# Supplementary material for: Persulfidome of Sweet Pepper Fruits during Ripening: The Case Study of Leucine Aminopeptidase That Is Positively Modulated by H2S
Source: Antioxidants (Basel). 2024 Jun 13;13(6):719. doi: 10.3390/antiox13060719 (PMC11200738; doi:10.3390/antiox13060719)
Supplement: Supplementary file 1 [file antioxidants-13-00719-s001.zip]

Archive with 4 entries (4 files):
- Supplementary Table S1. The list of all the proteins identified to be endogenously persulfidated in immature green and ripe red pepper fruits.xlsx
- Supplementary Table S2. Raw data obtained using mass spectrometry analysis.xlsx
- Supplementary Table S3. The list of persulfidated proteins shared in pepper fruits and Arabidopsis leaves.xlsx
- Supplementary Table S4. The list of the proteins shown in the MapMan categories.xlsx
