# Supplementary material for: Persulfidome of Sweet Pepper Fruits during Ripening: The Case Study of Leucine Aminopeptidase That Is Positively Modulated by H2S
Source: Antioxidants (Basel). 2024 Jun 13;13(6):719. doi: 10.3390/antiox13060719 (PMC11200738; doi:10.3390/antiox13060719)
Supplement: Supplementary file 1 [file antioxidants-13-00719-s001.zip › Supplementary Table S1. The list of all the proteins identified to be endogenously persulfidated in immature green and ripe red pepper fruits.xlsx]

## Sheet: Green pepper
UniProt ID	Protein names
A0A2G2Y929	V-type proton ATPase catalytic subunit A (EC 7.1.2.2) (V-ATPase 69 kDa subunit) (Vacuolar proton pump subunit alpha)
A0A1U8EIB5	Heat shock cognate 70 kDa protein 2-like
A0A2G2YG29	Putative mediator of RNA polymerase II transcription subunit 37c
A0A1U8G9J2	Actin-7
A0A1U8F1S0	Clathrin heavy chain
B5LAW6	S-adenosylmethionine synthase (EC 2.5.1.6)
A0A1U8FZN5	Oxygen-evolving enhancer protein 1, chloroplastic
F2YL87	Lipoxygenase (EC 1.13.11.-)
A0A2G2ZJV1	Pleiotropic drug resistance protein 1
A0A1U8FJN4	Oxygen-evolving enhancer protein 1, chloroplastic
A0A2G2Z7Q2	Ribulose bisphosphate carboxylase large chain (EC 4.1.1.39)
A0A1U8F4Q1	Heat shock 70 kDa protein 14
A0A2G2Z4Q2	Uncharacterized protein
A4ZYP3	Tubulin beta chain
A0A1U8EHY4	Tubulin beta chain
A0A1U8HA05	Protein argonaute 9
A0A2G2YJ75	UDP-glucose 4,6-dehydratase
A0A1U8DY78	Putative 26S proteasome non-ATPase regulatory subunit 3
A0A1U8EFW0	Adenosine kinase (AK) (EC 2.7.1.20) (Adenosine 5'-phosphotransferase)
A0A2G2Y5C1	14-3-3-like protein
A0A1U8ELC6	Elongation factor 1-alpha
A0A1U8HAX7	Chlorophyll a-b binding protein, chloroplastic
A0A1U8G676	Betaine aldehyde dehydrogenase, chloroplastic
A0A1U8DV20	Aspartic proteinase
A0A2G2ZJS8	Serine hydroxymethyltransferase (EC 2.1.2.1)
A0A1U8GR74	Chlorophyll a-b binding protein, chloroplastic
A0A1U8EJY6	Tubulin beta chain
A0A1U8GC41	Importin beta-like SAD2
A0A1U8EZ49	DNA-damage-repair/toleration protein
A0A2G2YPT6	phosphopyruvate hydratase (EC 4.2.1.11)
A0A1U8E5D6	UPF0603 protein, chloroplastic
A0A1U8EMD1	phosphoenolpyruvate carboxylase (EC 4.1.1.31)
A0A1U8H309	RuBisCO large subunit-binding protein subunit alpha, chloroplastic
A0A2G2XVH6	Photosystem II D2 protein
J7H3S6	Photosystem II D2 protein (PSII D2 protein) (EC 1.10.3.9) (Photosystem Q(A) protein)
A0A1U8FBQ2	14-3-3 protein 9
A0A2G2Y9I5	Phytaspase
A0A2G3AJ33	ATP citrate synthase (EC 2.3.3.8)
A0A2G2ZSF0	Coatomer subunit alpha
A0A1U8DVW7	60S ribosomal protein L3
A0A2G2ZLT6	LRAT domain-containing protein
A0A2G3AKA3	carotenoid 9,10-dioxygenase (EC 1.14.99.n4)
A0A2G3ANJ0	glutamate synthase (ferredoxin) (EC 1.4.7.1)
A0A2G2XVE4	aspartate--tRNA ligase (EC 6.1.1.12) (Aspartyl-tRNA synthetase)
A0A2G2YFA9	Photosystem II CP47 reaction center protein
A0A1U8GM20	glycine--tRNA ligase (EC 6.1.1.14) (Diadenosine tetraphosphate synthetase)
A0A1U8FV49	D-glycerate 3-kinase, chloroplastic
A0A2G2Z5W1	40S ribosomal protein S8
A0A1U8FC73	Thiamine thiazole synthase, chloroplastic (Thiazole biosynthetic enzyme) (EC 2.4.2.60)
A0A2G3ADU7	Mitochondrial glycoprotein
A0A2G3A1L7	Plasma membrane ATPase 1
A0A2G2Z2H7	Coatomer subunit alpha
A0A1U8GTU5	UDP-glucuronate decarboxylase (EC 4.1.1.35)
A0A2G3ACI6	UDP-glucose 6-dehydrogenase (EC 1.1.1.22)
A0A1U8FQ24	UDP-glucose 6-dehydrogenase (EC 1.1.1.22)
A0A2G2Y3Z8	4-hydroxy-3-methylbut-2-enyl diphosphate reductase
A0A1U8E7W8	Malic enzyme
A0A1U8GFJ7	Mitochondrial outer membrane protein porin of 34 kDa
A0A1U8F487	NADP-dependent alkenal double bond reductase P1
A0A2G3A3E1	Protein ASPARTIC PROTEASE IN GUARD CELL 1
A0A1U8GNB7	Dolichyl-diphosphooligosaccharide--protein glycosyltransferase subunit 2 (Ribophorin-2)
A0A2G2YNK7	Miraculin-like
A0A1U8GCY2	14-3-3-like protein
B5LAW2	Pyruvate dehydrogenase E1 component subunit alpha (EC 1.2.4.1)
A0A2G2Z4W0	Ribokinase (RK) (EC 2.7.1.15)
A0A1U8FC47	Chlorophyll a-b binding protein, chloroplastic
A0A2G2XZ91	leucine--tRNA ligase (EC 6.1.1.4) (Leucyl-tRNA synthetase)
A0A1U8GD16	Tubulin alpha chain
A0A2G2XXF0	Protein ROOT HAIR DEFECTIVE 3 homolog (EC 3.6.5.-) (Protein SEY1 homolog)
A0A1U8DY53	Putative L-ascorbate peroxidase 3
A0A2G3A0W3	Protein argonaute 1A
A0A2G3A331	T-complex protein 1 subunit delta
A0A2G3AMG9	T-complex protein 1 subunit alpha (CCT-alpha)
A0A2G3AAM6	Protease Do-like 7
A0A1U8G1Y1	Protein disulfide isomerase-like 1-5
B5LAU5	3-hydroxyacyl-[acyl-carrier-protein] dehydratase (EC 4.2.1.59)
A0A2G2Z0J1	Defensin-like protein
A0A2G3A7Q1	Chlorophyll a-b binding protein, chloroplastic
A0A2G2YS55	Chlorophyll a-b binding protein, chloroplastic
A0A2G2Z6B1	hydroxymethylbilane synthase (EC 2.5.1.61) (Hydroxymethylbilane synthase)
A0A1U8E1F5	RNA helicase (EC 3.6.4.13)
A0A1U8ES57	Tubulin alpha chain
A0A1U8FVI7	Guanine nucleotide-binding protein subunit beta-like protein
A0A1U8EL35	Uridine 5'-monophosphate synthase (EC 2.4.2.10) (EC 4.1.1.23)
A0A1U8EU79	RNA helicase (EC 3.6.4.13)
A0A2G2YA61	RNA helicase (EC 3.6.4.13)
A0A1U8E220	Dihydroorotate dehydrogenase (quinone), mitochondrial (DHOdehase) (EC 1.3.5.2)
A0A2G2ZQP9	14-3-3 protein 10
A0A2G2XWV0	GDSL esterase/lipase
A0A2G3AEG8	FAM10 family protein
A0A2G2Z212	23 kDa subunit of oxygen evolving system of photosystem II (23 kDa thylakoid membrane protein) (OEC 23 kDa subunit)
A0A2G3AE76	acetylornithine transaminase (EC 2.6.1.11)
A0A2G2YHV6	Protein disulfide-isomerase (EC 5.3.4.1)
A0A2G2XXL6	Eukaryotic translation initiation factor 3 subunit C (eIF3c) (Eukaryotic translation initiation factor 3 subunit 8) (eIF3 p110)
A0A2G2YB87	Dihydrolipoyl dehydrogenase (EC 1.8.1.4)
A0A2G2XVY2	Sanguinarine reductase
A0A2G2YM41	12-oxophytodienoate reductase 1
A0A2G2YLN7	12-oxophytodienoate reductase 1
A0A2G2YKD2	Isocitrate dehydrogenase [NAD] regulatory subunit 3, mitochondrial
A0A1U8F633	Methylenetetrahydrofolate reductase
A0A1U8H8Y5	PSI subunit V
A0A1U8HAW7	PSI subunit V
A0A1U8FRG6	Phosphate carrier protein, mitochondrial
A0A2G2ZPP0	Terpene cyclase/mutase family member (EC 5.4.99.-)
A0A1U8EG73	fructose-bisphosphatase (EC 3.1.3.11) (D-fructose-1,6-bisphosphate 1-phosphohydrolase)
A0A2G2YYE7	Peptidase A1 domain-containing protein
A0A2G2YQK0	L-ascorbate peroxidase, cytosolic
A0A1U8E1S6	arginine--tRNA ligase (EC 6.1.1.19) (Arginyl-tRNA synthetase)
A0A2G2YL73	Signal recognition particle subunit SRP72
A0A2G2ZEA8	Protein TOC75, chloroplastic
A0A2G2YS29	peptidylprolyl isomerase (EC 5.2.1.8)
A0A2G3A1B8	Elongation factor Tu
A0A1U8GM31	Nudix hydrolase 3
A0A1U8EPD5	MLP-like protein
A0A2G2YLM2	Vacuolar-sorting receptor 1
A0A2G2XU69	HP domain-containing protein
A0A2G2Z6H8	fumarate hydratase (EC 4.2.1.2)
A0A2G3AHD3	Selenoprotein O
A0A2G2YZV3	Eukaryotic translation initiation factor isoform 4G-1
A0A1U8GD20	Methyltransferase (EC 2.1.1.-)
A0A2G3ANJ1	Putative sarcosine oxidase
A0A1U8FU52	GST C-terminal domain-containing protein
A0A2G3AKE2	Subtilisin-like protease SBT1.9
A0A2G3AEJ8	Monocopper oxidase-like protein SKS2
A0A1U8EP46	argininosuccinate synthase (EC 6.3.4.5) (Citrulline--aspartate ligase)
A0A1U8E6L7	Cullin-associated NEDD8-dissociated protein 1
A0A1U8FQ92	Granule-bound starch synthase 2, chloroplastic/amyloplastic
A0A1U8FU03	IAA-amino acid hydrolase ILR1-like 1
A0A1U8EJ06	thioredoxin-dependent peroxiredoxin (EC 1.11.1.24)
A0A1U8EZP6	Bet v I/Major latex protein domain-containing protein
A0A2G2Y9I7	Polyadenylate-binding protein (PABP)
A0A1U8H3W7	60S ribosomal protein L27
A0A2G2ZG00	Cell division cycle 5-like protein
A0A1U8G061	BAG domain-containing protein
A0A2G2ZQV9	Argininosuccinate lyase, chloroplastic
A0A2G2ZGQ6	glutamate-1-semialdehyde 2,1-aminomutase (EC 5.4.3.8)
A0A2G3AAE3	allene-oxide cyclase (EC 5.3.99.6)
A0A2G2Z636	65-kDa microtubule-associated protein 1
A0A2G3AIG1	Importin N-terminal domain-containing protein
A0A2G2ZFA7	S-formylglutathione hydrolase (EC 3.1.2.12)
A0A1U8HJG4	GrpE protein homolog
A0A1U8GMK0	UBX domain-containing protein
A0A1U8GMY0	DEK-C domain-containing protein
A0A1U8H981	RNA-binding KH domain-containing protein PEPPER
A0A1U8GEQ1	Patellin-5
A0A2G2ZUK2	Succinate-semialdehyde dehydrogenase (EC 1.2.1.24)
A0A2G2Y6C6	Diphosphomevalonate decarboxylase
A0A1U8GJE2	Dolichyl-diphosphooligosaccharide--protein glycosyltransferase subunit 1
A0A2G3A3Q0	O-fucosyltransferase family protein
A0A2G3AGA4	60S ribosomal protein L7
A0A1U8F6L3	HECT-type E3 ubiquitin transferase (EC 2.3.2.26)
A0A2G2YL93	pyruvate decarboxylase (EC 4.1.1.1)
A0A1U8FHK6	GTP-binding protein yptV4
A0A1U8HIL1	GTP-binding protein yptV4
A0A1U8E9W3	Proteasome subunit alpha type
A0A088D9X5	T-complex protein 1 subunit zeta
A0A1U8H9L5	Dolichyl-diphosphooligosaccharide--protein glycosyltransferase subunit 2 (Ribophorin-2)
A0A2G2ZA02	Aldehyde dehydrogenase
A0A1U8EPI6	NAD(P)-binding domain-containing protein
A0A2G2YZX1	Photosystem I P700 chlorophyll a apoprotein A1 (EC 1.97.1.12) (PSI-A) (PsaA)
A0A2G2Y0B8	Acyl-CoA-binding domain-containing protein 4
A0A2G3AN44	Eukaryotic translation initiation factor 2A (eIF-2A)
A0A2G3A0K9	Pyruvate dehydrogenase E1 component subunit beta (EC 1.2.4.1)
A0A1U8FT05	beta-ketoacyl-[acyl-carrier-protein] synthase I (EC 2.3.1.41)
A0A2G2ZZK2	Protein SGT1-like protein A
A0A1U8GLV5	AP-4 complex subunit epsilon
A0A1U8EE67	2-alkenal reductase (NADP(+)-dependent)
A0A2G2XZC4	Methyltransferase (EC 2.1.1.-)
A0A1U8F3J4	ATP-dependent 6-phosphofructokinase (ATP-PFK) (Phosphofructokinase) (EC 2.7.1.11) (Phosphohexokinase)
A0A2G3A2X5	Chaperone protein ClpC1, chloroplastic
A0A1U8F9Y7	NADPH-protochlorophyllide oxidoreductase (EC 1.3.1.33)
A0A1U8DX63	GTP-binding protein SAR1B
A0A1U8E222	GTP-binding protein SAR1B
A0A1U8FAB5	GTP-binding protein SAR1B
A0A1U8HK32	GTP-binding protein SAR1B
C0LF68	glutathione transferase (EC 2.5.1.18)
A0A1U8HCC9	fructokinase (EC 2.7.1.4)
A0A2G2Z9C6	Proliferation-associated protein 2G4
A0A1U8E5V9	Protein FATTY ACID EXPORT 3, chloroplastic
A0A1U8DZ62	RAN GTPase-activating protein 1
A0A2G2Y0T3	Lipoxygenase (EC 1.13.11.-)
A0A1U8G5J2	Eukaryotic translation initiation factor 5A (eIF-5A)
A0A1U8GF20	Beta-adaptin-like protein
B5LAV8	Putative acyl-carrier-protein S-malonyltransferase/ transferase
A0A2G3A4C3	Ubiquitin receptor RAD23 (DNA repair protein RAD23)
A0A2G2XV12	Carboxypeptidase (EC 3.4.16.-)
A0A2G2ZEH3	26S protease regulatory subunit 4
A0A1U8GXB8	Protein kinase domain-containing protein
A0A2G2ZVT2	Putative phospholipid:diacylglycerol acyltransferase 2
A0A1U8FBZ9	Purple acid phosphatase (EC 3.1.3.2)
A0A1U8G2F0	G3BP-like protein
A0A2G2Y017	U5 small nuclear ribonucleoprotein kDa helicase
A0A1U8EZE3	Photosystem I reaction center subunit N, chloroplastic
A0A1U8HKJ3	glutathione transferase (EC 2.5.1.18)
A0A1U8FUP9	Aminomethyltransferase (EC 2.1.2.10) (Glycine cleavage system T protein)
A0A2G2YGR1	beta-glucosidase (EC 3.2.1.21)
A0A2G2YJA3	Mg-protoporphyrin IX chelatase (EC 6.6.1.1)
A0A1U8HD11	60S ribosomal protein L8
A0A1U8GB18	Proteasome subunit beta
A0A1U8GHK4	Pyrophosphate--fructose 6-phosphate 1-phosphotransferase subunit alpha (PFP) (6-phosphofructokinase, pyrophosphate dependent) (PPi-PFK) (Pyrophosphate-dependent 6-phosphofructose-1-kinase)
A0A2G3A0B6	Exportin-1
A0A2G3A2T4	Calnexin-like protein
A0A2G2ZM22	RuvB-like helicase (EC 3.6.4.12)
A0A2G2YYL9	Exportin-2
A0A1U8EJ16	K Homology domain-containing protein
A0A1U8E675	fructose-bisphosphatase (EC 3.1.3.11) (D-fructose-1,6-bisphosphate 1-phosphohydrolase)
A0A1U8ELJ3	Lactoylglutathione lyase (EC 4.4.1.5) (Glyoxalase I)
A0A1U8GMC4	UPF0160 protein MYG1, mitochondrial
A0A1U8DV83	histidine--tRNA ligase (EC 6.1.1.21)
A0A2G2YLS0	phosphopyruvate hydratase (EC 4.2.1.11)
A0A2G2YI94	Allene oxide synthase, chloroplastic
A0A2G3A918	starch synthase (EC 2.4.1.21)
A0A1U8F2I8	Pectin acetylesterase (EC 3.1.1.-)
A0A2G2YTC2	homogentisate 1,2-dioxygenase (EC 1.13.11.5)
D1M6Z5	Aquaporin TIP1-1 (Aquaporin-like protein)
A0A2G2ZEU2	60S ribosomal protein L23
A0A2G2XU62	60S ribosomal protein L23
A0A2G2XX00	40S ribosomal protein S10
A0A1U8EZN6	Heme-binding protein 2-like
A0A2G2YUZ0	Glutathione hydrolase (EC 2.3.2.2) (EC 3.4.19.13) (Gamma-glutamyltransferase) (Gamma-glutamyltranspeptidase)
A0A1U8FQK2	Delta(24)-sterol reductase
A0A1U8FC10	Calcium sensing receptor, chloroplastic
A0A1U8EMK5	non-specific serine/threonine protein kinase (EC 2.7.11.1)
A0A1U8EHX5	Cell division protein FtsZ
A0A1U8E8E6	Cell division protein FtsZ
A0A2G2Z6M9	Cytochrome c oxidase polypeptide II
A0A2G2ZE53	pyridoxal 5'-phosphate synthase (glutamine hydrolyzing) (EC 4.3.3.6)
A0A1U8FGY3	Nodal modulator 1
A0A2G2Y352	Protein EXORDIUM-like 2
A0A2G3AKI2	DUF642 domain-containing protein
A0A1U8E1T5	Putative mitochondrial-processing peptidase subunit alpha-1
A0A1U8FJN9	STS14 protein
A0A1U8H9A4	Sucrose-phosphate synthase (EC 2.4.1.14)
A0A2G2YXI1	Malic enzyme
A0A2G2ZVF5	HMA domain-containing protein
A0A2G2YBK1	Glucosidase 2 subunit beta
A0A023JGD7	Ribulose bisphosphate carboxylase small subunit, chloroplastic (RuBisCO small subunit)
A0A1U8FKG0	Glycine cleavage system H protein
A0A1U8FQG1	Peroxidase (EC 1.11.1.7)
A0A1U8GT38	DUF642 domain-containing protein
A0A1U8GU61	ATPase ASNA1-like protein
A0A2G2YAG0	40S ribosomal protein S6
A0A2G2ZEK9	Large ribosomal subunit protein eL14 domain-containing protein
A0A1U8GE04	Metacaspase-4
A0A2G2ZJ49	Glycerate dehydrogenase HPR, peroxisomal
A0A1U8DSU5	Cysteine synthase (EC 2.5.1.47)
A0A1U8EKR1	40S ribosomal protein S5
A0A1U8EUZ4	Exocyst complex component SEC3A
A0A2G2Z944	Exocyst complex component SEC3A
A0A2G3A301	Putative inactive receptor kinase
A0A2G2ZBD8	40S ribosomal protein S13
A0A1U8E1G8	CBS domain-containing protein CBSX3, mitochondrial
A0A2G2XVB4	Ubiquitin-activating enzyme E1 1
A0A1U8FV12	SH3 domain-containing protein
A0A2G2ZV32	sulfate adenylyltransferase (EC 2.7.7.4)
A0A1U8DZD5	Kynurenine formamidase
A0A2G3A1W2	1-deoxy-D-xylulose-5-phosphate reductoisomerase (EC 1.1.1.267)
A0A2G2YN53	Protein WVD2-like 1
A0A1U8EB70	Glutaredoxin-dependent peroxiredoxin (EC 1.11.1.25)
A0A2G3A9J3	Protein TRIGALACTOSYLDIACYLGLYCEROL 2, chloroplastic
A0A1U8GWG0	GEM-like protein 1
A0A1U8HC78	Ribose-phosphate pyrophosphokinase 4
A0A1U8GR87	Eukaryotic peptide chain release factor subunit 1
A0A2G2Y6K9	Eukaryotic peptide chain release factor subunit 1
A0A1U8G8Y5	Methionine gamma-lyase
A0A2G2ZL09	3-isopropylmalate dehydratase large subunit
A0A1U8HKJ5	UspA domain-containing protein
A0A1U8E3M7	Putative glucan endo-1,3-beta-glucosidase A6
A0A1U8EEI0	Cullin-1
Q2HPE5	CAPIP2
A0A2G2YCD7	Putative alpha-xylosidase 2
A0A1U8GVK4	Photosystem I reaction center subunit II, chloroplastic
A0A2G3A971	UPF0051 protein
B5LAW1	Alanine--glyoxylate aminotransferase 2-like protein 1, mitochondrial (Putative aminotransferase)
A0A2G3AA64	Phosphoserine aminotransferase (EC 2.6.1.52)
A0A1U8FLW7	Protein DJ-1-like protein D
A0A1U8E9J7	Zinc finger CCCH domain-containing protein 14
A0A088DA02	spermidine synthase (EC 2.5.1.16)
A0A1U8ELR8	NAD-dependent epimerase/dehydratase domain-containing protein
A0A1U8G3N2	40S ribosomal protein S19
A0A2G3AAU5	Plastidic glucose transporter 4
A0A2G2ZAS8	uridine/cytidine kinase (EC 2.7.1.48)
A0A2G3APL6	Protein ABCI7, chloroplastic
A0A2G2ZKU9	Acylamino-acid-releasing enzyme (EC 3.4.19.1) (Acyl-peptide hydrolase) (Acylaminoacyl-peptidase)
A0A2G2YMA4	Syntaxin-72
A0A2G3AH19	Ubiquitin fusion degradation protein 1-like protein
Q6RJY1	60S ribosomal protein L12
A0A1U8GAI6	Thioredoxin-like protein CDSP32, chloroplastic
A0A2G2Z8F0	peptide-methionine (S)-S-oxide reductase (EC 1.8.4.11) (Peptide-methionine (S)-S-oxide reductase) (Protein-methionine-S-oxide reductase)
A0A1U8G894	peptide-methionine (S)-S-oxide reductase (EC 1.8.4.11) (Peptide-methionine (S)-S-oxide reductase) (Protein-methionine-S-oxide reductase)
A0A2G3ABH0	Transducin/WD40 repeat-like superfamily protein
A0A2G2YBC7	Histidine biosynthesis bifunctional protein hisIE, chloroplastic
A0A2G2YI35	ATP-dependent zinc metalloprotease FTSH 4, mitochondrial
A0A2G2YWH3	ATP-dependent zinc metalloprotease FTSH 4, mitochondrial
A0A2G3A163	DUF4110 domain-containing protein
A0A2G2ZAA2	3-isopropylmalate dehydratase small subunit 1
A0A2G2ZHG3	BRO1 domain-containing protein
A0A2G2Z352	DNA topoisomerase I (EC 5.6.2.1) (DNA topoisomerase 1)
A0A1U8G055	Putative ubiquitin conjugation factor E4
A0A1U8EMK1	PSI-K (Photosystem I subunit X)
A0A1U8EXS4	Amidase domain-containing protein
A0A1U8G8A4	PLAT domain-containing protein
A0A1U8GA15	ATP-dependent Clp protease proteolytic subunit
A0A2G2YL31	Cold shock domain-containing protein 4
A0A1U8EXB8	Peptidase A1 domain-containing protein
A0A2G3A999	Aspartic proteinase A3
A0A1U8DUB7	Sucrose nonfermenting 4-like protein
A0A1U8FI08	Biotin carboxyl carrier protein of acetyl-CoA carboxylase
A0A2G2YPM8	Histone deacetylase HDT1
A0A1U8E404	Glyoxylate/succinic semialdehyde reductase 2, chloroplastic
A0A1U8FZY1	Nuclear migration protein nudC
A0A2G2YIH2	Fasciclin-like arabinogalactan protein 2
B5LAS6	acetyl-CoA carboxytransferase (EC 2.1.3.15)
A0A1U8HIT8	Heat shock 70 kDa protein 17
A0A2G2ZPA6	F-box domain-containing protein
A0A1U8FAJ4	Vacuolar protein sorting-associated protein 11 homolog
A0A2G2ZAL7	Non-specific lipid-transfer protein
A0A1U8E530	Annexin D4
A0A1U8FN75	Pyrophosphate--fructose 6-phosphate 1-phosphotransferase subunit beta (PFP) (EC 2.7.1.90) (6-phosphofructokinase, pyrophosphate dependent) (PPi-PFK) (Pyrophosphate-dependent 6-phosphofructose-1-kinase)
A0A1U8ESJ2	Bet v I/Major latex protein domain-containing protein
A0A2G2XWR4	Putative ADP-ribosylation factor GTPase-activating protein AGD8
A0A1U8GIV4	Methyltransferase (EC 2.1.1.-)
A0A1U8H230	Flowering locus K-like proteiny domain
A0A1U8DTQ7	Calcyclin-binding protein
A0A2G3AN41	Serine carboxypeptidase-like 9
A0A2G3AN42	Serine carboxypeptidase-like 9
A0A2G2ZFC1	beta-glucosidase (EC 3.2.1.21)
A0A1U8F6Y1	NADH-cytochrome b5 reductase (EC 1.6.2.2)
A0A2G2YEK3	ATP citrate synthase (EC 2.3.3.8)
A0A2G2XZH3	NADPH-protochlorophyllide oxidoreductase (EC 1.3.1.33)
A0A2G2ZVW0	Nucleosome assembly protein 14
A0A1U8HMY6	Uncharacterized protein
A0A2G2ZPQ1	Exocyst complex component SEC5
A0A2G2ZZ70	Tripeptidyl peptidase II second Ig-like domain-containing protein
A0A2G3AN38	Serine carboxypeptidase-like 17
A0A2G2ZR24	K Homology domain-containing protein
A0A1U8GKX5	Exocyst complex component SEC6
A0A2G2ZXQ0	NECAP PHear domain-containing protein
A0A2G2XXP7	glutathione transferase (EC 2.5.1.18)
A0A1U8FVZ0	Stem-specific protein TSJT1
A0A2G2Y630	Acyl-CoA-binding domain-containing protein 4
A0A1U8FQB2	Aldose 1-epimerase (EC 5.1.3.3)
A0A2G3ADD4	Long-chain-fatty-acid--CoA ligase (EC 6.2.1.3)
A0A2G2YTL0	Citrate synthase (EC 2.3.3.16)
A0A0G2RJN8	Prolyl endopeptidase (EC 3.4.21.-)
A0A1U8DT92	ATP-dependent RNA helicase (EC 3.6.4.13)
A0A1U8ET59	Cyclin-D1-binding protein 1 homolog
A0A2G3A292	Histone deacetylase 5
A0A2G2ZXU0	Glutathione reductase, chloroplastic
A0A2G2ZTT2	Enoyl reductase (ER) domain-containing protein
A0A2G2Y1V8	Aurora kinase (EC 2.7.11.1)
A0A2G2YI88	Beta-galactosidase (EC 3.2.1.23)
A0A1U8ESS8	Ubiquitin-conjugating enzyme E2 variant 1D
A0A1U8E8M2	Ubiquitin-conjugating enzyme E2 variant 1C
A0A2G2Y7Y7	Ubiquitin-conjugating enzyme E2 variant 1C
A0A2G2Y4R4	Carnosine N-methyltransferase (EC 2.1.1.22)
A0A2G2Z3F5	Ubiquitin-conjugating enzyme E2 variant 1C
A0A1U8GN82	Ubiquitin-conjugating enzyme E2 variant 1B
A0A1U8DZK8	Protein CYPRO4
A0A1U8DYD4	LysM domain-containing protein
A0A2G2Y819	OTU domain-containing protein
A0A2G3AK42	Clustered mitochondria protein
A0A1U8EUP0	inositol-3-phosphate synthase (EC 5.5.1.4)
A0A1U8E398	Ran-binding protein 1-like protein b
A0A2G2Z669	Calcium-dependent protein kinase 4
A0A1U8GC10	adenine phosphoribosyltransferase (EC 2.4.2.7)
A0A2G2Z504	PPM-type phosphatase domain-containing protein
A0A1U8E7M2	Golgi apparatus membrane protein TVP15
A0A1U8EZI1	Exocyst subunit Exo70 family protein
A0A1U8GM04	Exocyst subunit Exo70 family protein

## Sheet: Red pepper
UniProt ID	Protein names
A0A1U8EWA6	Carboxypeptidase (EC 3.4.16.-)
Q42435	Capsanthin/capsorubin synthase, chromoplastic (EC 5.3.99.8)
A0A2G2ZB77	alanine transaminase (EC 2.6.1.2)
A0A1U8FWN9	Glucan endo-1,3-beta-glucosidase, basic vacuolar isoform
A0A1U8GE96	acetyl-CoA C-acyltransferase (EC 2.3.1.16)
A0A1U8FAN4	V-type proton ATPase catalytic subunit A (EC 7.1.2.2) (V-ATPase 69 kDa subunit) (Vacuolar proton pump subunit alpha)
A0A2G2ZDH8	Carboxypeptidase (EC 3.4.16.-)
A0A2G2YEG3	Aldehyde dehydrogenase, mitochondrial
A0A2G2YLB7	Vacuolar proton pump subunit B (V-ATPase subunit B) (Vacuolar proton pump subunit B)
A0A2G2ZB89	Desiccation-related protein PCC13-62-like
A0A2G2YHJ4	Pheophorbide a oxygenase, chloroplastic
A0A1U8G8A9	Osmotin-like protein
A0A2G2Y8W6	Actin-7
A0A1U8ENP8	14-3-3 protein 9
A0A2G2ZC51	Phospholipase D (EC 3.1.4.4)
A0A2G2YMB5	ATP-grasp domain-containing protein
Q547G9	Defensin (Gamma thionin)
A0A1U8EN27	Actin
A0A1U8EKL9	UDP-arabinopyranose mutase (EC 5.4.99.30)
A0A2G3AM19	Pectinesterase inhibitor domain-containing protein
B5LAT5	Dihydrolipoamide acetyltransferase component of pyruvate dehydrogenase complex (EC 2.3.1.-)
A0A2G3AHH4	Enoyl-[acyl-carrier-protein] reductase [NADH], chloroplastic
A0A2G2Z3B6	Aconitate hydratase, cytoplasmic
A0A2G3AJP3	AB hydrolase-1 domain-containing protein
A0A2G2ZRV1	Serpin-ZX
A0A2G2XVS9	Actin
A0A2G2Z5K7	Aconitate hydratase (Aconitase) (EC 4.2.1.3)
A0A1U8E721	V-type proton ATPase subunit D
A0A2G2YVL1	H(+)-exporting diphosphatase (EC 7.1.3.1)
A0A2G2Z0I3	H(+)-exporting diphosphatase (EC 7.1.3.1)
A0A1U8E9N3	Glutamate dehydrogenase
A0A2G3AN00	Cysteine synthase (EC 2.5.1.47)
A0A1U8H9N0	Cysteine proteinase 2
A0A1U8ETR2	Indole-3-acetaldehyde oxidase
A0A1U8E914	Proteasome subunit alpha type
A0A2G2Z291	ATP synthase subunit alpha, mitochondrial
A0A2G2ZS00	Geranylgeranyl pyrophosphate synthase, chloroplastic
A0A1U8FK77	V-type proton ATPase subunit C
A0A1U8FYZ7	V-type proton ATPase subunit C
A0A2G2Y1T9	Cupin type-1 domain-containing protein
A0A2G2YHK3	Xyloglucan endotransglucosylase/hydrolase protein 31
A0A2G2YPL2	Heterodimeric geranylgeranyl pyrophosphate synthase small subunit, chloroplastic
A0A1U8GZ34	Ferritin (EC 1.16.3.1)
A0A2G2YZ20	Glyceraldehyde-3-phosphate dehydrogenase, cytosolic
A0A2G2YIR3	Phytocyanin domain-containing protein
A0A1U8ELY2	4-coumarate--CoA ligase-like 7
A0A2G2ZHG6	40S ribosomal protein S9
A0A1U8EPE0	40S ribosomal protein S9
A0A2G3AAF5	glucose-6-phosphate 1-epimerase (EC 5.1.3.15)
A0A2G2YUX4	Beta-galactosidase (EC 3.2.1.23)
A0A1U8E2Q2	Putative L-ascorbate peroxidase 6
B5LAT8	Cinnamyl alcohol dehydrogenase 1 (CaCAD1) (EC 1.1.1.195) (Vanillyl alcohol synthase) (EC 1.1.1.-)
A0A2G2ZZ94	C2 domain-containing protein
A0A1U8E3W9	Acyltransferase-like protein, chloroplastic
A0A1U8GDW0	V-type proton ATPase subunit E
A0A2G2YIY9	40S ribosomal protein S8
A0A1U8DYR9	Heme oxygenase 1, chloroplastic
A0A1U8FS39	Inositol-1-monophosphatase (EC 3.1.3.25)
A0A2G2Y3D1	methylmalonate-semialdehyde dehydrogenase (CoA acylating) (EC 1.2.1.27)
A0A2G3AL55	pyruvate, phosphate dikinase (EC 2.7.9.1)
A0A2G2XZM1	valine--tRNA ligase (EC 6.1.1.9) (Valyl-tRNA synthetase)
A0A2G2YA75	Glyceraldehyde-3-phosphate dehydrogenase (EC 1.2.1.-)
A0A1U8GLV8	Heat shock cognate 70 kDa protein
A0A1U8EST5	Ras-related protein Rab7
A0A2G2ZK37	60S ribosomal protein L6
A0A2G2Z970	L-ascorbate peroxidase 1, cytosolic
A0A2G2YY11	26S proteasome non-ATPase regulatory subunit 6
A0A2G3AK72	Ribulose bisphosphate carboxylase large chain (EC 4.1.1.39)
A0A1U8HHN4	Peroxidase (EC 1.11.1.7)
A0A2G2YKK1	Protein RETICULATA-RELATED 3, chloroplastic-like
A0A2G3A097	Cytochrome 89A9
A0A2G3ANC7	Proteasome subunit alpha type-5
A0A1U8GAM5	UVR domain-containing protein
Q6S021	Eukaryotic translation initiation factor 5A (eIF-5A)
A0A1U8EIE7	Dihydrolipoamide acetyltransferase component of pyruvate dehydrogenase complex (EC 2.3.1.-)
A0A2G3AAU7	Isocitrate dehydrogenase [NAD] catalytic subunit 6, mitochondrial
A0A1U8FMQ7	Ferredoxin--NADP reductase, chloroplastic (FNR) (EC 1.18.1.2)
A0A2G2YJ34	26S proteasome non-ATPase regulatory subunit 2 homolog
A0A2G3A844	phosphoribosylformylglycinamidine synthase (EC 6.3.5.3) (Formylglycinamide ribonucleotide amidotransferase) (Formylglycinamide ribotide amidotransferase)
A0A1U8G5E3	AB hydrolase-1 domain-containing protein
A0A1U8GVS3	Kirola
A0A1U8FSF5	Sulfite oxidase
A0A1U8DSA1	DUF642 domain-containing protein
A0A1U8G5G0	malate dehydrogenase (EC 1.1.1.37)
A0A2G2YL80	Elongation factor P
A0A2G2YB20	AB hydrolase-1 domain-containing protein
A0A2G3AA34	26S proteasome regulatory subunit RPN10
A0A1U8GCY5	Putative aldo-keto reductase 1
A0A2G2ZD43	Stomatin-like protein 2, mitochondrial
A0A1U8FYD3	Stomatin-like protein 2, mitochondrial
A0A1U8HLF6	Thioredoxin-like protein, chloroplastic
A0A1U8E4P5	Clathrin light chain
A0A1U8FWS6	Branched-chain-amino-acid aminotransferase (EC 2.6.1.42)
A0A2G3A0V6	Putative D-cysteine desulfhydrase 1, mitochondrial
A0A2G2ZYY1	ABC transporter B family member 28
A0A2G2YN95	ubiquitinyl hydrolase 1 (EC 3.4.19.12)
A0A2G3AMN9	NADP-dependent D-sorbitol-6-phosphate dehydrogenase
A0A2G2ZYA5	RNA helicase (EC 3.6.4.13)
A0A1U8ELP4	Leukotriene A-4 hydrolase-like protein
A0A2G3A0E4	4-coumarate--CoA ligase 1
A0A2G2Z8H9	Ferritin (EC 1.16.3.1)
A0A1U8DZA9	40S ribosomal protein S16
A0A1U8FC19	ADP/ATP translocase (ADP,ATP carrier protein)
A0A2G3AJI4	DNA-directed RNA polymerase (EC 2.7.7.6)
A0A2G2ZEW5	Methyltransferase type 11 domain-containing protein
A0A2G2Z524	Thioredoxin M1, chloroplastic
A0A2G2ZW32	Serine aminopeptidase S33 domain-containing protein
A0A2G3ADL8	Endoglucanase (EC 3.2.1.4)
A0A2G2Z2M4	Saccharopine dehydrogenase-like C-terminal domain-containing protein
A0A1U8GMD5	PPM-type phosphatase domain-containing protein
A0A2G2Z0D4	ATP synthase subunit b, chloroplastic
A0A2G2ZTJ5	ATP synthase subunit b, chloroplastic
A0A2G2ZHT2	phosphoglucomutase (alpha-D-glucose-1,6-bisphosphate-dependent) (EC 5.4.2.2)
A0A2G2XUT9	T-complex protein 1 subunit gamma
A0A1U8ET35	Pyruvate dehydrogenase E1 component subunit beta (EC 1.2.4.1)
A0A1U8GMI8	Pyruvate dehydrogenase E1 component subunit beta (EC 1.2.4.1)
A0A2G3AAV7	60S ribosomal protein L11
A0A2G2YTV2	60S ribosomal protein L11
A0A2G2Z401	60S ribosomal protein L11
A0A1U8HJM9	Endochitinase B
A0A2G3A202	phosphopyruvate hydratase (EC 4.2.1.11)
A0A1U8E6Y3	Thioredoxin M3, chloroplastic
A0A2G3AAY2	Serine hydroxymethyltransferase (EC 2.1.2.1)
A0A2G2ZR28	Serine hydroxymethyltransferase (EC 2.1.2.1)
A0A2G2ZYT0	phosphoglucomutase (alpha-D-glucose-1,6-bisphosphate-dependent) (EC 5.4.2.2)
A0A2G2YVY9	aspartate-semialdehyde dehydrogenase (EC 1.2.1.11)
A0A2G3AD03	Acetyl-coenzyme A synthetase (EC 6.2.1.1)
A0A1U8DV81	2-C-methyl-D-erythritol 4-phosphate cytidylyltransferase, chloroplastic
A0A1U8E5E7	ATP phosphoribosyltransferase (EC 2.4.2.17)
A0A1U8EWW1	4-alpha-glucanotransferase (EC 2.4.1.25) (Amylomaltase) (Disproportionating enzyme)
A0A2G2ZW06	MI domain-containing protein
A0A2G2ZMQ2	2-alkenal reductase (NADP(+)-dependent)
A0A2G2YPP0	1,4-alpha-glucan branching enzyme (EC 2.4.1.18)
A0A1U8G1C5	Subtilisin-like protease SBT1.6
A0A2G3AF35	ATP-dependent Clp protease proteolytic subunit
A0A1U8GKB4	Histone H3
A0A2G3AJ13	Importin subunit alpha
A0A1U8EMR2	coproporphyrinogen oxidase (EC 1.3.3.3)
A0A075B8I5	ABA-responsive protein 1 (GEM-like protein 5)
A0A2G2ZJC1	Superoxide dismutase (EC 1.15.1.1)
A0A1U8FU10	Histidine triad nucleotide-binding protein 2, mitochondrial
A0A2G2ZCL8	60S ribosomal protein L17-1
A0A2G3A164	60S ribosomal protein L17-2
A0A2G2Z8V8	Delta-1-pyrroline-5-carboxylate synthase
A0A2G2Y5S2	Acyl-[acyl-carrier-protein] desaturase (EC 1.14.19.-)
A0A1U8E3E3	Thioredoxin M-type, chloroplastic
A0A1U8EU36	Peptidyl-prolyl cis-trans isomerase (PPIase) (EC 5.2.1.8)
A0A1U8DW84	Bifunctional riboflavin biosynthesis protein RIBA 1, chloroplastic
A0A1U8GVB0	Arginase 1, mitochondrial
A0A2G2Z7H7	VOC domain-containing protein
A0A1U8EI71	Coatomer subunit beta (Beta-coat protein)
A0A2G2Z4L0	glutathione transferase (EC 2.5.1.18)
A0A2G2Z4X3	glutathione transferase (EC 2.5.1.18)
A0A2G2ZZ50	Tripeptidyl-peptidase 2
A0A2G2ZAG7	Mitochondrial carnitine/acylcarnitine carrier-like protein
A0A1U8FQX2	Altered inheritance of mitochondria protein 32
K4FZR6	Succinate--CoA ligase [ADP-forming] subunit alpha, mitochondrial (EC 6.2.1.5) (Succinyl-CoA synthetase subunit alpha) (SCS-alpha)
A0A1U8HD95	DUF21 domain-containing protein, chloroplastic
A0A2G2YW44	Isocitrate dehydrogenase [NADP] (EC 1.1.1.42)
A0A2G2YQV3	Arginine biosynthesis bifunctional protein ArgJ, chloroplastic [Cleaved into: Arginine biosynthesis bifunctional protein ArgJ alpha chain; Arginine biosynthesis bifunctional protein ArgJ beta chain] [Includes: Glutamate N-acetyltransferase (GAT) (EC 2.3.1.35) (Ornithine acetyltransferase) (OATase) (Ornithine transacetylase); Amino-acid acetyltransferase (EC 2.3.1.1) (N-acetylglutamate synthase) (…
A0A2G2ZHN0	Ubiquitin receptor RAD23 (DNA repair protein RAD23)
A0A1U8FUI2	Thioredoxin-like protein CXXS1
A0A2G3A551	Eukaryotic translation initiation factor 6 (eIF-6)
A0A2G3AK98	ATP-dependent Clp protease proteolytic subunit
A0A2G2Y928	ATP-dependent Clp protease proteolytic subunit
A0A2G2YF81	ATP-dependent Clp protease proteolytic subunit
A0A1U8F4P4	isoleucine--tRNA ligase (EC 6.1.1.5) (Isoleucyl-tRNA synthetase)
A0A1U8GAR2	NAD-dependent epimerase/dehydratase domain-containing protein
A0A1U8FKT0	Eukaryotic translation initiation factor 3 subunit D (eIF3d) (Eukaryotic translation initiation factor 3 subunit 7) (eIF-3-zeta)
A0A1U8GGG2	4-hydroxy-tetrahydrodipicolinate synthase (EC 4.3.3.7)
A0A2G2ZQ89	SAP domain-containing protein
A0A2G2YQR1	diaminopimelate epimerase (EC 5.1.1.7)
A0A2G2ZZ61	60S ribosomal protein L36
A0A2G2Z1B3	Pre-mRNA-processing-splicing factor 8
A0A2G2YZL5	Adenylosuccinate lyase (ASL) (EC 4.3.2.2) (Adenylosuccinase)
A0A2G2Z1J1	Elongation factor Ts, mitochondrial (EF-Ts) (EF-TsMt)
A0A2G2ZFT2	Uncharacterized protein
A0A1U8GZM4	26S proteasome non-ATPase regulatory subunit 13-like protein B
A0A1U8E874	ABC transporter F family member 4
A0A1U8FQ97	Lysosomal Pro-X carboxypeptidase
A0A2G2Y3C9	Dynamin-related protein 3B
A0A2G2Y751	26S proteasome non-ATPase regulatory subunit 12-like protein B
A0A1U8FHX3	Serine/threonine-protein phosphatase 2A 65 kDa regulatory subunit A alpha isoform
A0A2G2YC97	Serine/threonine-protein phosphatase 2A 65 kDa regulatory subunit A alpha isoform
A0A1U8F8G5	Glutaredoxin-dependent peroxiredoxin (EC 1.11.1.25)
A0A2G3AK54	Glutaredoxin-dependent peroxiredoxin (EC 1.11.1.25)
A0A2G2XX50	U6 snRNA-associated Sm-like protein LSm4
A0A2G2YDY4	Tetratricopeptide repeat protein 38
A0A2G3A5R2	WPP domain-interacting tail-anchored protein 1
A0A2G2XUA1	Villin-2
A0A2G2Z610	Putative amino acid permease 7
A0A2G2ZP98	2-alkenal reductase (NADP(+)-dependent)
A0A2G3AC03	Protein CROWDED NUCLEI 1
A0A1U8F7H9	Pathogenesis-related protein R major form
A0A1U8G5I0	DUF3700 domain-containing protein
A0A1U8GUA7	Phosphoribulokinase (EC 2.7.1.19)
A0A1U8E9L8	60S ribosomal protein L21-2
A0A1U8EK12	60S ribosomal protein L21-2
A0A2G2Y495	Glycosyltransferase (EC 2.4.1.-)
A0A2G3AFN6	NAD(P)-binding domain-containing protein
A0A1U8GCE5	Purple acid phosphatase (EC 3.1.3.2)
A0A2G2ZX54	Glutamate synthase alpha subunit C-terminal domain-containing protein
A0A2G2Y1V1	Retinol dehydrogenase 12-like
A0A1U8EUV4	UBA domain-containing protein
A0A2G2Z5T3	DEK-C domain-containing protein
A0A1U8EX10	Phosphoglycolate phosphatase 1A, chloroplastic
A0A2G2Y0A5	Xaa-Pro aminopeptidase P
A0A1U8DT53	Mitochondrial adenine nucleotide transporter ADNT1
A0A2G2ZJN6	Translocase of chloroplast (EC 3.6.5.-)
A0A1U8G0U4	Translocase of chloroplast (EC 3.6.5.-)
A0A2G2ZYI2	beta-fructofuranosidase (EC 3.2.1.26)
B2CZJ9	PR5-like protein
A0A2G2YH94	Carboxypeptidase (EC 3.4.16.-)
A0A075W1C1	ATP synthase protein MI25
A0A2G2ZDR2	ATP synthase protein MI25
A0A2G3A6G7	Ferredoxin--nitrite reductase, chloroplastic (EC 1.7.7.1)
A0A1U8FYB4	TOM1-like protein 2
A0A1U8FJG3	Ferredoxin--NADP reductase, chloroplastic (FNR) (EC 1.18.1.2)
A0A2G2YWT8	60S ribosomal protein L18a
A0A2G2ZQB2	2,3-bisphosphoglycerate-dependent phosphoglycerate mutase
A0A1U8EHS3	6,7-dimethyl-8-ribityllumazine synthase (DMRL synthase) (EC 2.5.1.78)
A0A1U8F770	6,7-dimethyl-8-ribityllumazine synthase (DMRL synthase) (EC 2.5.1.78)
A0A2G2ZCR2	Nucleoside diphosphate kinase (EC 2.7.4.6)
A0A1U8FXC0	Nucleoside diphosphate kinase (EC 2.7.4.6)
A0A2G3A6C7	Uncharacterized protein
A0A2G2YH19	Serine/threonine-protein phosphatase (EC 3.1.3.16)
A0A2G3AIB0	Serine/threonine-protein phosphatase (EC 3.1.3.16)
A0A1U8GVW6	NADH-cytochrome b5 reductase (EC 1.6.2.2)
A0A1U8GMQ6	Mitochondrial outer membrane protein porin 2
A0A2G2YJE3	GB1/RHD3-type G domain-containing protein
A0A1U8ED17	10 kDa chaperonin
A0A2G2YHE0	60S ribosomal protein L10a
A0A1U8EVY7	Proteasome subunit beta
A0A2G2YDF6	K Homology domain-containing protein
A0A2G2ZTR4	Glutathione reductase (GRase) (EC 1.8.1.7)
A0A1U8HAQ7	NADP-dependent oxidoreductase domain-containing protein
A0A2G2ZRN7	Alpha-amylase (EC 3.2.1.1) (1,4-alpha-D-glucan glucanohydrolase)

## Sheet: Shared
UniProt ID	Protein names
Q42493	Fibrillin (Light-induced protein, chloroplastic) (Plastid-lipid-associated protein) (Plastoglobules associated protein)
A0A1U8G625	Aldehyde dehydrogenase, mitochondrial
A0A2G2ZI14	transketolase (EC 2.2.1.1)
A0A1U8E6Q9	Heat shock 70 kDa protein 7, chloroplastic
A0A1U8GX36	Protein disulfide-isomerase (EC 5.3.4.1)
A0A1U8F4J3	Transaldolase 2
A0A2G2YHE8	Elongation factor 1-gamma
A0A1U8F5T8	Aspartic proteinase A2
A0A2G2Z688	Phosphoglycerate kinase (EC 2.7.2.3)
A0A1U8DRU2	Aspartate aminotransferase (EC 2.6.1.1)
A0A2G3ACG7	Chaperone protein ClpB3, chloroplastic
A0A2G3A4H8	Fructose-bisphosphate aldolase (EC 4.1.2.13)
A0A2G2YI86	RuBisCO large subunit-binding protein subunit alpha, chloroplastic
A0A1U8E8L6	phosphoglucomutase (alpha-D-glucose-1,6-bisphosphate-dependent) (EC 5.4.2.2)
A0A2G2Y519	Glutamate decarboxylase (EC 4.1.1.15)
A0A1U8EJF5	4-hydroxy-3-methylbut-2-en-1-yl diphosphate synthase (Ferredoxin), chloroplastic
Q42393	Sn-1 protein
A0A2G3A3T6	alanine transaminase (EC 2.6.1.2)
A0A1U8GF05	Bifunctional aspartokinase/homoserine dehydrogenase 1, chloroplastic
A0A2G2YFY5	assimilatory sulfite reductase (ferredoxin) (EC 1.8.7.1)
A0A2G2YR82	Ribulose bisphosphate carboxylase/oxygenase activase, chloroplastic (RA) (RuBisCO activase)
A0A2G2Z4B9	phosphoenolpyruvate carboxylase (EC 4.1.1.31)
A0A2G2Y2U7	Vacuolar proton pump subunit B (V-ATPase subunit B) (Vacuolar proton pump subunit B)
A0A2G2ZJK3	protein disulfide-isomerase (EC 5.3.4.1)
A0A1U8EAH7	Pyruvate kinase (EC 2.7.1.40)
A0A1U8GM07	phosphoglucomutase (alpha-D-glucose-1,6-bisphosphate-dependent) (EC 5.4.2.2)
A0A1U8GFE1	Alpha-1,4 glucan phosphorylase (EC 2.4.1.1)
A0A2G3A0R2	Glutamate decarboxylase (EC 4.1.1.15)
A0A2G2Y3B2	inorganic diphosphatase (EC 3.6.1.1)
A0A1U8GVQ2	Protein disulfide-isomerase (EC 5.3.4.1)
A0A1U8EU30	NADH-ubiquinone oxidoreductase 75 kDa subunit, mitochondrial
A0A1U8DVF8	60S ribosomal protein L3
J7H6W5	ATP synthase subunit beta, chloroplastic (EC 7.1.2.2) (ATP synthase F1 sector subunit beta) (F-ATPase subunit beta)
A0A2G2Z4D9	Acetohydroxy-acid reductoisomerase (Alpha-keto-beta-hydroxylacyl reductoisomerase)
A0A1U8ELM1	Histidine kinase/HSP90-like ATPase domain-containing protein
A0A1U8EMG9	Fructose-bisphosphate aldolase (EC 4.1.2.13)
A0A2G2YPL3	Fructose-bisphosphate aldolase (EC 4.1.2.13)
A0A2G2Z511	Malate dehydrogenase (EC 1.1.1.37)
A0A1U8EHW1	Fructose-bisphosphate aldolase (EC 4.1.2.13)
S5U252	Luminal-binding protein
A0A2G3AJ36	RuBisCO large subunit-binding protein subunit beta, chloroplastic
A0A1U8FHS3	14-3-3-like protein
A0A1U8FTF8	aldehyde dehydrogenase (NAD(+)) (EC 1.2.1.3)
A0A2G2YUJ2	lactoylglutathione lyase (EC 4.4.1.5) (Glyoxalase I)
A0A2G2YQE7	Polygalacturonase inhibitor
A0A1U8GCP9	Cysteine synthase (EC 2.5.1.47)
A0A1U8GAJ4	Endoplasmin-like protein
A0A1U8F1D8	Glyceraldehyde-3-phosphate dehydrogenase (EC 1.2.1.-)
A0A1U8G3L8	Malate dehydrogenase (EC 1.1.1.37)
A0A1U8EGP1	Ras-related protein RABE1e
A0A2G2YAT8	Catalase (EC 1.11.1.6)
A0A2G3A2W4	glycine--tRNA ligase (EC 6.1.1.14) (Diadenosine tetraphosphate synthetase)
A0A2G2XUI6	Stromal 70 kDa heat shock-related protein, chloroplastic
A0A2G2YZA8	branched-chain-amino-acid transaminase (EC 2.6.1.42)
A0A2G2Y2N1	Triosephosphate isomerase, chloroplastic
A0A1U8FJI2	60S acidic ribosomal protein P0
A0A1U8FIW0	Oxalate--CoA ligase
A0A2G2YPA9	monodehydroascorbate reductase (NADH) (EC 1.6.5.4)
A0A2G2YVK5	Leucine aminopeptidase, chloroplastic
A0A2G2ZST0	1,4-alpha-glucan branching enzyme (EC 2.4.1.18)
A0A2G3AFP1	Protein disulfide-isomerase (EC 5.3.4.1)
A0A1U8EW17	Elongation factor 1-beta
A0A1U8FY27	D-3-phosphoglycerate dehydrogenase (EC 1.1.1.95)
A0A2G3AAX1	oligopeptidase A (EC 3.4.24.70)
A0A2G3AA97	Fructose-bisphosphate aldolase (EC 4.1.2.13)
A0A2G3AH23	Fructose-bisphosphate aldolase (EC 4.1.2.13)
A0A1U8FK71	Ras-related protein RABE1e
A0A1U8GLP8	Actin
A0A2G2YNM7	Actin
A0A1U8E233	Elongation factor 2
A0A1U8DS26	Elongation factor 2
A0A2G2ZI24	ATP synthase subunit beta (EC 7.1.2.2)
A0A2G2YKL2	transketolase (EC 2.2.1.1)
A0A1U8G5L2	Chaperonin CPN60-2, mitochondrial
A0A1U8GR36	Chaperonin CPN60-2, mitochondrial
A0A2G2YV42	Patellin-1
A0A1U8GZ15	Sedoheptulose-1,7-bisphosphatase, chloroplastic
A0A2G2Z400	26S proteasome non-ATPase regulatory subunit 2 homolog
A0A2G2ZC11	Alpha-mannosidase (EC 3.2.1.-)
A0A1U8ETH0	Malic enzyme
A0A2G2YIG2	Heat shock protein 90-2
A0A2G2YA60	Serine hydroxymethyltransferase (EC 2.1.2.1)
A0A1U8GD50	Putative plastid-lipid-associated protein 6, chloroplastic
A0A1U8EVJ0	Cell division cycle protein 48-like protein
A0A1U8H311	Cell division cycle protein 48-like protein
A0A1U8FNG0	Proteasome subunit alpha type
A0A2G2Z460	ATP-dependent zinc metalloprotease FTSH 8, chloroplastic
A0A1U8G5P8	ATP synthase subunit gamma, mitochondrial (F-ATPase gamma subunit)
A0A2G2ZQF7	Nitrile-specifier protein 4
A0A1U8HA99	Glutathione peroxidase
A0A2G3A2U9	Ribonuclease
A0A2G3AGZ7	V-type proton ATPase subunit a
A0A1U8HER3	Acetyltransferase component of pyruvate dehydrogenase complex (EC 2.3.1.12)
A0A2G2XVN9	Calreticulin
A0A2G2Y790	Actin-51
A0A2G2ZJB1	Clathrin heavy chain 1
A0A2G2ZD36	LL-diaminopimelate aminotransferase (EC 2.6.1.83)
A0A1U8GMR8	Glutamine synthetase (EC 6.3.1.2)
A0A1U8HGQ0	10 kDa chaperonin
A0A1U8GBM0	ornithine carbamoyltransferase (EC 2.1.3.3)
A0A1U8EKT2	Nucleoside diphosphate kinase (EC 2.7.4.6)
A0A1U8EFP6	RAN GTPase-activating protein 1
A0A2G2ZZB8	indole-3-glycerol-phosphate synthase (EC 4.1.1.48)
A0A2G2Z692	Sulfurtransferase
Q42657	Annexin
K4FXE7	Triosephosphate isomerase, cytosolic (EC 5.3.1.1)
A0A2G2Y8B0	Chaperone protein ClpC1, chloroplastic
A0A2G2YNR6	5-methyltetrahydropteroyltriglutamate--homocysteine S-methyltransferase (EC 2.1.1.14)
A0A1U8GAG1	ATP-dependent zinc metalloprotease FTSH, chloroplastic
A0A2G3A2Z0	L-threonate dehydrogenase (EC 1.1.1.411)
A0A1U8DRB7	Guanosine nucleotide diphosphate dissociation inhibitor
A0A1U8DRC2	Guanosine nucleotide diphosphate dissociation inhibitor
A0A1U8GCL2	Sucrose synthase (EC 2.4.1.13)
A0A1U8ESQ6	Cysteine proteinase RD21a
B5LAW5	Dihydrolipoyl dehydrogenase 2, chloroplastic (Putative pyruvate dehydrogenase E3 subunit)
A0A1U8HA96	phosphoglycerate mutase (2,3-diphosphoglycerate-independent) (EC 5.4.2.12)
A0A1U8ESC0	Malate dehydrogenase [NADP], chloroplastic (EC 1.1.1.82) (NADP-MDH)
A0A2G2Y0P8	Putative aldo-keto reductase 2
A0A1U8FL37	Enoyl reductase (ER) domain-containing protein
A0A2G3A3T3	Pectinesterase (EC 3.1.1.11)
A0A1U8FBG2	Delta-aminolevulinic acid dehydratase (EC 4.2.1.24)
A0A2G3AEK0	Acid beta-fructofuranosidase
A0A2G2Y364	Beta-D-xylosidase 4
A0A1U8G213	Protein CDI
A0A2G2Z5P4	glycerophosphodiester phosphodiesterase (EC 3.1.4.46)
A0A1U8HH05	acetyl-CoA C-acetyltransferase (EC 2.3.1.9)
A0A2G2XX05	26S protease regulatory subunit 6A-like protein
A0A2G2ZZW0	Importin subunit beta-1
A0A2G3A0H6	Alanine--tRNA ligase (EC 6.1.1.7) (Alanyl-tRNA synthetase) (AlaRS)
A0A1U8GCZ8	Pyruvate kinase (EC 2.7.1.40)
A0A1U8EL12	Elongation factor 1-alpha
A0A1U8ELG6	Uncharacterized protein
A0A2G3ADP6	monodehydroascorbate reductase (NADH) (EC 1.6.5.4)
A0A1U8G4N4	Cell division cycle protein 48-like protein
A0A2G2YJU1	Ribosomal RNA small subunit methyltransferase G
A0A2G3ADM5	aspartate carbamoyltransferase (EC 2.1.3.2)
A0A1U8G5F8	GDP-mannose 3,5-epimerase 1
A0A1U8G9K5	phosphoribosylformylglycinamidine cyclo-ligase (EC 6.3.3.1)
A0A1U8HAV5	Mitochondrial outer membrane protein porin 1
B5LAS7	Biotin carboxylase (EC 6.3.4.14) (Acetyl-coenzyme A carboxylase biotin carboxylase subunit A)
A0A2G2YJ24	Ribonuclease
A0A1U8EK55	Water stress and hypersensitive response domain-containing protein
A0A2G2YNK4	asparagine--tRNA ligase (EC 6.1.1.22)
A0A1U8F3B7	Remorin
A0A2G2YMS7	Glutaredoxin-dependent peroxiredoxin (EC 1.11.1.25)
A0A1U8E3G8	S-(hydroxymethyl)glutathione dehydrogenase (EC 1.1.1.284)
A0A2G2YEX8	Alpha-glucan water dikinase, chloroplastic
A0A1U8H2T8	Proliferation-associated protein 2G4
A0A2G2YQT1	Heat shock cognate 70 kDa protein
A0A2G2XX28	Translationally-controlled tumor protein-like protein
A0A2G2XX10	Translationally-controlled tumor protein-like protein
A0A1U8F1N7	(S)-2-hydroxy-acid oxidase (EC 1.1.3.15)
A0A1U8DRZ6	Aminopeptidase (EC 3.4.11.-)
A0A2G2ZH00	4-hydroxy-4-methyl-2-oxoglutarate aldolase (HMG aldolase) (EC 4.1.1.112) (EC 4.1.3.17) (Oxaloacetate decarboxylase)
A0A1U8GLX0	Glucose-6-phosphate isomerase (EC 5.3.1.9)
A0A1U8GN34	Acyl-coenzyme A oxidase
A0A1U8H3K8	Lysine--tRNA ligase (EC 6.1.1.6) (Lysyl-tRNA synthetase)
A0A2G2XYS8	Peptidase C1A papain C-terminal domain-containing protein
A0A2G3ADQ3	Aminopeptidase N
A0A1U8GC69	Hsp70-Hsp90 organizing protein 1
A0A1U8GHN3	Glyceraldehyde-3-phosphate dehydrogenase (EC 1.2.1.-)
A0A089FZ95	glutathione dehydrogenase (ascorbate) (EC 1.8.5.1)
A0A1U8G334	D-3-phosphoglycerate dehydrogenase (EC 1.1.1.95)
A0A2G2ZCU2	3-oxoacyl-[acyl-carrier-protein] reductase (EC 1.1.1.100)
A0A1U8EXY8	Glutathione peroxidase
A0A1U8E6P9	Ras-related protein YPTC6
A0A2G3ABY2	Formate dehydrogenase, mitochondrial (FDH) (EC 1.17.1.9) (NAD-dependent formate dehydrogenase)
A0A2G2YDS4	Alpha-1,4 glucan phosphorylase (EC 2.4.1.1)
A0A1U8GZI9	Dihydrolipoyl dehydrogenase (EC 1.8.1.4)
A0A1U8GME3	Pyruvate kinase (EC 2.7.1.40)
A0A2G3AAI2	Isocitrate dehydrogenase [NAD] catalytic subunit 6, mitochondrial
A0A1U8E862	Expansin-like A2
A0A1U8E7Y7	Proteasome subunit alpha type
A0A2G2Z311	Linolenate hydroperoxide lyase, chloroplastic
A0A2G3ADX0	Puromycin-sensitive aminopeptidase
A0A2G2XZ82	Adenosylhomocysteinase (EC 3.13.2.1)
A0A1U8FAJ3	26S protease regulatory subunit 7
A0A2G3A3S9	26S protease regulatory subunit 7
A0A1U8F591	oxoglutarate dehydrogenase (succinyl-transferring) (EC 1.2.4.2)
A0A1U8E8L1	N-acetyl-gamma-glutamyl-phosphate reductase
A0A1U8EXD7	Annexin
A0A1U8FLK7	Lactoylglutathione lyase (EC 4.4.1.5) (Glyoxalase I)
A0A1U8H9E3	40S ribosomal protein S3-1
A0A1U8DRG8	UDP-sulfoquinovose synthase, chloroplastic
A0A2G2YV19	Sucrose synthase (EC 2.4.1.13)
A0A2G2XVT4	Protein, chloroplastic
A0A2G2YD43	Mitochondrial-processing peptidase subunit beta
A0A2G2YVJ0	Eukaryotic translation initiation factor isoform 4G-1
A0A1U8GY55	60S ribosomal protein L34
A0A1U8G0A7	60S ribosomal protein L34
A0A1U8GZE8	Uncharacterized protein
A0A2G2ZEB3	Carboxypeptidase (EC 3.4.16.-)
A0A2G2ZAC9	ADP-ribosylation factor
A0A2G2YVY3	ADP-ribosylation factor
A0A2G2Y024	ADP-ribosylation factor
A0A2G3AK16	ADP-ribosylation factor
A0A2G2YVX7	ADP-ribosylation factor 1
A0A2G3A7P9	Complex I intermediate-associated protein 30
A0A1U8EHG4	GH18 domain-containing protein
A0A2G2ZF64	Villin-2
A0A1U8FRM7	Mitochondrial outer membrane protein porin of 34 kDa
A0A2G3AL19	Peptidase A1 domain-containing protein
A0A1U8EXD0	FAD-binding FR-type domain-containing protein
A0A2G2Z7D2	26S protease regulatory subunit 6B-like protein
A0A1U8H284	26S protease regulatory subunit 6B-like protein
A0A2G2ZG40	Chorismate synthase (EC 4.2.3.5)
A0A2G2YG20	Protein RETICULATA-RELATED 4, chloroplastic-like
A0A1U8EUA7	Pyruvate dehydrogenase E1 component subunit alpha (EC 1.2.4.1)
A0A2G2Y594	Ras-related protein RABA4a
A0A2G3AHB8	Ras-related protein RABA4c
A0A2G3AKW5	CNNM transmembrane domain-containing protein
A0A1U8FIT0	Subtilisin-like protease SBT1.9
A0A1U8DZF4	Polyadenylate-binding protein (PABP)
A0A2G2ZX64	Ferredoxin-dependent glutamate synthase, chloroplastic
A0A2G3AEH8	Elongation factor G
A0A1U8F657	Membrane-associated protein VIPP1, chloroplastic
A0A1U8HAK9	Succinate--CoA ligase [ADP-forming] subunit beta, mitochondrial (EC 6.2.1.5) (Succinyl-CoA synthetase beta chain) (SCS-beta)
A0A2G2YQK1	60S ribosomal protein L4
A0A2G2YJ05	60S ribosomal protein L11
A0A2G2Z1D1	3-hydroxyisobutyryl-CoA hydrolase (HIB-CoA hydrolase) (HIBYL-CoA-H) (EC 3.1.2.4) (3-hydroxyisobutyryl-coenzyme A hydrolase)
A0A2G2ZW14	Putative inactive receptor kinase
A0A2G3AES2	Diaminopimelate decarboxylase 2, chloroplastic
A0A1U8G2J5	Farnesyl pyrophosphate synthase 1
A0A1U8F6G0	ATP citrate synthase (EC 2.3.3.8)
A0A1U8GAH7	L-ascorbate oxidase-like protein
A0A2G2ZGT7	Glyceraldehyde-3-phosphate dehydrogenase (EC 1.2.1.-)
A0A2G2ZPY9	Putative ATP synthase 24 kDa subunit, mitochondrial
A0A1U8FD63	Large ribosomal subunit protein eL14 domain-containing protein
A0A1U8H8G3	Xylose isomerase (EC 5.3.1.5)
A0A2G3AGQ9	Putative carboxylesterase 8
A0A1U8E037	26S protease regulatory subunit 10B
A0A2G2ZK77	UTP--glucose-1-phosphate uridylyltransferase (EC 2.7.7.9)
A0A2G2Y3C6	Heat shock 70 kDa protein, mitochondrial
A0A1U8F9M6	CCT-theta
A0A1U8FBV9	Enoyl reductase (ER) domain-containing protein
A0A1U8DWB7	Histone H3
A0A1U8F6I8	Histone H3
A0A1U8FF14	Histone H3
A0A2G2Y674	Histone H3.2
A0A1U8GXM8	Eukaryotic translation initiation factor 3 subunit G (eIF3g) (Eukaryotic translation initiation factor 3 RNA-binding subunit) (eIF-3 RNA-binding subunit) (Eukaryotic translation initiation factor 3 subunit 4)
A0A1U8F167	ADP/ATP translocase (ADP,ATP carrier protein)
A0A2G2ZQ52	Ras-related protein Rab7
A0A2G2YUG9	GTP-binding nuclear protein
A0A2G2YUE8	GTP-binding nuclear protein
A0A2G2ZSN5	protein-disulfide reductase (EC 1.8.1.8)
A0A1U8FZR2	Thylakoid lumenal 17.4 kDa protein, chloroplastic
A0A2G2YPH6	40S ribosomal protein S14
A0A1U8GRH5	Pyruvate kinase (EC 2.7.1.40)
A0A2G3ACK0	Titin-like
A0A2G2YYV2	Peptidase A1 domain-containing protein
A0A1U8HCC7	glutathione transferase (EC 2.5.1.18)
A0A1U8GM57	dynamin GTPase (EC 3.6.5.5)
A0A2G2Y4H0	UTP--glucose-1-phosphate uridylyltransferase (EC 2.7.7.9)
A0A2G3AKI6	Protein transport protein SEC31-like protein B
A0A1U8G337	26S proteasome non-ATPase regulatory subunit 8-like protein A
A0A1U8F3C9	Glyoxysomal fatty acid beta-oxidation multifunctional protein MFP-a
A0A1U8GUL7	Uncharacterized protein
A0A1U8EDM0	DNA damage-inducible protein 1
A0A2G2Z8V1	60S ribosomal protein L36
A0A1U8GCN1	Major allergen Pru ar 1
A0A2G2Y1P8	Coatomer subunit delta
A0A1U8DUR9	protein disulfide-isomerase (EC 5.3.4.1)
A0A2G2Z1I4	Ubiquinone biosynthesis protein
A0A2G3AAP4	2-hydroxyacyl-CoA lyase
A0A2G2XXQ3	ATP citrate synthase (EC 2.3.3.8)
A0A2G2YHG6	CCT-beta
A0A2G2ZK49	dihydroxy-acid dehydratase (EC 4.2.1.9)
A0A2G2ZVN5	Pectate lyase superfamily protein domain-containing protein
A0A1U8E2S3	Glycine cleavage system P protein (EC 1.4.4.2)
A0A2G2ZJX6	26S proteasome non-ATPase regulatory subunit 1 homolog
A0A1U8F4C0	Dihydrolipoamide acetyltransferase component of pyruvate dehydrogenase complex (EC 2.3.1.-)
A0A1U8HMF6	Mitochondrial dicarboxylate/tricarboxylate transporter DTC
A0A2G2ZFC4	Zinc-metallopeptidase, peroxisomal
A0A1U8DUK2	60S ribosomal protein L22-2
A0A2G2ZB55	Vesicle-fusing ATPase (EC 3.6.4.6)
A0A1U8HCB0	60S ribosomal protein L9
A0A2G3AJR1	Ribosomal protein L15
A0A2G2ZPD1	Ribosomal protein L15
A0A2G2ZA51	Ribosomal protein L15
A0A2G3AML8	MD-2-related lipid-recognition domain-containing protein
A0A2G2ZXC6	Glucose-6-phosphate isomerase (EC 5.3.1.9)
A0A1U8EGT3	Eukaryotic translation initiation factor 3 subunit A (eIF3a) (Eukaryotic translation initiation factor 3 subunit 10)
A0A1U8FPN0	Proteasome subunit beta
A0A1U8FSM5	Proteasome subunit beta
