# Supplementary material for: Persulfidome of Sweet Pepper Fruits during Ripening: The Case Study of Leucine Aminopeptidase That Is Positively Modulated by H2S
Source: Antioxidants (Basel). 2024 Jun 13;13(6):719. doi: 10.3390/antiox13060719 (PMC11200738; doi:10.3390/antiox13060719)
Supplement: Supplementary file 1 [file antioxidants-13-00719-s001.zip › Supplementary Table S2. Raw data obtained using mass spectrometry analysis.xlsx]

## Sheet: proteins_PR-1
Protein Group	Protein ID	Accession	-10lgP	Coverage (%)	#Peptides	#Unique	PTM	Avg. Mass	Description
1	2	P04264|K2C1_HUMAN	224.01	39	29	25	Oxidation (M)	66039	Keratin type II cytoskeletal 1 (Contact-Cont) OS=Homo sapiens GN=KRT1 PE=1 SV=6
3	1	P35527|K1C9_HUMAN	218.46	33	23	22	Oxidation (M)	62064	Keratin type I cytoskeletal 9 (Contact-Cont) OS=Homo sapiens GN=KRT9 PE=1 SV=3
5	3	P35908|K22E_HUMAN	213.6	31	23	20	Oxidation (M); Carbamidomethylation	65433	Keratin type II cytoskeletal 2 epidermal (Contact-Cont) OS=Homo sapiens GN=KRT2 PE=1 SV=2
4	4	P13645|K1C10_HUMAN	204	31	26	18	Oxidation (M)	58827	Keratin type I cytoskeletal 10 (Contact-Cont) OS=Homo sapiens GN=KRT10 PE=1 SV=6
10	53402	tr|A0A2G2ZI14|A0A2G2ZI14_CAPAN	169.22	14	10	7	Oxidation (M)	80978	transketolase OS=Capsicum annuum OX=4072 GN=T459_14631 PE=3 SV=1
11	53403	tr|A0A2G2ZB77|A0A2G2ZB77_CAPAN	153.04	20	10	10	Oxidation (M)	52824	alanine transaminase OS=Capsicum annuum OX=4072 GN=T459_17304 PE=3 SV=1
6	8	tr|Q42493|Q42493_CAPAN	152.66	28	8	8		35260	Fibrillin OS=Capsicum annuum GN=pap1 PE=2 SV=1
8	7	tr|A0A1U8EWA6|A0A1U8EWA6_CAPAN	146.86	18	8	5	Oxidation (M); Carbamidomethylation	57116	Carboxypeptidase OS=Capsicum annuum GN=LOC107847728 PE=3 SV=1
9	11	tr|A0A1U8G625|A0A1U8G625_CAPAN	138.28	13	7	6		58515	Aldehyde dehydrogenase mitochondrial OS=Capsicum annuum GN=LOC107862407 PE=3 SV=1
2	16	P00761|TRYP_PIG	133.22	27	11	11		24409	Trypsin (Laboratory-Cont) OS=Sus scrofa PE=1 SV=1
26	25	tr|A0A1U8GX36|A0A1U8GX36_CAPAN	127.33	8	4	4		55105	Protein disulfide-isomerase OS=Capsicum annuum GN=LOC107873460 PE=3 SV=1
7	23	O77727|K1C15_SHEEP	125.25	10	8	1		48770	Keratin type I cytoskeletal 15 (Contact-Cont) OS=Ovis aries GN=KRT15 PE=2 SV=1
43	53406	tr|A0A2G2ZB89|A0A2G2ZB89_CAPAN	116.53	16	6	6		37837	Desiccation-related protein PCC13-62-like OS=Capsicum annuum OX=4072 GN=T459_17315 PE=4 SV=1
37	26	P02769|ALBU_BOVIN	114.95	8	5	5		69294	Serum albumin (Laboratory-Cont) OS=Bos taurus GN=ALB PE=1 SV=4
28	53407	tr|A0A2G2Y2U7|A0A2G2Y2U7_CAPAN	110.98	9	5	5		54342	Vacuolar proton pump subunit B OS=Capsicum annuum OX=4072 GN=T459_32168 PE=3 SV=1
28	53408	tr|A0A2G2YLB7|A0A2G2YLB7_CAPAN	110.98	8	5	5		55601	Vacuolar proton pump subunit B OS=Capsicum annuum OX=4072 GN=T459_25495 PE=3 SV=1
54	53409	tr|A0A2G2YPL3|A0A2G2YPL3_CAPAN	110	17	5	3		41246	Fructose-bisphosphate aldolase OS=Capsicum annuum OX=4072 GN=T459_22491 PE=3 SV=1
14	32	tr|A0A1U8F1D8|A0A1U8F1D8_CAPAN	109.87	15	6	3	Oxidation (M)	36632	Glyceraldehyde-3-phosphate dehydrogenase OS=Capsicum annuum GN=LOC107852742 PE=3 SV=1
48	24	tr|A0A1U8EMG9|A0A1U8EMG9_CAPAN	109.26	16	6	5	Oxidation (M)	42750	Fructose-bisphosphate aldolase OS=Capsicum annuum GN=LOC107847685 PE=3 SV=1
36	53405	tr|A0A2G3AJ36|A0A2G3AJ36_CAPAN	108.46	10	6	6	Oxidation (M)	69086	RuBisCO large subunit-binding protein subunit beta chloroplastic OS=Capsicum annuum OX=4072 GN=T459_02139 PE=3 SV=1
93	53416	tr|A0A2G2YKL2|A0A2G2YKL2_CAPAN	104.95	5	4	1	Oxidation (M)	79975	transketolase OS=Capsicum annuum OX=4072 GN=T459_25378 PE=3 SV=1
76	53410	tr|A0A2G2Z291|A0A2G2Z291_CAPAN	104.26	14	4	4		32807	ATP synthase subunit alpha mitochondrial OS=Capsicum annuum OX=4072 GN=T459_19615 PE=3 SV=1
13	33	tr|Q42393|Q42393_CAPAN	103.86	34	5	5	Oxidation (M)	16851	MLP-like protein 34 OS=Capsicum annuum GN=Sn-1 PE=4 SV=1
24	28	tr|A0A1U8F4J3|A0A1U8F4J3_CAPAN	103.07	14	6	6		48345	Transaldolase 2 OS=Capsicum annuum GN=LOC107853880 PE=3 SV=1
64	40	tr|A0A1U8EHW1|A0A1U8EHW1_CAPAN	102.47	13	4	2		38410	Fructose-bisphosphate aldolase OS=Capsicum annuum GN=LOC107843644 PE=3 SV=1
135	53432	tr|A0A2G2YPA9|A0A2G2YPA9_CAPAN	101.48	8	3	3		46858	Monodehydroascorbate reductase OS=Capsicum annuum OX=4072 GN=T459_22355 PE=4 SV=1
85	51	tr|A0A1U8GVQ2|A0A1U8GVQ2_CAPAN	100.73	7	4	4		55095	Protein disulfide-isomerase OS=Capsicum annuum GN=LOC107872999 PE=3 SV=1
31	53417	tr|A0A2G2YVL1|A0A2G2YVL1_CAPAN	100.54	5	3	3		80188	H(+)-exporting diphosphatase OS=Capsicum annuum OX=4072 GN=T459_24544 PE=3 SV=1
31	53418	tr|A0A2G2Z0I3|A0A2G2Z0I3_CAPAN	100.54	5	3	3		80642	H(+)-exporting diphosphatase OS=Capsicum annuum OX=4072 GN=T459_19030 PE=3 SV=1
69	87	tr|A0A1U8GCP9|A0A1U8GCP9_CAPAN	100.49	16	4	3	Oxidation (M)	34352	Cysteine synthase OS=Capsicum annuum GN=LOC107864096 PE=3 SV=1
70	53433	tr|A0A2G2XUI6|A0A2G2XUI6_CAPAN	100.32	4	3	2		76183	Stromal 70 kDa heat shock-related protein chloroplastic OS=Capsicum annuum OX=4072 GN=T459_34967 PE=3 SV=1
29	75	tr|A0A1U8GCY2|A0A1U8GCY2_CAPAN	99.52	14	4	1		29267	14-3-3-like protein OS=Capsicum annuum GN=LOC107867460 PE=3 SV=1
59	53412	tr|A0A2G2XX10|A0A2G2XX10_CAPAN	98.65	26	4	4		18745	Translationally-controlled tumor protein-like protein OS=Capsicum annuum OX=4072 GN=T459_34113 PE=3 SV=1
59	53413	tr|A0A2G2XX28|A0A2G2XX28_CAPAN	98.65	22	4	4		22758	Translationally-controlled tumor protein-like protein OS=Capsicum annuum OX=4072 GN=T459_34112 PE=3 SV=1
97	53419	tr|A0A2G2YVK5|A0A2G2YVK5_CAPAN	98.17	8	4	4	Oxidation (M)	60498	Leucine aminopeptidase chloroplastic OS=Capsicum annuum OX=4072 GN=T459_24519 PE=3 SV=1
46	74	tr|A0A1U8FAN4|A0A1U8FAN4_CAPAN	97.4	6	3	2	Oxidation (M)	68708	V-type proton ATPase catalytic subunit A OS=Capsicum annuum GN=LOC107855885 PE=3 SV=1
156	119	tr|A0A1U8EGL7|A0A1U8EGL7_CAPAN	96.5	8	3	1		48298	Ribulose bisphosphate carboxylase/oxygenase activase 2 chloroplastic OS=Capsicum annuum GN=LOC107843313 PE=4 SV=1
99	53425	tr|A0A2G2Z688|A0A2G2Z688_CAPAN	96.46	7	3	3		57088	Phosphoglycerate kinase OS=Capsicum annuum OX=4072 GN=T459_21042 PE=3 SV=1
38	31	tr|A0A1U8G5L2|A0A1U8G5L2_CAPAN	95.23	10	6	3	Oxidation (M)	61551	Chaperonin CPN60-2 mitochondrial OS=Capsicum annuum GN=LOC107864528 PE=3 SV=1
51	53430	tr|A0A2G3A2Z0|A0A2G3A2Z0_CAPAN	95.15	3	4	4		143572	Ketose-bisphosphate aldolase class-II family protein OS=Capsicum annuum OX=4072 GN=T459_10711 PE=3 SV=1
52	53424	tr|A0A2G2YQT1|A0A2G2YQT1_CAPAN	94.69	8	5	1	Carbamidomethylation	71259	Heat shock cognate 70 kDa protein OS=Capsicum annuum OX=4072 GN=T459_22887 PE=3 SV=1
58	53415	tr|A0A2G2YPL2|A0A2G2YPL2_CAPAN	94.41	10	4	4	Oxidation (M)	36798	Heterodimeric geranylgeranyl pyrophosphate synthase small subunit chloroplastic OS=Capsicum annuum OX=4072 GN=T459_22463 PE=3 SV=1
182	53431	tr|A0A2G3AN00|A0A2G3AN00_CAPAN	94.31	10	3	2	Oxidation (M)	39978	Cysteine synthase OS=Capsicum annuum OX=4072 GN=T459_03488 PE=3 SV=1
49	53414	tr|A0A2G2Y3C6|A0A2G2Y3C6_CAPAN	93.79	8	5	2	Oxidation (M)	65220	Heat shock 70 kDa protein mitochondrial OS=Capsicum annuum OX=4072 GN=T459_31904 PE=3 SV=1
82	56	tr|A0A1U8E900|A0A1U8E900_CAPAN	93.61	15	3	3		26499	20 kDa chaperonin chloroplastic OS=Capsicum annuum GN=LOC107840888 PE=3 SV=1
77	62	tr|A0A1U8G8A9|A0A1U8G8A9_CAPAN	93.4	18	4	4	Oxidation (M); Carbamidomethylation	26792	osmotin-like protein OSML13 OS=Capsicum annuum GN=LOC107865671 PE=4 SV=1
86	99	tr|A0A1U8HER3|A0A1U8HER3_CAPAN	92.82	5	3	3		57978	Acetyltransferase component of pyruvate dehydrogenase complex OS=Capsicum annuum GN=LOC107877500 PE=3 SV=1
189	53455	tr|A0A2G2YR82|A0A2G2YR82_CAPAN	92.51	7	3	1		48783	Ribulose bisphosphate carboxylase/oxygenase activase chloroplastic OS=Capsicum annuum OX=4072 GN=T459_23034 PE=3 SV=1
27	53411	tr|A0A2G2ZI24|A0A2G2ZI24_CAPAN	92.31	14	5	5	Oxidation (M)	45945	ATP synthase subunit beta OS=Capsicum annuum OX=4072 GN=T459_14641 PE=3 SV=1
60	50	tr|Q42657|Q42657_CAPAN	91.76	11	4	4		35851	Annexin OS=Capsicum annuum GN=LOC107867530 PE=1 SV=1
115	168	tr|A0A1U8E4P5|A0A1U8E4P5_CAPAN	91.68	9	2	2		25564	Clathrin light chain OS=Capsicum annuum GN=LOC107842755 PE=3 SV=1
19	53422	tr|A0A2G2YAT8|A0A2G2YAT8_CAPAN	91.01	8	4	4	Carbamidomethylation	56209	Catalase OS=Capsicum annuum OX=4072 GN=T459_31096 PE=3 SV=1
16	111	tr|A0A1U8E6Q9|A0A1U8E6Q9_CAPAN	90.96	9	6	4		75278	Heat shock 70 kDa protein 7 chloroplastic OS=Capsicum annuum GN=LOC107839862 PE=3 SV=1
40	63	tr|A0A1U8GR36|A0A1U8GR36_CAPAN	90.82	7	4	1	Oxidation (M)	61202	chaperonin CPN60-2 mitochondrial OS=Capsicum annuum GN=LOC107871247 PE=3 SV=1
55	53440	tr|A0A2G2YQE7|A0A2G2YQE7_CAPAN	90.51	8	3	3		38359	Polygalacturonase inhibitor OS=Capsicum annuum OX=4072 GN=T459_22761 PE=3 SV=1
39	53427	tr|A0A2G2YI86|A0A2G2YI86_CAPAN	90.46	5	3	2		61781	RuBisCO large subunit-binding protein subunit alpha chloroplastic OS=Capsicum annuum OX=4072 GN=T459_28933 PE=3 SV=1
198	53480	tr|A0A2G3ANJ0|A0A2G3ANJ0_CAPAN	90.17	5	2	2		54876	Ferredoxin-dependent glutamate synthase OS=Capsicum annuum OX=4072 GN=T459_03662 PE=4 SV=1
175	53435	tr|A0A2G2YUX4|A0A2G2YUX4_CAPAN	88.16	5	3	3	Oxidation (M); Carbamidomethylation	80225	Beta-galactosidase OS=Capsicum annuum OX=4072 GN=T459_24321 PE=3 SV=1
23	110	tr|A0A1U8F5T8|A0A1U8F5T8_CAPAN	87.76	8	4	3		55321	Aspartic proteinase A2 OS=Capsicum annuum GN=LOC107853537 PE=3 SV=1
15	58	tr|A0A1U8ENP8|A0A1U8ENP8_CAPAN	87.68	19	6	3	Oxidation (M)	29814	14-3-3 protein 9 OS=Capsicum annuum GN=LOC107845276 PE=3 SV=1
20	52	Q15323|K1H1_HUMAN	87.57	10	4	3		47237	Keratin type I cuticular Ha1 (Contact-Cont) OS=Homo sapiens GN=KRT31 PE=1 SV=3
35	83	tr|A0A1U8EL12|A0A1U8EL12_CAPAN	86.57	8	4	4		49231	Elongation factor 1-alpha OS=Capsicum annuum GN=LOC107847369 PE=3 SV=1
35	81	tr|A0A1U8GX11|A0A1U8GX11_CAPAN	86.57	8	4	4		49274	Elongation factor 1-alpha OS=Capsicum annuum GN=LOC107873441 PE=3 SV=1
119	146	tr|A0A1U8H3K8|A0A1U8H3K8_CAPAN	86.19	4	2	2	Oxidation (M)	67160	Lysine--tRNA ligase OS=Capsicum annuum GN=LOC107875750 PE=3 SV=1
98	53423	tr|A0A2G2Y8B0|A0A2G2Y8B0_CAPAN	86.05	7	4	4		55754	Chaperone protein ClpC1 chloroplastic OS=Capsicum annuum OX=4072 GN=T459_30405 PE=4 SV=1
111	61	tr|A0A1U8EMD1|A0A1U8EMD1_CAPAN	85.38	3	3	1		111015	Phosphoenolpyruvate carboxylase OS=Capsicum annuum GN=LOC107845307 PE=3 SV=1
111	53426	tr|A0A2G2Z4X9|A0A2G2Z4X9_CAPAN	85.38	3	3	1		110502	phosphoenolpyruvate carboxylase OS=Capsicum annuum OX=4072 GN=T459_20584 PE=3 SV=1
68	53421	tr|A0A2G2YIG2|A0A2G2YIG2_CAPAN	85.32	7	5	1		80095	Heat shock protein 90-2 OS=Capsicum annuum OX=4072 GN=T459_24646 PE=3 SV=1
56	53459	tr|A0A2G3A0R2|A0A2G3A0R2_CAPAN	84.56	4	2	2	Oxidation (M)	56663	Glutamate decarboxylase OS=Capsicum annuum OX=4072 GN=T459_09938 PE=3 SV=1
145	128	tr|A0A1U8FL37|A0A1U8FL37_CAPAN	84.52	6	2	2		34421	quinone oxidoreductase PIG3 isoform X1 OS=Capsicum annuum GN=LOC107859445 PE=4 SV=1
94	73	tr|A0A1U8DS26|A0A1U8DS26_CAPAN	84.47	4	4	4		94041	Elongation factor 2 OS=Capsicum annuum GN=LOC107839000 PE=4 SV=1
94	72	tr|A0A1U8E233|A0A1U8E233_CAPAN	84.47	4	4	4		94063	Elongation factor 2 OS=Capsicum annuum GN=LOC107839002 PE=4 SV=1
53	53428	tr|A0A2G3ACG7|A0A2G3ACG7_CAPAN	84.33	4	4	4		109773	Chaperone protein ClpB3 chloroplastic OS=Capsicum annuum OX=4072 GN=T459_07040 PE=3 SV=1
96	88	tr|A0A1U8FIW0|A0A1U8FIW0_CAPAN	83.77	4	3	3	Oxidation (M)	56371	Oxalate--CoA ligase OS=Capsicum annuum GN=LOC107858887 PE=4 SV=1
117	89	tr|A0A1U8GLX0|A0A1U8GLX0_CAPAN	82.49	6	4	4		67625	Glucose-6-phosphate isomerase OS=Capsicum annuum GN=LOC107867385 PE=3 SV=1
89	53461	tr|A0A2G2Z7Q2|A0A2G2Z7Q2_CAPAN	82.13	4	2	2	Carbamidomethylation	53731	Ribulose bisphosphate carboxylase large chain OS=Capsicum annuum OX=4072 GN=T459_16082 PE=3 SV=1
89	53462	tr|A0A2G2ZQ06|A0A2G2ZQ06_CAPAN	82.13	3	2	2	Carbamidomethylation	74844	Ribulose bisphosphate carboxylase large chain OS=Capsicum annuum OX=4072 GN=T459_12512 PE=3 SV=1
89	53463	tr|A0A2G3AK72|A0A2G3AK72_CAPAN	82.13	2	2	2	Carbamidomethylation	80427	Ribulose bisphosphate carboxylase large chain OS=Capsicum annuum OX=4072 GN=T459_02533 PE=3 SV=1
44	53452	tr|A0A2G2YHK3|A0A2G2YHK3_CAPAN	82.1	9	3	3		31294	Xyloglucan endotransglucosylase/hydrolase protein 31 OS=Capsicum annuum OX=4072 GN=T459_28687 PE=4 SV=1
91	53454	tr|A0A2G2Y3D1|A0A2G2Y3D1_CAPAN	81.97	6	3	3	Oxidation (M)	57811	methylmalonate-semialdehyde dehydrogenase (CoA acylating) OS=Capsicum annuum OX=4072 GN=T459_31943 PE=3 SV=1
81	127	tr|A0A1U8GF05|A0A1U8GF05_CAPAN	81.96	2	2	2		100878	Bifunctional aspartokinase/homoserine dehydrogenase 1 chloroplastic OS=Capsicum annuum GN=LOC107867926 PE=4 SV=1
116	57	tr|A0A1U8GAJ4|A0A1U8GAJ4_CAPAN	81.88	4	3	3		92912	Endoplasmin-like protein OS=Capsicum annuum GN=LOC107866869 PE=3 SV=1
41	174	tr|A0A1U8GX93|A0A1U8GX93_CAPAN	81.82	25	3	3		11409	Histone H4 OS=Capsicum annuum GN=LOC107873518 PE=3 SV=1
102	160	tr|A0A1U8HJM9|A0A1U8HJM9_CAPAN	81.59	9	3	3	Carbamidomethylation	35494	Endochitinase B OS=Capsicum annuum GN=LOC107878318 PE=4 SV=1
110	53438	tr|A0A2G3A0H6|A0A2G3A0H6_CAPAN	81.32	1	3	3	Oxidation (M)	201932	Alanine--tRNA ligase OS=Capsicum annuum OX=4072 GN=T459_09845 PE=3 SV=1
67	53464	Q42435|CCS_CAPAN	81.03	4	2	2	Oxidation (M)	56758	Capsanthin/capsorubin synthase chromoplastic OS=Capsicum annuum OX=4072 GN=CCS PE=1 SV=2
32	53468	tr|A0A2G3A4H8|A0A2G3A4H8_CAPAN	81.01	5	2	1		42009	Fructose-bisphosphate aldolase OS=Capsicum annuum OX=4072 GN=T459_04259 PE=3 SV=1
21	84	tr|A0A1U8FHS3|A0A1U8FHS3_CAPAN	80.96	13	4	1		29307	14-3-3 protein 4 OS=Capsicum annuum GN=LOC107858586 PE=3 SV=1
100	53449	tr|A0A2G2ZVE9|A0A2G2ZVE9_CAPAN	80.94	4	3	3		93771	Low-temperature-induced 65 kDa protein-like OS=Capsicum annuum OX=4072 GN=T459_08065 PE=4 SV=1
84	53444	tr|A0A2G2Z4B9|A0A2G2Z4B9_CAPAN	80.89	3	3	1		109829	phosphoenolpyruvate carboxylase OS=Capsicum annuum OX=4072 GN=T459_20316 PE=3 SV=1
120	112	tr|A0A1U8F4C0|A0A1U8F4C0_CAPAN	80.51	5	3	3		68145	Dihydrolipoamide acetyltransferase component of pyruvate dehydrogenase complex OS=Capsicum annuum GN=LOC107850766 PE=3 SV=1
125	53436	tr|A0A2G2YIU6|A0A2G2YIU6_CAPAN	79.69	6	3	1	Oxidation (M)	44122	Glyceraldehyde-3-phosphate dehydrogenase OS=Capsicum annuum OX=4072 GN=T459_24615 PE=3 SV=1
88	53443	tr|A0A2G2ZDX8|A0A2G2ZDX8_CAPAN	78.69	6	4	1		70960	Heat shock cognate 70 kDa protein OS=Capsicum annuum OX=4072 GN=T459_18252 PE=3 SV=1
242	300	tr|A0A1U8EKT2|A0A1U8EKT2_CAPAN	78.42	20	2	2		16296	Nucleoside diphosphate kinase OS=Capsicum annuum GN=LOC107844632 PE=3 SV=1
186	227	tr|A0A1U8EN27|A0A1U8EN27_CAPAN	78.34	3	1	1		41799	Actin OS=Capsicum annuum GN=LOC107848369 PE=3 SV=1
186	226	tr|A0A1U8GLP8|A0A1U8GLP8_CAPAN	78.34	3	1	1		41809	Actin OS=Capsicum annuum GN=LOC107870237 PE=3 SV=1
186	53513	tr|A0A2G2YNM7|A0A2G2YNM7_CAPAN	78.34	3	1	1		42999	Actin OS=Capsicum annuum OX=4072 GN=T459_26461 PE=3 SV=1
136	53472	tr|A0A2G2Y1T9|A0A2G2Y1T9_CAPAN	77.84	6	2	2		38175	Cupin type-1 domain-containing protein OS=Capsicum annuum OX=4072 GN=T459_32390 PE=3 SV=1
167	53448	tr|A0A2G2YDS4|A0A2G2YDS4_CAPAN	77.72	3	3	2		110487	Alpha-1 4 glucan phosphorylase OS=Capsicum annuum OX=4072 GN=T459_27188 PE=3 SV=1
169	53473	tr|A0A2G2XZ82|A0A2G2XZ82_CAPAN	77.68	4	2	2	Oxidation (M)	53169	Adenosylhomocysteinase OS=Capsicum annuum OX=4072 GN=T459_33381 PE=3 SV=1
169	53474	tr|A0A2G2XZ79|A0A2G2XZ79_CAPAN	77.68	4	2	2	Oxidation (M)	53572	Adenosylhomocysteinase OS=Capsicum annuum OX=4072 GN=T459_33382 PE=3 SV=1
169	53475	tr|A0A2G2ZTN5|A0A2G2ZTN5_CAPAN	77.68	6	2	2	Oxidation (M)	37102	Adenosylhomocysteinase OS=Capsicum annuum OX=4072 GN=T459_07429 PE=3 SV=1
65	90	tr|A0A1U8EHG4|A0A1U8EHG4_CAPAN	77.64	9	4	4	Oxidation (M)	42419	chitotriosidase-1-like OS=Capsicum annuum GN=LOC107843536 PE=4 SV=1
62	53467	tr|A0A2G3ABY2|A0A2G3ABY2_CAPAN	77.51	4	2	2		41614	Formate dehydrogenase mitochondrial OS=Capsicum annuum OX=4072 GN=T459_06869 PE=3 SV=1
101	53456	tr|A0A2G2Y948|A0A2G2Y948_CAPAN	77.39	17	2	1		19000	V-type proton ATPase catalytic subunit A OS=Capsicum annuum OX=4072 GN=T459_30693 PE=3 SV=1
126	198	tr|A0A1U8GME3|A0A1U8GME3_CAPAN	77.18	5	2	2	Oxidation (M)	55182	Pyruvate kinase OS=Capsicum annuum GN=LOC107870413 PE=3 SV=1
131	53439	tr|A0A2G2ZZ54|A0A2G2ZZ54_CAPAN	76.82	3	3	3	Oxidation (M)	104931	Uncharacterized protein OS=Capsicum annuum OX=4072 GN=T459_09368 PE=4 SV=1
161	331	tr|A0A1U8GAG1|A0A1U8GAG1_CAPAN	75.96	2	1	1	Oxidation (M)	76296	ATP-dependent zinc metalloprotease FTSH chloroplastic OS=Capsicum annuum GN=LOC107866816 PE=3 SV=1
92	196	tr|A0A1U8G3L8|A0A1U8G3L8_CAPAN	75.92	6	2	2		35500	Malate dehydrogenase OS=Capsicum annuum GN=LOC107864181 PE=3 SV=1
118	53500	tr|A0A2G2YQV3|A0A2G2YQV3_CAPAN	74.7	3	2	2	Oxidation (M)	52765	Arginine biosynthesis bifunctional protein ArgJ chloroplastic OS=Capsicum annuum OX=4072 GN=T459_22913 PE=3 SV=1
57	53441	tr|A0A2G2ZDH8|A0A2G2ZDH8_CAPAN	74.57	14	4	1	Oxidation (M)	39207	Carboxypeptidase OS=Capsicum annuum OX=4072 GN=T459_18104 PE=3 SV=1
95	53451	tr|A0A2G2Z8V8|A0A2G2Z8V8_CAPAN	74.48	3	3	3	Oxidation (M)	119366	Delta-1-pyrroline-5-carboxylate synthase OS=Capsicum annuum OX=4072 GN=T459_16482 PE=3 SV=1
30	53429	tr|A0A2G3AM19|A0A2G3AM19_CAPAN	74.3	18	4	4	Oxidation (M)	20785	Pectinesterase inhibitor domain-containing protein OS=Capsicum annuum OX=4072 GN=T459_03168 PE=4 SV=1
122	53477	tr|A0A2G2Y364|A0A2G2Y364_CAPAN	74.12	3	2	2	Oxidation (M)	85643	Beta-D-xylosidase 4 OS=Capsicum annuum OX=4072 GN=T459_32055 PE=4 SV=1
61	190	tr|S5U252|S5U252_CAPAN	73.74	3	2	1		73543	ER luminal-binding protein OS=Capsicum annuum GN=BLP5 PE=2 SV=1
72	53460	tr|A0A2G2YHJ4|A0A2G2YHJ4_CAPAN	73.54	4	3	3		60820	Pheophorbide a oxygenase chloroplastic OS=Capsicum annuum OX=4072 GN=T459_28715 PE=4 SV=1
108	126	tr|A0A1U8GZ15|A0A1U8GZ15_CAPAN	73.5	12	5	5	Oxidation (M)	42579	Sedoheptulose-1 7-bisphosphatase chloroplastic OS=Capsicum annuum GN=LOC107871105 PE=3 SV=1
233	53478	tr|A0A2G2YEX8|A0A2G2YEX8_CAPAN	73.48	2	2	2		144392	Alpha-glucan water dikinase chloroplastic OS=Capsicum annuum OX=4072 GN=T459_27784 PE=3 SV=1
143	53442	tr|A0A2G2Z3B6|A0A2G2Z3B6_CAPAN	73.38	12	3	3	Oxidation (M)	31646	Aconitate hydratase cytoplasmic OS=Capsicum annuum OX=4072 GN=T459_19966 PE=4 SV=1
79	336	tr|A0A1U8ETR2|A0A1U8ETR2_CAPAN	73.37	1	1	1		149864	Indole-3-acetaldehyde oxidase OS=Capsicum annuum GN=LOC107847514 PE=4 SV=1
63	117	tr|A0A1U8E8L6|A0A1U8E8L6_CAPAN	73.12	5	3	3		63523	Phosphoglucomutase cytoplasmic OS=Capsicum annuum GN=LOC107843130 PE=3 SV=1
168	53505	tr|A0A2G2YPT6|A0A2G2YPT6_CAPAN	73.05	5	2	1		46033	phosphopyruvate hydratase OS=Capsicum annuum OX=4072 GN=T459_22470 PE=3 SV=1
240	199	tr|A0A1U8EL92|A0A1U8EL92_CAPAN	72.73	5	2	2		41185	2-methylene-furan-3-one reductase OS=Capsicum annuum GN=LOC107847897 PE=4 SV=1
144	53450	tr|A0A2G2YV42|A0A2G2YV42_CAPAN	72.57	4	3	2		70233	Patellin-1 OS=Capsicum annuum OX=4072 GN=T459_24359 PE=3 SV=1
78	109	tr|A0A1U8DRU2|A0A1U8DRU2_CAPAN	72.06	6	3	3		50748	Aspartate aminotransferase OS=Capsicum annuum GN=LOC107838948 PE=4 SV=1
150	53465	tr|A0A2G3AFP1|A0A2G3AFP1_CAPAN	72.02	4	2	2		63379	Protein disulfide-isomerase OS=Capsicum annuum OX=4072 GN=T459_00943 PE=3 SV=1
114	171	tr|A0A1U8E1S6|A0A1U8E1S6_CAPAN	71.97	3	2	2		73373	arginine--tRNA ligase cytoplasmic-like isoform X1 OS=Capsicum annuum GN=LOC107840932 PE=3 SV=1
109	255	tr|Q547G9|Q547G9_CAPAN	71.04	25	2	2	Carbamidomethylation	8118	Defensin OS=Capsicum annuum GN=LOC107838797 PE=2 SV=1
170	53503	tr|A0A2G2YNR6|A0A2G2YNR6_CAPAN	71	3	2	2		86220	5-methyltetrahydropteroyltriglutamate--homocysteine S-methyltransferase OS=Capsicum annuum OX=4072 GN=T459_26355 PE=3 SV=1
183	53453	tr|A0A2G3AL19|A0A2G3AL19_CAPAN	70.87	6	3	3		48827	Peptidase A1 domain-containing protein OS=Capsicum annuum OX=4072 GN=T459_02804 PE=3 SV=1
123	53516	tr|A0A2G3AAX1|A0A2G3AAX1_CAPAN	70.32	1	1	1		88584	oligopeptidase A OS=Capsicum annuum OX=4072 GN=T459_06525 PE=3 SV=1
273	215	tr|A0A1U8H2T8|A0A1U8H2T8_CAPAN	70.11	6	2	2		42854	ERBB-3 BINDING PROTEIN 1 OS=Capsicum annuum GN=LOC107875463 PE=4 SV=1
138	124	tr|Q9LM08|Q9LM08_CAPAN	69.77	7	3	3		36498	Pepper esterase OS=Capsicum annuum GN=PepEST PE=2 SV=1
104	53526	tr|A0A2G2Y519|A0A2G2Y519_CAPAN	69.67	2	1	1		56147	Glutamate decarboxylase OS=Capsicum annuum OX=4072 GN=T459_29282 PE=3 SV=1
146	136	tr|A0A1U8G472|A0A1U8G472_CAPAN	69.6	6	2	2		38800	Putative aldo-keto reductase 2 OS=Capsicum annuum GN=LOC107864159 PE=4 SV=1
146	135	tr|A0A1U8GCY5|A0A1U8GCY5_CAPAN	69.6	6	2	2		38235	Putative aldo-keto reductase 1 OS=Capsicum annuum GN=LOC107864160 PE=4 SV=1
326	53511	tr|A0A2G2ZQF7|A0A2G2ZQF7_CAPAN	69.32	6	2	2		38292	Nitrile-specifier protein 4 OS=Capsicum annuum OX=4072 GN=T459_12666 PE=4 SV=1
158	297	tr|A0A1U8DV20|A0A1U8DV20_CAPAN	69.04	5	3	2		55010	Aspartic proteinase OS=Capsicum annuum GN=LOC107839752 PE=3 SV=1
147	170	tr|A0A1U8E862|A0A1U8E862_CAPAN	68.84	7	2	2		28235	Expansin-like A2 OS=Capsicum annuum GN=LOC107840615 PE=3 SV=1
295	457	tr|A0A1U8H230|A0A1U8H230_CAPAN	68.46	2	1	1		53593	Flowering locus K-like proteiny domain OS=Capsicum annuum GN=LOC107875289 PE=4 SV=1
330	53623	tr|A0A2G2YA43|A0A2G2YA43_CAPAN	68.43	2	1	1		62781	K Homology domain-containing protein OS=Capsicum annuum OX=4072 GN=T459_31043 PE=4 SV=1
139	53482	tr|A0A2G3AA97|A0A2G3AA97_CAPAN	67.34	5	2	1		42274	Fructose-bisphosphate aldolase OS=Capsicum annuum OX=4072 GN=T459_06243 PE=3 SV=1
177	224	tr|A0A1U8G9J2|A0A1U8G9J2_CAPAN	66.69	3	1	1		41758	Actin-7 OS=Capsicum annuum GN=LOC107863765 PE=3 SV=1
177	229	tr|A0A1U8GM17|A0A1U8GM17_CAPAN	66.69	3	1	1		41734	Actin-3 OS=Capsicum annuum GN=LOC107867858 PE=3 SV=1
218	207	tr|A0A1U8EDM0|A0A1U8EDM0_CAPAN	66.55	6	2	2		44963	DNA damage-inducible protein 1 OS=Capsicum annuum GN=LOC107845486 PE=4 SV=1
151	53510	tr|A0A2G2Z504|A0A2G2Z504_CAPAN	66.23	7	2	2		31885	PPM-type phosphatase domain-containing protein OS=Capsicum annuum OX=4072 GN=T459_20619 PE=4 SV=1
184	247	tr|A0A1U8GEQ1|A0A1U8GEQ1_CAPAN	65.94	3	2	1		55018	Patellin-5 OS=Capsicum annuum GN=LOC107867855 PE=4 SV=1
42	53488	tr|A0A2G2Y7H7|A0A2G2Y7H7_CAPAN	65.43	4	2	2		48851	Polyubiquitin OS=Capsicum annuum OX=4072 GN=T459_29946 PE=4 SV=1
42	53489	tr|A0A2G2Z9N8|A0A2G2Z9N8_CAPAN	65.43	26	2	2		7865	Ubiquitin-60S ribosomal protein L40 OS=Capsicum annuum OX=4072 GN=T459_16647 PE=4 SV=1
42	53490	tr|A0A2G2XZY6|A0A2G2XZY6_CAPAN	65.43	12	2	2		17209	Polyubiquitin OS=Capsicum annuum OX=4072 GN=T459_33073 PE=4 SV=1
42	53491	tr|Q6RJZ3|Q6RJZ3_CAPAN	65.43	12	2	2		17179	Hexameric polyubiquitin 6PU11 OS=Capsicum annuum OX=4072 GN=ubi11 PE=2 SV=1
42	53492	tr|A0A1U8EG41|A0A1U8EG41_CAPAN	65.43	12	2	2		17236	Ubiquitin-NEDD8-like protein RUB1 OS=Capsicum annuum OX=4072 GN=T459_24620 PE=4 SV=1
42	210	tr|A0A1U8HLZ5|A0A1U8HLZ5_CAPAN	65.43	12	2	2		17197	Ubiquitin-NEDD8-like protein RUB1 OS=Capsicum annuum GN=LOC107878885 PE=4 SV=1
42	53493	tr|A0A2G2Y879|A0A2G2Y879_CAPAN	65.43	9	2	2		22938	Polyubiquitin OS=Capsicum annuum OX=4072 GN=T459_30373 PE=4 SV=1
42	53494	tr|A0A2G2Y6V5|A0A2G2Y6V5_CAPAN	65.43	8	2	2		24724	Polyubiquitin OS=Capsicum annuum OX=4072 GN=T459_29921 PE=4 SV=1
42	212	tr|A0A1U8EI19|A0A1U8EI19_CAPAN	65.43	8	2	2		25695	Polyubiquitin OS=Capsicum annuum GN=LOC107846019 PE=4 SV=1
42	53495	tr|A0A2G2YQ06|A0A2G2YQ06_CAPAN	65.43	8	2	2		25672	Polyubiquitin OS=Capsicum annuum OX=4072 GN=T459_22618 PE=4 SV=1
42	53496	tr|A0A2G2VWP7|A0A2G2VWP7_CAPAN	65.43	8	2	2		26229	Polyubiquitin OS=Capsicum annuum OX=4072 GN=T459_35687 PE=4 SV=1
42	216	tr|A0A1U8E8F2|A0A1U8E8F2_CAPAN	65.43	6	2	2		34148	Polyubiquitin OS=Capsicum annuum GN=LOC107843083 PE=4 SV=1
42	53499	tr|A0A2G2YQJ9|A0A2G2YQJ9_CAPAN	65.43	5	2	2		44442	Polyubiquitin OS=Capsicum annuum OX=4072 GN=T459_22676 PE=4 SV=1
42	53501	tr|A0A2G2YYD4|A0A2G2YYD4_CAPAN	65.43	27	2	2		7514	Ubiquitin-60S ribosomal protein L40 OS=Capsicum annuum OX=4072 GN=T459_22035 PE=4 SV=1
42	53502	tr|A0A2G3AD26|A0A2G3AD26_CAPAN	65.43	25	2	2		7968	Ubiquitin OS=Capsicum annuum OX=4072 GN=T459_00034 PE=4 SV=1
140	53487	tr|A0A2G2ZEW5|A0A2G2ZEW5_CAPAN	64.98	8	2	2		29856	Methyltransferase type 11 domain-containing protein OS=Capsicum annuum OX=4072 GN=T459_13568 PE=4 SV=1
179	53481	tr|A0A2G2Z7E9|A0A2G2Z7E9_CAPAN	64.82	7	2	1		30707	40S ribosomal protein S4 OS=Capsicum annuum OX=4072 GN=T459_15936 PE=3 SV=1
179	53483	tr|A0A2G2Z7Q0|A0A2G2Z7Q0_CAPAN	64.82	6	2	1		36133	40S ribosomal protein S4 OS=Capsicum annuum OX=4072 GN=T459_15937 PE=3 SV=1
179	53484	tr|A0A2G2Z764|A0A2G2Z764_CAPAN	64.82	7	2	1		31088	40S ribosomal protein S4 OS=Capsicum annuum OX=4072 GN=T459_15898 PE=3 SV=1
179	53485	tr|A0A2G3A716|A0A2G3A716_CAPAN	64.82	6	2	1		34948	40S ribosomal protein S4 OS=Capsicum annuum OX=4072 GN=T459_05137 PE=3 SV=1
190	243	tr|A0A1U8GE96|A0A1U8GE96_CAPAN	64.79	4	2	2		48940	3-ketoacyl-CoA thiolase 2 peroxisomal OS=Capsicum annuum GN=LOC107864515 PE=3 SV=1
260	53525	tr|A0A2G3AAI2|A0A2G3AAI2_CAPAN	64.43	2	1	1		45953	Isocitrate dehydrogenase [NAD] catalytic subunit 6 mitochondrial OS=Capsicum annuum OX=4072 GN=T459_06338 PE=3 SV=1
74	250	P02666|CASB_BOVIN	63.8	8	2	2		25107	Beta-casein (Laboratory-Cont) OS=Bos taurus GN=CSN2 PE=1 SV=2
121	53498	tr|A0A2G2YB87|A0A2G2YB87_CAPAN	63.56	4	2	1		43770	Dihydrolipoyl dehydrogenase OS=Capsicum annuum OX=4072 GN=T459_31409 PE=3 SV=1
258	53514	tr|A0A2G3AC09|A0A2G3AC09_CAPAN	63.13	4	2	2		45499	Protease Do-like 1 chloroplastic OS=Capsicum annuum OX=4072 GN=T459_06864 PE=3 SV=1
334	530	P22629|SAV_STRAV	63.04	6	2	2		18834	Streptavidin OS=Streptomyces avidinii OX=1895 PE=1 SV=1
176	53504	tr|A0A2G2YHE8|A0A2G2YHE8_CAPAN	62.33	5	2	2	Oxidation (M)	49367	Elongation factor 1-gamma OS=Capsicum annuum OX=4072 GN=T459_28669 PE=4 SV=1
129	53522	tr|A0A2G3A2U9|A0A2G3A2U9_CAPAN	61.74	2	2	2	Oxidation (M)	105691	Ribonuclease OS=Capsicum annuum OX=4072 GN=T459_10648 PE=4 SV=1
103	324	tr|A0A1U8GMR8|A0A1U8GMR8_CAPAN	61.63	4	2	2		39042	Glutamine synthetase OS=Capsicum annuum GN=LOC107870519 PE=3 SV=1
275	258	tr|A0A1U8EU30|A0A1U8EU30_CAPAN	61.41	3	2	2		80752	NADH dehydrogenase [ubiquinone] iron-sulfur protein 1 mitochondrial isoform X1 OS=Capsicum annuum GN=LOC107850552 PE=3 SV=1
290	256	tr|A0A1U8FNG0|A0A1U8FNG0_CAPAN	61.26	7	2	2		27239	Proteasome subunit alpha type OS=Capsicum annuum GN=LOC107859689 PE=3 SV=1
290	53512	tr|A0A2G2YKB9|A0A2G2YKB9_CAPAN	61.26	6	2	2		30719	Proteasome subunit alpha type OS=Capsicum annuum OX=4072 GN=T459_25300 PE=3 SV=1
290	53531	tr|A0A2G2ZUM3|A0A2G2ZUM3_CAPAN	61.26	8	2	2		24630	Proteasome subunit alpha type-4 OS=Capsicum annuum OX=4072 GN=T459_07773 PE=3 SV=1
289	268	tr|A0A1U8GY55|A0A1U8GY55_CAPAN	61.21	17	2	2		13746	60S ribosomal protein L34 OS=Capsicum annuum GN=LOC107870911 PE=4 SV=1
289	267	tr|A0A1U8G0A7|A0A1U8G0A7_CAPAN	61.21	17	2	2		13732	60S ribosomal protein L34 OS=Capsicum annuum GN=LOC107860534 PE=4 SV=1
447	53582	tr|A0A2G2ZZK2|A0A2G2ZZK2_CAPAN	61.02	4	1	1		41295	Protein SGT1-like protein A OS=Capsicum annuum OX=4072 GN=T459_09496 PE=3 SV=1
447	53588	tr|A0A2G2Z994|A0A2G2Z994_CAPAN	61.02	4	1	1		41245	Protein SGT1-like protein OS=Capsicum annuum OX=4072 GN=T459_16586 PE=3 SV=1
159	340	tr|A0A1U8F9M6|A0A1U8F9M6_CAPAN	60.93	3	1	1		58345	T-complex protein 1 subunit theta OS=Capsicum annuum GN=LOC107854911 PE=3 SV=1
124	153	tr|A0A1U8GFE1|A0A1U8GFE1_CAPAN	60.9	4	4	3		110726	Alpha-1 4 glucan phosphorylase OS=Capsicum annuum GN=LOC107867882 PE=3 SV=1
266	53569	tr|A0A2G2ZL09|A0A2G2ZL09_CAPAN	60.13	3	1	1		57483	3-isopropylmalate dehydratase OS=Capsicum annuum OX=4072 GN=T459_11115 PE=4 SV=1
250	380	tr|A0A1U8F2I8|A0A1U8F2I8_CAPAN	59.07	3	1	1		44430	Pectin acetylesterase OS=Capsicum annuum GN=LOC107849818 PE=3 SV=1
491	53590	tr|A0A2G2Z3R1|A0A2G2Z3R1_CAPAN	59.05	6	1	1		26469	Protein THYLAKOID FORMATION1 chloroplastic OS=Capsicum annuum OX=4072 GN=T459_20063 PE=4 SV=1
106	53537	tr|A0A2G2Z4D9|A0A2G2Z4D9_CAPAN	58.98	4	2	2		57675	Acetohydroxy-acid reductoisomerase OS=Capsicum annuum OX=4072 GN=T459_20336 PE=3 SV=1
211	53486	tr|A0A2G2ZST0|A0A2G2ZST0_CAPAN	58.95	2	2	2		97608	1 4-alpha-glucan branching enzyme OS=Capsicum annuum OX=4072 GN=T459_13483 PE=3 SV=1
279	53568	tr|A0A2G2YJ24|A0A2G2YJ24_CAPAN	58.4	7	1	1		16918	Ribonuclease OS=Capsicum annuum OX=4072 GN=T459_24695 PE=3 SV=1
259	53518	tr|A0A2G3AAE3|A0A2G3AAE3_CAPAN	58.29	5	2	2		44222	allene-oxide cyclase OS=Capsicum annuum OX=4072 GN=T459_06284 PE=3 SV=1
192	53567	tr|A0A2G2ZJK3|A0A2G2ZJK3_CAPAN	58.29	2	1	1		58360	protein disulfide-isomerase OS=Capsicum annuum OX=4072 GN=T459_15202 PE=3 SV=1
193	415	P15252|REF_HEVBR	58.09	7	1	1		14722	Rubber elongation factor protein (Contact-Cont) OS=Hevea brasiliensis PE=1 SV=2
152	299	tr|A0A1U8FWN9|A0A1U8FWN9_CAPAN	58.08	3	1	1		40629	Glucan endo-1 3-beta-glucosidase basic vacuolar isoform OS=Capsicum annuum GN=LOC107862247 PE=3 SV=1
191	53521	tr|A0A2G3AHD3|A0A2G3AHD3_CAPAN	57.96	3	2	2		70640	Selenoprotein O OS=Capsicum annuum OX=4072 GN=T459_01538 PE=3 SV=1
142	53572	tr|A0A2G2ZX64|A0A2G2ZX64_CAPAN	57.7	1	1	1		122451	Ferredoxin-dependent glutamate synthase chloroplastic OS=Capsicum annuum OX=4072 GN=T459_08652 PE=3 SV=1
134	53596	tr|A0A2G2Y0F0|A0A2G2Y0F0_CAPAN	57.6	1	1	1		81947	Subtilisin-like protease SBT1.9 OS=Capsicum annuum OX=4072 GN=T459_32933 PE=3 SV=1
237	410	tr|A0A1U8GCZ8|A0A1U8GCZ8_CAPAN	57.13	2	1	1		64794	Pyruvate kinase OS=Capsicum annuum GN=LOC107864665 PE=3 SV=1
113	298	tr|A0A1U8GA21|A0A1U8GA21_CAPAN	57.07	3	2	1		73452	Luminal-binding protein 5 OS=Capsicum annuum GN=LOC107863884 PE=3 SV=1
83	328	tr|A0A1U8ELM1|A0A1U8ELM1_CAPAN	56.91	3	2	2		90779	heat shock protein 90-5 chloroplastic OS=Capsicum annuum GN=LOC107847506 PE=3 SV=1
185	53471	tr|A0A2G2XXA6|A0A2G2XXA6_CAPAN	56.89	3	2	2		75032	Asparagine--tRNA ligase cytoplasmic 1 OS=Capsicum annuum OX=4072 GN=T459_34003 PE=4 SV=1
251	371	tr|A0A089FZ95|A0A089FZ95_CAPAN	56.48	4	1	1		23574	Dehydroascorbate reductase OS=Capsicum annuum GN=DHAR PE=2 SV=1
328	335	tr|A0A1U8HEC1|A0A1U8HEC1_CAPAN	56.43	3	1	1		39570	Glucan endo-1 3-beta-glucosidase basic isoform 2 OS=Capsicum annuum GN=LOC107879143 PE=3 SV=1
236	53570	tr|A0A2G2ZB55|A0A2G2ZB55_CAPAN	56.39	1	1	1		74736	Vesicle-fusing ATPase OS=Capsicum annuum OX=4072 GN=T459_17193 PE=3 SV=1
249	53544	tr|A0A2G2YZA8|A0A2G2YZA8_CAPAN	55.93	2	1	1	Oxidation (M)	62651	Branched-chain-amino-acid aminotransferase-like protein 1 OS=Capsicum annuum OX=4072 GN=T459_22346 PE=4 SV=1
128	342	tr|A0A1U8EJF5|A0A1U8EJF5_CAPAN	55.89	1	1	1		81915	4-hydroxy-3-methylbut-2-en-1-yl diphosphate synthase (Ferredoxin) chloroplastic OS=Capsicum annuum GN=LOC107847536 PE=3 SV=1
199	53519	tr|A0A2G2ZJR4|A0A2G2ZJR4_CAPAN	55.73	10	2	2		23831	Ras-related protein RABA2c OS=Capsicum annuum OX=4072 GN=T459_15186 PE=4 SV=1
199	278	tr|A0A1U8GXL0|A0A1U8GXL0_CAPAN	55.73	10	2	2		23910	Ras-related protein RABA2d OS=Capsicum annuum GN=LOC107873484 PE=4 SV=1
199	279	tr|A0A1U8ED88|A0A1U8ED88_CAPAN	55.73	10	2	2		24329	Ras-related protein Rab11B OS=Capsicum annuum GN=LOC107842476 PE=4 SV=1
199	53539	tr|A0A2G2XJC7|A0A2G2XJC7_CAPAN	55.73	30	2	2		8254	Ras-related protein YPT3 OS=Capsicum annuum OX=4072 GN=T459_35470 PE=4 SV=1
230	265	tr|A0A1U8HA99|A0A1U8HA99_CAPAN	55.39	10	2	2		22682	Glutathione peroxidase OS=Capsicum annuum GN=LOC107875737 PE=3 SV=1
194	365	tr|A0A1U8HKJ3|A0A1U8HKJ3_CAPAN	55.39	5	1	1		25549	Putative glutathione S-transferase OS=Capsicum annuum GN=LOC107878537 PE=4 SV=1
374	471	tr|A0A1U8EIE7|A0A1U8EIE7_CAPAN	55.36	3	1	1		47196	Dihydrolipoamide acetyltransferase component of pyruvate dehydrogenase complex OS=Capsicum annuum GN=LOC107847314 PE=3 SV=1
291	295	tr|A0A1U8FZR2|A0A1U8FZR2_CAPAN	55.2	8	2	2		25623	thylakoid lumenal 17.4 kDa protein chloroplastic OS=Capsicum annuum GN=LOC107863088 PE=4 SV=1
692	53659	tr|A0A2G2ZC13|A0A2G2ZC13_CAPAN	55	4	1	1	Oxidation (M)	29559	Protein CDI OS=Capsicum annuum OX=4072 GN=T459_17477 PE=4 SV=1
692	475	tr|A0A1U8G213|A0A1U8G213_CAPAN	55	4	1	1	Oxidation (M)	31195	Protein CDI OS=Capsicum annuum GN=LOC107861851 PE=4 SV=1
216	351	tr|A0A1U8E914|A0A1U8E914_CAPAN	54.94	4	1	1		27306	Proteasome subunit alpha type OS=Capsicum annuum GN=LOC107840898 PE=3 SV=1
247	269	tr|B5LAW5|B5LAW5_CAPAN	54.77	3	2	2		60544	Dihydrolipoyl dehydrogenase 2 chloroplastic OS=Capsicum annuum GN=LOC107839682 PE=2 SV=1
394	356	tr|A0A1U8H8G3|A0A1U8H8G3_CAPAN	54.76	2	1	1		53478	Xylose isomerase OS=Capsicum annuum GN=LOC107877490 PE=3 SV=1
274	53507	tr|A0A2G2Y3Z8|A0A2G2Y3Z8_CAPAN	54.68	4	2	2		42907	4-hydroxy-3-methylbut-2-enyl diphosphate reductase OS=Capsicum annuum OX=4072 GN=T459_31791 PE=3 SV=1
141	53538	tr|A0A2G3A202|A0A2G3A202_CAPAN	54.68	3	1	1		34666	phosphopyruvate hydratase OS=Capsicum annuum OX=4072 GN=T459_10327 PE=3 SV=1
265	327	tr|A0A1U8GC69|A0A1U8GC69_CAPAN	54.42	2	1	1		65230	Hsp70-Hsp90 organizing protein 1 OS=Capsicum annuum GN=LOC107867269 PE=4 SV=1
262	264	tr|A0A1U8G5P8|A0A1U8G5P8_CAPAN	54.13	4	1	1		35530	ATP synthase subunit gamma mitochondrial OS=Capsicum annuum GN=LOC107862321 PE=3 SV=1
263	53533	tr|A0A2G2YMA4|A0A2G2YMA4_CAPAN	53.51	4	1	1		29086	Syntaxin-72 OS=Capsicum annuum OX=4072 GN=T459_25981 PE=3 SV=1
234	53506	tr|A0A2G2ZGT7|A0A2G2ZGT7_CAPAN	53.45	4	2	2		42905	Glyceraldehyde-3-phosphate dehydrogenase OS=Capsicum annuum OX=4072 GN=T459_14159 PE=3 SV=1
155	164	tr|A0A1U8F167|A0A1U8F167_CAPAN	53.12	9	3	3	Oxidation (M)	48095	ADP ATP carrier protein 1 mitochondrial OS=Capsicum annuum GN=LOC107852675 PE=3 SV=1
155	166	tr|A0A1U8FC19|A0A1U8FC19_CAPAN	53.12	10	3	3	Oxidation (M)	41845	ADP ATP carrier protein 1 mitochondrial OS=Capsicum annuum GN=LOC107855731 PE=3 SV=1
248	53532	tr|A0A2G2XVN9|A0A2G2XVN9_CAPAN	52.96	2	1	1		49488	Calreticulin OS=Capsicum annuum OX=4072 GN=T459_34591 PE=3 SV=1
327	53542	tr|A0A2G2YYV2|A0A2G2YYV2_CAPAN	52.96	4	2	2		48687	Peptidase A1 domain-containing protein OS=Capsicum annuum OX=4072 GN=T459_22062 PE=3 SV=1
133	53546	tr|A0A2G2ZZB8|A0A2G2ZZB8_CAPAN	52.94	7	2	2		31002	indole-3-glycerol-phosphate synthase OS=Capsicum annuum OX=4072 GN=T459_09425 PE=3 SV=1
277	53520	tr|A0A2G2ZX54|A0A2G2ZX54_CAPAN	52.73	4	2	2	Oxidation (M)	55056	Glutamate synthase alpha subunit C-terminal domain-containing protein OS=Capsicum annuum OX=4072 GN=T459_08654 PE=4 SV=1
224	266	tr|A0A1U8EUA7|A0A1U8EUA7_CAPAN	52.73	4	2	2		43453	Pyruvate dehydrogenase E1 component subunit alpha OS=Capsicum annuum GN=LOC107847622 PE=4 SV=1
329	438	tr|A0A1U8GAY3|A0A1U8GAY3_CAPAN	52.63	2	1	1		53682	Purple acid phosphatase OS=Capsicum annuum GN=LOC107866942 PE=3 SV=1
164	362	tr|A0A1U8ETH0|A0A1U8ETH0_CAPAN	52.58	2	2	2		70109	Malic enzyme OS=Capsicum annuum GN=LOC107850438 PE=3 SV=1
241	53508	tr|A0A2G2YSI6|A0A2G2YSI6_CAPAN	52.39	5	2	2		47419	26S protease regulatory subunit 4 OS=Capsicum annuum OX=4072 GN=T459_23429 PE=3 SV=1
241	53509	tr|A0A2G2ZEH3|A0A2G2ZEH3_CAPAN	52.39	5	2	2		49482	26S protease regulatory subunit 4 OS=Capsicum annuum OX=4072 GN=T459_18451 PE=3 SV=1
217	274	tr|A0A1U8ESC0|A0A1U8ESC0_CAPAN	52.19	5	2	2		48132	Malate dehydrogenase [NADP] chloroplastic OS=Capsicum annuum GN=LOC107850239 PE=4 SV=1
222	53571	tr|A0A2G2YBZ5|A0A2G2YBZ5_CAPAN	52.11	3	1	1		31539	Nicotinate-nucleotide pyrophosphorylase [carboxylating] OS=Capsicum annuum OX=4072 GN=T459_26716 PE=3 SV=1
297	53600	tr|A0A2G2ZZ94|A0A2G2ZZ94_CAPAN	52.03	4	1	1		37716	C2 domain-containing protein OS=Capsicum annuum OX=4072 GN=T459_09401 PE=4 SV=1
276	312	tr|A0A1U8F8G5|A0A1U8F8G5_CAPAN	51.98	10	2	2		18057	Peroxiredoxin-2C OS=Capsicum annuum GN=LOC107851997 PE=4 SV=1
276	53540	tr|A0A2G3AK54|A0A2G3AK54_CAPAN	51.98	10	2	2		17622	Glutaredoxin-dependent peroxiredoxin OS=Capsicum annuum OX=4072 GN=T459_02462 PE=3 SV=1
296	53599	tr|A0A2G2YPB5|A0A2G2YPB5_CAPAN	51.45	2	1	1		41541	AB hydrolase-1 domain-containing protein OS=Capsicum annuum OX=4072 GN=T459_22368 PE=4 SV=1
292	53545	tr|A0A2G3AH19|A0A2G3AH19_CAPAN	51.33	5	1	1		35163	Ubiquitin fusion degradation protein 1-like protein (Fragment) OS=Capsicum annuum OX=4072 GN=T459_01414 PE=3 SV=1
332	526	tr|A0A1U8GVU4|A0A1U8GVU4_CAPAN	51.19	2	1	1		55968	3-phosphoshikimate 1-carboxyvinyltransferase OS=Capsicum annuum GN=LOC107873029 PE=3 SV=1
166	53581	tr|A0A2G3AAU5|A0A2G3AAU5_CAPAN	50.9	1	1	1		97139	Plastidic glucose transporter 4 OS=Capsicum annuum OX=4072 GN=T459_06479 PE=3 SV=1
171	53562	tr|A0A2G2Y5S2|A0A2G2Y5S2_CAPAN	50.84	2	1	1		44931	Acyl-[acyl-carrier-protein] desaturase OS=Capsicum annuum OX=4072 GN=T459_29497 PE=3 SV=1
299	53638	tr|A0A2G2ZZ70|A0A2G2ZZ70_CAPAN	50.77	3	1	1		44578	Tripeptidyl peptidase II Ig-like domain-containing protein OS=Capsicum annuum OX=4072 GN=T459_09357 PE=4 SV=1
187	53555	tr|A0A2G2ZJB1|A0A2G2ZJB1_CAPAN	50.7	2	1	1		73661	Clathrin heavy chain 1 OS=Capsicum annuum OX=4072 GN=T459_15088 PE=4 SV=1
417	359	tr|A0A1U8ELP4|A0A1U8ELP4_CAPAN	50.56	2	1	1		68808	Leukotriene A-4 hydrolase-like protein OS=Capsicum annuum GN=LOC107847521 PE=4 SV=1
201	53597	tr|A0A2G2YW78|A0A2G2YW78_CAPAN	50.29	3	1	1		37077	PDZ domain-containing protein OS=Capsicum annuum OX=4072 GN=T459_21261 PE=4 SV=1
219	291	tr|A0A1U8EAH7|A0A1U8EAH7_CAPAN	50.14	4	2	2		57309	Pyruvate kinase OS=Capsicum annuum GN=LOC107843616 PE=3 SV=1
398	360	tr|A0A1U8E2Q2|A0A1U8E2Q2_CAPAN	50.05	3	1	1		35510	Putative L-ascorbate peroxidase 6 OS=Capsicum annuum GN=LOC107838875 PE=3 SV=1
693	394	tr|A0A1U8FE35|A0A1U8FE35_CAPAN	50.01	4	1	1		30239	transcription factor HBP-1b(C38)-like OS=Capsicum annuum GN=LOC107857067 PE=4 SV=1
264	333	tr|A0A1U8F487|A0A1U8F487_CAPAN	49.91	3	1	1		37940	2-alkenal reductase (NADP(+)-dependent)-like OS=Capsicum annuum GN=LOC107850744 PE=4 SV=1
130	53577	tr|A0A2G2ZY85|A0A2G2ZY85_CAPAN	49.7	2	1	1		52467	ATP synthase subunit alpha OS=Capsicum annuum OX=4072 GN=T459_09049 PE=3 SV=1
225	284	tr|A0A1U8FQB2|A0A1U8FQB2_CAPAN	49.34	5	2	2		39685	Aldose 1-epimerase OS=Capsicum annuum GN=LOC107860545 PE=3 SV=1
160	238	tr|A0A1U8EXG3|A0A1U8EXG3_CAPAN	49.29	11	2	2		16006	Histone H2B OS=Capsicum annuum GN=LOC107850828 PE=3 SV=1
160	288	tr|A0A1U8G135|A0A1U8G135_CAPAN	49.29	11	2	2		15396	Histone H2B OS=Capsicum annuum GN=LOC107863599 PE=3 SV=1
160	241	tr|A0A1U8G1W0|A0A1U8G1W0_CAPAN	49.29	12	2	2		14949	Histone H2B OS=Capsicum annuum GN=LOC107863780 PE=3 SV=1
160	235	tr|A0A1U8H9S4|A0A1U8H9S4_CAPAN	49.29	11	2	2		15900	Histone H2B OS=Capsicum annuum GN=LOC107875609 PE=2 SV=1
160	234	tr|A0A1U8HBK7|A0A1U8HBK7_CAPAN	49.29	11	2	2		15551	Histone H2B OS=Capsicum annuum GN=LOC107875552 PE=3 SV=1
160	237	tr|A0A1U8GXA4|A0A1U8GXA4_CAPAN	49.29	11	2	2		16115	Histone H2B OS=Capsicum annuum GN=LOC107873526 PE=3 SV=1
160	53535	tr|A0A2G2XV23|A0A2G2XV23_CAPAN	49.29	24	2	2		7295	Histone H2B OS=Capsicum annuum OX=4072 GN=T459_34814 PE=3 SV=1
160	53536	tr|A0A2G2Y605|A0A2G2Y605_CAPAN	49.29	24	2	2		7245	Histone H2B OS=Capsicum annuum OX=4072 GN=T459_29621 PE=3 SV=1
160	53550	tr|A0A2G2ZDI7|A0A2G2ZDI7_CAPAN	49.29	11	2	2		15361	Histone H2B OS=Capsicum annuum OX=4072 GN=T459_18114 PE=3 SV=1
160	53551	tr|A0A2G2ZDT1|A0A2G2ZDT1_CAPAN	49.29	11	2	2		15713	Histone H2B OS=Capsicum annuum OX=4072 GN=T459_18113 PE=3 SV=1
160	53552	tr|A0A2G2ZDI9|A0A2G2ZDI9_CAPAN	49.29	11	2	2		15757	Histone H2B OS=Capsicum annuum OX=4072 GN=T459_18112 PE=3 SV=1
160	53553	tr|A0A2G2ZDH6|A0A2G2ZDH6_CAPAN	49.29	11	2	2		15784	Histone H2B OS=Capsicum annuum OX=4072 GN=T459_18102 PE=3 SV=1
571	484	tr|A0A1U8E3T7|A0A1U8E3T7_CAPAN	48.98	3	1	1		35569	Bifunctional Monothiol glutaredoxin-S16 chloroplastic OS=Capsicum annuum GN=LOC107842530 PE=4 SV=1
572	53636	tr|A0A2G2YW57|A0A2G2YW57_CAPAN	48.91	2	1	1		66589	phenylalanine--tRNA ligase OS=Capsicum annuum OX=4072 GN=T459_21138 PE=3 SV=1
333	53664	tr|A0A2G2YUG9|A0A2G2YUG9_CAPAN	48.86	5	1	1		25189	GTP-binding nuclear protein OS=Capsicum annuum OX=4072 GN=T459_24158 PE=3 SV=1
333	53665	tr|A0A2G2YUE8|A0A2G2YUE8_CAPAN	48.86	5	1	1		25217	GTP-binding nuclear protein OS=Capsicum annuum OX=4072 GN=T459_24157 PE=3 SV=1
162	501	tr|J7H6W5|J7H6W5_CAPAN	48.86	4	2	2	Oxidation (M)	53599	ATP synthase subunit beta chloroplastic OS=Capsicum annuum GN=atpB PE=3 SV=1
162	53589	tr|A0A2G3AK81|A0A2G3AK81_CAPAN	48.86	5	2	2	Oxidation (M)	49505	H(+)-transporting two-sector ATPase OS=Capsicum annuum OX=4072 GN=T459_02529 PE=3 SV=1
162	53605	tr|A0A2G3ALH5|A0A2G3ALH5_CAPAN	48.86	5	2	2	Oxidation (M)	45160	ATP synthase subunit beta chloroplastic OS=Capsicum annuum OX=4072 GN=T459_02978 PE=3 SV=1
200	317	tr|A0A1U8GKB4|A0A1U8GKB4_CAPAN	48.8	10	2	2		15406	Histone H3 OS=Capsicum annuum GN=LOC107867451 PE=3 SV=1
200	345	tr|A0A1U8DWB7|A0A1U8DWB7_CAPAN	48.8	10	2	2		15254	Histone H3 OS=Capsicum annuum GN=LOC107840089 PE=3 SV=1
200	343	tr|A0A1U8F6I8|A0A1U8F6I8_CAPAN	48.8	10	2	2		15268	Histone H3 OS=Capsicum annuum GN=LOC107854441 PE=3 SV=1
200	344	tr|A0A1U8FF14|A0A1U8FF14_CAPAN	48.8	10	2	2		15282	Histone H3 OS=Capsicum annuum GN=LOC107854410 PE=3 SV=1
200	53548	tr|A0A2G2Y674|A0A2G2Y674_CAPAN	48.8	8	2	2		19868	Histone H3.2 OS=Capsicum annuum OX=4072 GN=T459_29647 PE=3 SV=1
244	53586	tr|A0A2G2YL73|A0A2G2YL73_CAPAN	48.76	1	1	1		71149	Signal recognition particle subunit SRP72 OS=Capsicum annuum OX=4072 GN=T459_25597 PE=3 SV=1
231	383	tr|A0A1U8FUP9|A0A1U8FUP9_CAPAN	48.64	3	1	1		44272	Aminomethyltransferase OS=Capsicum annuum GN=LOC107859603 PE=3 SV=1
449	474	tr|A0A1U8G3Q3|A0A1U8G3Q3_CAPAN	48.39	10	1	1		14065	60S ribosomal protein L22-3-like OS=Capsicum annuum GN=LOC107864035 PE=4 SV=1
449	397	tr|A0A1U8DUK2|A0A1U8DUK2_CAPAN	48.39	10	1	1		14066	60S ribosomal protein L22-2 OS=Capsicum annuum GN=LOC107839628 PE=4 SV=1
294	53559	tr|A0A2G2ZF64|A0A2G2ZF64_CAPAN	48.37	1	1	1		103648	Villin-2 OS=Capsicum annuum OX=4072 GN=T459_13668 PE=4 SV=1
261	53527	tr|A0A2G2XWN6|A0A2G2XWN6_CAPAN	48.08	5	2	2		37089	Ankyrin repeat domain-containing protein 2 OS=Capsicum annuum OX=4072 GN=T459_34266 PE=4 SV=1
418	391	tr|A0A1U8H9E3|A0A1U8H9E3_CAPAN	47.98	5	1	1		26738	40S ribosomal protein S3-1 OS=Capsicum annuum GN=LOC107877842 PE=3 SV=1
418	53635	tr|A0A2G2ZII1|A0A2G2ZII1_CAPAN	47.98	11	1	1		13641	40S ribosomal protein S3 OS=Capsicum annuum OX=4072 GN=T459_14750 PE=3 SV=1
418	53637	tr|A0A2G2YWR0|A0A2G2YWR0_CAPAN	47.98	7	1	1		21268	40S ribosomal protein S3 OS=Capsicum annuum OX=4072 GN=T459_21474 PE=3 SV=1
300	525	P02668|CASK_BOVIN	47.89	5	1	1		21269	Kappa-casein (Laboratory-Cont) OS=Bos taurus GN=CSN3 PE=1 SV=1
220	374	tr|A0A1U8DX63|A0A1U8DX63_CAPAN	47.54	7	1	1		22021	GTP-binding protein SAR1A-like OS=Capsicum annuum GN=LOC107839681 PE=3 SV=1
220	350	tr|A0A1U8FAB5|A0A1U8FAB5_CAPAN	47.54	7	1	1		21981	GTP-binding protein SAR1A-like OS=Capsicum annuum GN=LOC107855136 PE=3 SV=1
220	379	tr|A0A1U8E222|A0A1U8E222_CAPAN	47.54	7	1	1		21890	GTP-binding protein SAR1A OS=Capsicum annuum GN=LOC107840991 PE=3 SV=1
220	481	tr|A0A1U8HK32|A0A1U8HK32_CAPAN	47.54	7	1	1		22002	GTP-binding protein SAR1B OS=Capsicum annuum GN=LOC107878923 PE=3 SV=1
336	455	tr|A0A1U8H4D5|A0A1U8H4D5_CAPAN	47.15	1	1	1		61075	Delta-1-pyrroline-5-carboxylate dehydrogenase 12A1 mitochondrial OS=Capsicum annuum GN=LOC107875948 PE=4 SV=1
577	53666	tr|A0A2G3ALX3|A0A2G3ALX3_CAPAN	47.07	4	1	1		28832	Uncharacterized protein OS=Capsicum annuum OX=4072 GN=T459_03119 PE=4 SV=1
293	425	tr|A0A1U8HCC9|A0A1U8HCC9_CAPAN	47.07	4	1	1		34883	Fructokinase-2 OS=Capsicum annuum GN=LOC107875763 PE=3 SV=1
202	53685	tr|A0A2G2ZD36|A0A2G2ZD36_CAPAN	46.88	2	1	1	Oxidation (M)	50318	LL-diaminopimelate aminotransferase chloroplastic OS=Capsicum annuum OX=4072 GN=T459_17975 PE=3 SV=1
695	53671	tr|A0A2G3AAP4|A0A2G3AAP4_CAPAN	46.86	2	1	1		61560	2-hydroxyacyl-CoA lyase OS=Capsicum annuum OX=4072 GN=T459_06445 PE=3 SV=1
213	390	tr|A0A1U8DRR7|A0A1U8DRR7_CAPAN	46.83	2	1	1		56800	Serine hydroxymethyltransferase OS=Capsicum annuum GN=LOC107838932 PE=3 SV=1
213	53609	tr|A0A2G2YA60|A0A2G2YA60_CAPAN	46.83	2	1	1		57328	Serine hydroxymethyltransferase OS=Capsicum annuum OX=4072 GN=T459_31045 PE=3 SV=1
694	559	tr|A0A1U8FIV2|A0A1U8FIV2_CAPAN	46.66	4	1	1		28002	60S ribosomal protein L7 OS=Capsicum annuum GN=LOC107855212 PE=4 SV=1
694	53668	tr|A0A2G3AGA4|A0A2G3AGA4_CAPAN	46.66	4	1	1		29169	60S ribosomal protein L7 OS=Capsicum annuum OX=4072 GN=T459_01122 PE=3 SV=1
694	53670	tr|A0A2G2YAE2|A0A2G2YAE2_CAPAN	46.66	3	1	1		36166	60S ribosomal protein L7 OS=Capsicum annuum OX=4072 GN=T459_31137 PE=3 SV=1
492	53593	tr|A0A2G2Z669|A0A2G2Z669_CAPAN	46.56	2	1	1	Oxidation (M)	55735	Calcium-dependent protein kinase 4 OS=Capsicum annuum OX=4072 GN=T459_21024 PE=3 SV=1
493	53594	tr|A0A2G3A109|A0A2G3A109_CAPAN	46.39	2	1	1		56446	Gamma-aminobutyrate transaminase 1 mitochondrial OS=Capsicum annuum OX=4072 GN=T459_10018 PE=3 SV=1
450	53592	tr|A0A2G2ZUK2|A0A2G2ZUK2_CAPAN	46.23	2	1	1		55358	Succinate-semialdehyde dehydrogenase OS=Capsicum annuum OX=4072 GN=T459_07749 PE=3 SV=1
696	528	tr|A0A1U8FLE3|A0A1U8FLE3_CAPAN	45.5	8	1	1		15693	60S ribosomal protein L32 OS=Capsicum annuum GN=LOC107859151 PE=4 SV=1
383	409	tr|A0A1U8GY22|A0A1U8GY22_CAPAN	45.45	2	1	1		62243	Beta-hexosaminidase OS=Capsicum annuum GN=LOC107871323 PE=3 SV=1
204	6435	tr|A0A1U8FY27|A0A1U8FY27_CAPAN	45.37	1	1	1		63320	D-3-phosphoglycerate dehydrogenase OS=Capsicum annuum GN=LOC107862602 PE=3 SV=1
235	347	tr|A0A1U8HIT8|A0A1U8HIT8_CAPAN	45.31	2	2	2		98601	Heat shock 70 kDa protein 17 OS=Capsicum annuum GN=LOC107878074 PE=3 SV=1
66	53614	tr|A0A2G2ZTK6|A0A2G2ZTK6_CAPAN	45	2	1	1		74954	ATP synthase subunit alpha mitochondrial OS=Capsicum annuum OX=4072 GN=T459_07399 PE=3 SV=1
298	53633	tr|A0A2G2Y2N1|A0A2G2Y2N1_CAPAN	44.98	4	1	1		38427	Triosephosphate isomerase chloroplastic OS=Capsicum annuum OX=4072 GN=T459_32095 PE=3 SV=1
448	53583	tr|A0A2G3AA64|A0A2G3AA64_CAPAN	44.8	3	1	1		36333	Phosphoserine aminotransferase OS=Capsicum annuum OX=4072 GN=T459_06186 PE=3 SV=1
278	53558	tr|A0A2G2Y8C9|A0A2G2Y8C9_CAPAN	44.74	4	2	2	Oxidation (M)	45290	Chaperone protein ClpC1 chloroplastic OS=Capsicum annuum OX=4072 GN=T459_30407 PE=4 SV=1
364	508	tr|A0A1U8E5E7|A0A1U8E5E7_CAPAN	44.7	3	1	1		43181	ATP phosphoribosyltransferase 1 chloroplastic OS=Capsicum annuum GN=LOC107839893 PE=4 SV=1
337	735	P02663|CASA2_BOVIN	44.62	4	1	1		26019	Alpha-S2-casein (Laboratory-Cont) OS=Bos taurus GN=CSN1S2 PE=1 SV=2
338	490	tr|A0A1U8FTF8|A0A1U8FTF8_CAPAN	44.26	2	1	1		54496	aldehyde dehydrogenase family 7 member A1 OS=Capsicum annuum GN=LOC107861672 PE=3 SV=1
399	382	tr|A0A1U8GAM5|A0A1U8GAM5_CAPAN	44.25	1	1	1		79904	myosin-9 OS=Capsicum annuum GN=LOC107866737 PE=4 SV=1
208	53697	tr|A0A2G2Y312|A0A2G2Y312_CAPAN	44.24	2	1	1		46255	Guanosine nucleotide diphosphate dissociation inhibitor OS=Capsicum annuum OX=4072 GN=T459_31973 PE=3 SV=1
208	366	tr|A0A1U8DRB7|A0A1U8DRB7_CAPAN	44.24	2	1	1		49576	Guanosine nucleotide diphosphate dissociation inhibitor OS=Capsicum annuum GN=LOC107838837 PE=3 SV=1
208	341	tr|A0A1U8DRC2|A0A1U8DRC2_CAPAN	44.24	2	1	1		49562	Guanosine nucleotide diphosphate dissociation inhibitor OS=Capsicum annuum GN=LOC107838839 PE=3 SV=1
221	53627	tr|A0A2G2Z1J1|A0A2G2Z1J1_CAPAN	44.13	1	1	1		113874	Elongation factor Ts mitochondrial OS=Capsicum annuum OX=4072 GN=EFTS PE=3 SV=1
575	509	tr|A0A1U8G5E3|A0A1U8G5E3_CAPAN	43.58	2	1	1		41328	uncharacterized protein LOC107862232 OS=Capsicum annuum GN=LOC107862232 PE=4 SV=1
238	658	tr|A0A1U8FAJ3|A0A1U8FAJ3_CAPAN	43.07	2	1	1		47866	26S protease regulatory subunit 7 OS=Capsicum annuum GN=LOC107855846 PE=3 SV=1
238	53642	tr|A0A2G3A3S9|A0A2G3A3S9_CAPAN	43.07	2	1	1		46838	26S protease regulatory subunit 7 OS=Capsicum annuum OX=4072 GN=T459_10991 PE=3 SV=1
341	53743	tr|A0A2G2YD43|A0A2G2YD43_CAPAN	43.07	2	1	1		53823	Mitochondrial-processing peptidase subunit beta OS=Capsicum annuum OX=4072 GN=T459_27152 PE=3 SV=1
580	428	tr|A0A1U8H9N0|A0A1U8H9N0_CAPAN	42.83	3	1	1		39362	Cysteine proteinase 2 OS=Capsicum annuum GN=LOC107877862 PE=3 SV=1
451	412	tr|A0A1U8E835|A0A1U8E835_CAPAN	42.8	4	1	1		33279	TIP41-like protein OS=Capsicum annuum GN=LOC107840209 PE=4 SV=1
574	431	tr|B5LAV8|B5LAV8_CAPAN	42.49	2	1	1		40694	Putative acyl-carrier-protein S-malonyltransferase/ transferase OS=Capsicum annuum GN=LOC107846207 PE=2 SV=1
501	53644	tr|A0A2G2Z8H9|A0A2G2Z8H9_CAPAN	42.21	4	1	1		28109	Ferritin OS=Capsicum annuum OX=4072 GN=T459_16365 PE=3 SV=1
501	562	tr|A0A1U8GZ34|A0A1U8GZ34_CAPAN	42.21	4	1	1		28133	Ferritin OS=Capsicum annuum GN=LOC107871122 PE=3 SV=1
302	53744	tr|A0A2G3A844|A0A2G3A844_CAPAN	42.15	1	1	1		154362	phosphoribosylformylglycinamidine synthase OS=Capsicum annuum OX=4072 GN=T459_05525 PE=3 SV=1
335	538	tr|A0A1U8GAR2|A0A1U8GAR2_CAPAN	42.14	3	1	1		35526	cinnamoyl-CoA reductase 2-like OS=Capsicum annuum GN=LOC107866761 PE=4 SV=1
697	53678	tr|A0A2G2ZVN5|A0A2G2ZVN5_CAPAN	42.06	2	1	1		52231	Pectate lyase superfamily protein domain-containing protein OS=Capsicum annuum OX=4072 GN=T459_08156 PE=3 SV=1
698	537	tr|A0A1U8FT05|A0A1U8FT05_CAPAN	42.05	2	1	1		50082	3-oxoacyl-[acyl-carrier-protein] synthase I chloroplastic OS=Capsicum annuum GN=LOC107859130 PE=3 SV=1
573	53645	tr|A0A2G3A1V2|A0A2G3A1V2_CAPAN	41.76	2	1	1		56626	Peroxisomal membrane protein PEX14 OS=Capsicum annuum OX=4072 GN=T459_10286 PE=3 SV=1
573	53646	tr|A0A2G2ZCJ2|A0A2G2ZCJ2_CAPAN	41.76	2	1	1		56945	Peroxisomal membrane protein PEX14 OS=Capsicum annuum OX=4072 GN=T459_17768 PE=3 SV=1
494	53595	tr|A0A2G2ZK49|A0A2G2ZK49_CAPAN	41.66	1	1	1		65670	dihydroxy-acid dehydratase OS=Capsicum annuum OX=4072 GN=T459_15320 PE=3 SV=1
494	53683	tr|A0A2G2Y8R7|A0A2G2Y8R7_CAPAN	41.66	12	1	1		8019	Dihydroxy-acid dehydratase OS=Capsicum annuum OX=4072 GN=T459_30555 PE=4 SV=1
173	403	tr|A0A1U8FU52|A0A1U8FU52_CAPAN	41.64	3	1	1		41431	glutathionyl-hydroquinone reductase YqjG-like isoform X1 OS=Capsicum annuum GN=LOC107858940 PE=4 SV=1
339	53709	tr|A0A2G3AA34|A0A2G3AA34_CAPAN	41.62	4	2	2	Oxidation (M)	43180	26S proteasome non-ATPase regulatory subunit 4-like protein (Fragment) OS=Capsicum annuum OX=4072 GN=T459_06210 PE=3 SV=1
206	53798	tr|A0A2G2ZC11|A0A2G2ZC11_CAPAN	41.58	1	1	1		116923	Alpha-mannosidase OS=Capsicum annuum OX=4072 GN=T459_17561 PE=3 SV=1
280	53667	tr|A0A2G2Z0J1|A0A2G2Z0J1_CAPAN	41.51	23	1	1	Carbamidomethylation	8806	Defensin-like protein OS=Capsicum annuum OX=4072 GN=T459_19052 PE=4 SV=1
377	506	tr|A0A1U8FWS6|A0A1U8FWS6_CAPAN	41.43	2	1	1		45307	Branched-chain-amino-acid aminotransferase OS=Capsicum annuum GN=LOC107860159 PE=3 SV=1
381	377	tr|A0A1U8GN34|A0A1U8GN34_CAPAN	41.41	2	1	1		74450	Acyl-coenzyme A oxidase OS=Capsicum annuum GN=LOC107867684 PE=3 SV=1
188	53648	tr|A0A2G2Z400|A0A2G2Z400_CAPAN	41.32	1	1	1	Oxidation (M)	98427	26S proteasome non-ATPase regulatory subunit 2 homolog OS=Capsicum annuum OX=4072 GN=T459_20221 PE=3 SV=1
358	53575	tr|A0A2G3AL55|A0A2G3AL55_CAPAN	41.26	1	1	1		105675	pyruvate phosphate dikinase OS=Capsicum annuum OX=4072 GN=T459_02858 PE=3 SV=1
576	487	tr|A0A1U8GM31|A0A1U8GM31_CAPAN	40.96	1	1	1		88153	Nudix hydrolase 3 OS=Capsicum annuum GN=LOC107870272 PE=4 SV=1
267	53717	tr|A0A2G2YJ75|A0A2G2YJ75_CAPAN	40.96	1	1	1		79230	UDP-glucose 4 6-dehydratase OS=Capsicum annuum OX=4072 GN=T459_24745 PE=4 SV=1
267	53734	tr|A0A2G2Z4Q2|A0A2G2Z4Q2_CAPAN	40.96	1	1	1		75564	Uncharacterized protein OS=Capsicum annuum OX=4072 GN=T459_20522 PE=4 SV=1
505	53657	tr|A0A2G3AKW5|A0A2G3AKW5_CAPAN	40.83	2	1	1		53364	CNNM transmembrane domain-containing protein OS=Capsicum annuum OX=4072 GN=T459_02767 PE=4 SV=1
496	420	tr|A0A1U8EX10|A0A1U8EX10_CAPAN	40.79	3	1	1		39879	Phosphoglycolate phosphatase 1A chloroplastic OS=Capsicum annuum GN=LOC107851286 PE=4 SV=1
342	53765	tr|A0A2G2YG20|A0A2G2YG20_CAPAN	40.77	3	1	1		38145	Protein RETICULATA-RELATED 4 chloroplastic-like OS=Capsicum annuum OX=4072 GN=T459_28157 PE=3 SV=1
343	751	tr|A0A1U8F3B7|A0A1U8F3B7_CAPAN	40.77	4	1	1		20062	Remorin OS=Capsicum annuum GN=LOC107853475 PE=4 SV=1
340	691	tr|A0A1U8EVM1|A0A1U8EVM1_CAPAN	40.69	3	1	1		41580	Phosphoglucan phosphatase DSP4 chloroplastic OS=Capsicum annuum GN=LOC107850905 PE=4 SV=1
506	629	tr|A0A1U8FHZ3|A0A1U8FHZ3_CAPAN	40.52	5	1	1		16793	60S ribosomal protein L26 OS=Capsicum annuum GN=LOC107858642 PE=3 SV=1
506	628	tr|A0A1U8FNZ6|A0A1U8FNZ6_CAPAN	40.52	5	1	1		16696	60S ribosomal protein L26 OS=Capsicum annuum GN=LOC107860192 PE=3 SV=1
282	53751	tr|A0A2G3A097|A0A2G3A097_CAPAN	40.37	2	1	1		59338	Cytochrome 89A9 OS=Capsicum annuum OX=4072 GN=T459_09769 PE=3 SV=1
699	23553	tr|A0A1U8FNL1|A0A1U8FNL1_CAPAN	40.26	3	1	1		37740	uncharacterized protein LOC107857610 isoform X2 OS=Capsicum annuum GN=LOC107857610 PE=4 SV=1
400	427	tr|A0A1U8ESQ6|A0A1U8ESQ6_CAPAN	39.96	3	1	1		51052	Cysteine proteinase RD21a OS=Capsicum annuum GN=LOC107850333 PE=3 SV=1
578	53673	tr|A0A2G3A5R2|A0A2G3A5R2_CAPAN	39.73	1	1	1		69124	WPP domain-interacting tail-anchored protein 1 OS=Capsicum annuum OX=4072 GN=T459_04654 PE=4 SV=1
254	717	tr|A0A1U8F6G0|A0A1U8F6G0_CAPAN	39.71	2	1	1		65583	ATP-citrate synthase beta chain protein 1 OS=Capsicum annuum GN=LOC107850974 PE=4 SV=1
495	53612	tr|A0A2G2Z692|A0A2G2Z692_CAPAN	39.63	2	1	1		41632	Sulfurtransferase OS=Capsicum annuum OX=4072 GN=T459_21044 PE=4 SV=1
495	53690	tr|A0A2G2ZY88|A0A2G2ZY88_CAPAN	39.63	10	1	1		10003	Rhodanese domain-containing protein OS=Capsicum annuum OX=4072 GN=T459_09056 PE=4 SV=1
584	527	tr|Q6S021|Q6S021_CAPAN	39.36	6	1	1		17388	Eukaryotic translation initiation factor 5A OS=Capsicum annuum GN=LOC107840872 PE=2 SV=1
584	483	tr|A0A1U8G5J2|A0A1U8G5J2_CAPAN	39.36	6	1	1		17373	Eukaryotic translation initiation factor 5A OS=Capsicum annuum GN=LOC107862276 PE=3 SV=1
700	53692	tr|A0A2G2ZH64|A0A2G2ZH64_CAPAN	39.32	6	1	1		19847	Fe2OG dioxygenase domain-containing protein OS=Capsicum annuum OX=4072 GN=T459_14354 PE=3 SV=1
507	53672	tr|A0A2G3ALV8|A0A2G3ALV8_CAPAN	39.24	6	1	1		18511	EF-hand domain-containing protein OS=Capsicum annuum OX=4072 GN=T459_03103 PE=4 SV=1
301	664	tr|A0A1U8EFP6|A0A1U8EFP6_CAPAN	38.98	2	1	1		58068	RAN GTPase-activating protein 1 OS=Capsicum annuum GN=LOC107842698 PE=4 SV=1
253	53775	tr|A0A2G2ZJU5|A0A2G2ZJU5_CAPAN	38.83	1	1	1		83952	methionine--tRNA ligase OS=Capsicum annuum OX=4072 GN=T459_15216 PE=3 SV=1
579	53675	tr|A0A2G2ZZW0|A0A2G2ZZW0_CAPAN	38.7	1	1	1		96262	Importin subunit beta-1 OS=Capsicum annuum OX=4072 GN=T459_09639 PE=4 SV=1
305	7259	tr|A0A1U8GQ51|A0A1U8GQ51_CAPAN	38.57	2	1	1	Oxidation (M)	44820	Glutamate dehydrogenase OS=Capsicum annuum GN=LOC107871098 PE=3 SV=1
497	604	tr|A0A1U8FWD5|A0A1U8FWD5_CAPAN	38.51	5	1	1		21674	Putative NAD(P)H dehydrogenase (Quinone) FQR1-like 1 OS=Capsicum annuum GN=LOC107859509 PE=4 SV=1
497	53695	tr|A0A2G2XZH4|A0A2G2XZH4_CAPAN	38.51	6	1	1		21268	NAD(P)H dehydrogenase (quinone) OS=Capsicum annuum OX=4072 GN=T459_33263 PE=3 SV=1
497	606	tr|A0A1U8EMR1|A0A1U8EMR1_CAPAN	38.51	5	1	1		21780	NAD(P)H dehydrogenase (Quinone) FQR1-like OS=Capsicum annuum GN=LOC107844822 PE=4 SV=1
227	436	tr|A0A1U8GXM8|A0A1U8GXM8_CAPAN	38.47	3	1	1		32348	Eukaryotic translation initiation factor 3 subunit G OS=Capsicum annuum GN=LOC107871214 PE=3 SV=1
498	53615	tr|A0A2G2Y6C1|A0A2G2Y6C1_CAPAN	38.39	3	1	1	Oxidation (M)	31983	ACT domain-containing protein ACR OS=Capsicum annuum OX=4072 GN=T459_29709 PE=4 SV=1
701	600	tr|B5LAU9|B5LAU9_CAPAN	38.14	2	1	1		47614	Glutamine synthetase OS=Capsicum annuum GN=LOC107841845 PE=2 SV=1
382	53601	tr|A0A2G2YA75|A0A2G2YA75_CAPAN	38.14	3	1	1		48039	Glyceraldehyde-3-phosphate dehydrogenase OS=Capsicum annuum OX=4072 GN=T459_31090 PE=3 SV=1
382	472	tr|A0A1U8GHN3|A0A1U8GHN3_CAPAN	38.14	3	1	1		48267	Glyceraldehyde-3-phosphate dehydrogenase OS=Capsicum annuum GN=LOC107866774 PE=3 SV=1
419	555	tr|A0A1U8EXB8|A0A1U8EXB8_CAPAN	38.01	2	1	1		47956	aspartyl protease AED3-like OS=Capsicum annuum GN=LOC107851362 PE=3 SV=1
581	478	tr|A0A1U8F928|A0A1U8F928_CAPAN	38	2	1	1		39164	Geranylgeranyl pyrophosphate synthase chloroplastic OS=Capsicum annuum GN=LOC107854680 PE=3 SV=1
581	53704	tr|A0A2G2Y547|A0A2G2Y547_CAPAN	38	2	1	1		39806	Geranylgeranyl pyrophosphate synthase chloroplastic OS=Capsicum annuum OX=4072 GN=T459_29116 PE=3 SV=1
372	381	tr|A0A1U8DUR9|A0A1U8DUR9_CAPAN	37.95	3	1	1		39608	probable protein disulfide-isomerase A6 OS=Capsicum annuum GN=LOC107839678 PE=3 SV=1
500	53625	tr|A0A2G2Y7H1|A0A2G2Y7H1_CAPAN	37.84	6	1	1		18532	Uncharacterized protein OS=Capsicum annuum OX=4072 GN=T459_30113 PE=3 SV=1
373	411	tr|A0A1U8GWH4|A0A1U8GWH4_CAPAN	37.83	2	1	1		65964	uncharacterized protein LOC107870483 OS=Capsicum annuum GN=LOC107870483 PE=4 SV=1
702	29699	tr|A0A1U8GFK4|A0A1U8GFK4_CAPAN	37.81	6	1	1		30434	uncharacterized protein LOC107867925 OS=Capsicum annuum GN=LOC107867925 PE=4 SV=1
378	408	tr|A0A1U8H2D5|A0A1U8H2D5_CAPAN	37.76	2	1	1		63660	Peptidylprolyl isomerase OS=Capsicum annuum GN=LOC107875359 PE=4 SV=1
195	53764	tr|A0A2G2ZCU2|A0A2G2ZCU2_CAPAN	37.74	2	1	1		37595	3-oxoacyl-[acyl-carrier-protein] reductase OS=Capsicum annuum OX=4072 GN=T459_17783 PE=3 SV=1
195	53793	tr|A0A2G3A128|A0A2G3A128_CAPAN	37.74	2	1	1		35568	3-oxoacyl-[acyl-carrier-protein] reductase chloroplastic OS=Capsicum annuum OX=4072 GN=T459_10038 PE=3 SV=1
304	711	tr|A0A1U8F2J9|A0A1U8F2J9_CAPAN	37.55	2	1	1		44437	uncharacterized protein LOC107850405 isoform X2 OS=Capsicum annuum GN=LOC107850405 PE=4 SV=1
232	53768	tr|A0A2G2YFY5|A0A2G2YFY5_CAPAN	37.35	1	1	1		78268	assimilatory sulfite reductase (ferredoxin) OS=Capsicum annuum OX=4072 GN=T459_28151 PE=3 SV=1
703	644	tr|A0A1U8E9L8|A0A1U8E9L8_CAPAN	36.91	5	1	1		18659	60S ribosomal protein L21-2 OS=Capsicum annuum GN=LOC107843982 PE=4 SV=1
703	643	tr|A0A1U8EK12|A0A1U8EK12_CAPAN	36.91	5	1	1		18601	60S ribosomal protein L21-2 OS=Capsicum annuum GN=LOC107843788 PE=4 SV=1
452	53619	tr|A0A2G2YMS7|A0A2G2YMS7_CAPAN	36.85	5	1	1		24570	Glutaredoxin-dependent peroxiredoxin OS=Capsicum annuum OX=4072 GN=T459_26152 PE=3 SV=1
704	53714	tr|A0A2G2YPH6|A0A2G2YPH6_CAPAN	36.43	9	1	1		16474	40S ribosomal protein S14 OS=Capsicum annuum OX=4072 GN=T459_22428 PE=3 SV=1
705	53715	tr|A0A2G2ZFA7|A0A2G2ZFA7_CAPAN	36.36	6	1	1		32066	S-formylglutathione hydrolase OS=Capsicum annuum OX=4072 GN=T459_13695 PE=3 SV=1
582	622	tr|A0A1U8F7H9|A0A1U8F7H9_CAPAN	36.35	3	1	1		28553	Pathogenesis-related protein R major form OS=Capsicum annuum GN=LOC107851244 PE=4 SV=1
585	53691	tr|A0A2G2Z610|A0A2G2Z610_CAPAN	36.27	2	1	1		55892	Putative amino acid permease 7 OS=Capsicum annuum OX=4072 GN=T459_20970 PE=4 SV=1
706	53716	tr|A0A2G2YQR1|A0A2G2YQR1_CAPAN	36.22	4	1	1		33217	diaminopimelate epimerase OS=Capsicum annuum OX=4072 GN=T459_22873 PE=3 SV=1
454	53621	tr|A0A2G3A621|A0A2G3A621_CAPAN	36.21	2	1	1		50299	Protease Do-like 8 chloroplastic OS=Capsicum annuum OX=4072 GN=T459_04787 PE=3 SV=1
454	53629	tr|A0A2G3A5X1|A0A2G3A5X1_CAPAN	36.21	2	1	1		49463	Protease Do-like 8 chloroplastic OS=Capsicum annuum OX=4072 GN=T459_04750 PE=3 SV=1
583	53689	tr|A0A2G2ZS00|A0A2G2ZS00_CAPAN	36.15	5	1	1		18550	Geranylgeranyl pyrophosphate synthase chloroplastic OS=Capsicum annuum OX=4072 GN=T459_13211 PE=4 SV=1
453	53620	tr|A0A2G2YDY4|A0A2G2YDY4_CAPAN	36.1	2	1	1		53583	Tetratricopeptide repeat protein 38 OS=Capsicum annuum OX=4072 GN=T459_27450 PE=3 SV=1
499	495	tr|B5LAT5|B5LAT5_CAPAN	35.9	2	1	1		55036	Dihydrolipoamide acetyltransferase component of pyruvate dehydrogenase complex OS=Capsicum annuum GN=LOC107879803 PE=2 SV=1
420	466	tr|A0A1U8ELJ3|A0A1U8ELJ3_CAPAN	35.74	3	1	1		25808	Lactoylglutathione lyase OS=Capsicum annuum GN=LOC107847964 PE=3 SV=1
390	504	tr|B5LAU2|B5LAU2_CAPAN	35.57	2	1	1		76073	NADPH--cytochrome P450 reductase OS=Capsicum annuum GN=cpr1 PE=2 SV=1
390	53719	tr|A0A2G2ZPH8|A0A2G2ZPH8_CAPAN	35.57	4	1	1		34644	Flavodoxin-like domain-containing protein OS=Capsicum annuum OX=4072 GN=T459_12335 PE=4 SV=1
455	498	tr|A0A1U8G2J5|A0A1U8G2J5_CAPAN	35.31	3	1	1		39514	Farnesyl pyrophosphate synthase 1 OS=Capsicum annuum GN=LOC107863738 PE=3 SV=1
502	500	tr|A0A1U8FZY1|A0A1U8FZY1_CAPAN	35.23	3	1	1		34585	Nuclear migration protein nudC OS=Capsicum annuum GN=LOC107863127 PE=4 SV=1
502	53723	tr|A0A2G2Z984|A0A2G2Z984_CAPAN	35.23	3	1	1		32195	Nuclear migration protein nudC OS=Capsicum annuum OX=4072 GN=T459_16487 PE=4 SV=1
407	454	tr|A0A1U8E4B6|A0A1U8E4B6_CAPAN	35.2	6	1	1		15405	Histone H2A OS=Capsicum annuum GN=LOC107839597 PE=3 SV=1
407	576	tr|A0A1U8E2W4|A0A1U8E2W4_CAPAN	35.2	7	1	1		13860	Histone H2A OS=Capsicum annuum GN=LOC107842347 PE=3 SV=1
407	613	tr|A0A1U8EFA0|A0A1U8EFA0_CAPAN	35.2	6	1	1		15408	Histone H2A OS=Capsicum annuum GN=LOC107842970 PE=3 SV=1
407	467	tr|A0A1U8DWT7|A0A1U8DWT7_CAPAN	35.2	6	1	1		15405	Histone H2A OS=Capsicum annuum GN=LOC107839595 PE=3 SV=1
407	53653	tr|A0A2G2ZT23|A0A2G2ZT23_CAPAN	35.2	6	1	1		16521	Histone H2A OS=Capsicum annuum OX=4072 GN=T459_07232 PE=3 SV=1
407	53699	tr|A0A2G2ZKV4|A0A2G2ZKV4_CAPAN	35.2	7	1	1		13701	Histone H2A OS=Capsicum annuum OX=4072 GN=T459_11059 PE=3 SV=1
407	53700	tr|A0A2G2ZXN4|A0A2G2ZXN4_CAPAN	35.2	7	1	1		13024	Histone H2A (Fragment) OS=Capsicum annuum OX=4072 GN=T459_08835 PE=3 SV=1
407	563	tr|A0A1U8E2F1|A0A1U8E2F1_CAPAN	35.2	7	1	1		14594	Histone H2A OS=Capsicum annuum GN=LOC107841107 PE=3 SV=1
407	577	tr|A0A1U8EPA3|A0A1U8EPA3_CAPAN	35.2	7	1	1		13920	Histone H2A OS=Capsicum annuum GN=LOC107845405 PE=3 SV=1
407	53702	tr|A0A2G2XV67|A0A2G2XV67_CAPAN	35.2	8	1	1		12556	Histone H2A OS=Capsicum annuum OX=4072 GN=T459_34762 PE=3 SV=1
407	53703	tr|A0A2G2XVY6|A0A2G2XVY6_CAPAN	35.2	6	1	1		15338	Histone H2A OS=Capsicum annuum OX=4072 GN=T459_34467 PE=3 SV=1
407	615	tr|A0A1U8EYL7|A0A1U8EYL7_CAPAN	35.2	6	1	1		15729	Histone H2A OS=Capsicum annuum GN=LOC107848286 PE=3 SV=1
407	611	tr|A0A1U8GAC7|A0A1U8GAC7_CAPAN	35.2	6	1	1		15212	Histone H2A OS=Capsicum annuum GN=LOC107863957 PE=3 SV=1
407	612	tr|A0A1U8G3K0|A0A1U8G3K0_CAPAN	35.2	6	1	1		14686	Histone H2A OS=Capsicum annuum GN=LOC107864163 PE=3 SV=1
407	579	tr|A0A1U8H1V4|A0A1U8H1V4_CAPAN	35.2	6	1	1		15193	Histone H2A OS=Capsicum annuum GN=LOC107875239 PE=3 SV=1
407	53724	tr|A0A2G2YG84|A0A2G2YG84_CAPAN	35.2	6	1	1		15601	Histone H2A OS=Capsicum annuum OX=4072 GN=T459_28255 PE=3 SV=1
588	675	tr|A0A1U8EW17|A0A1U8EW17_CAPAN	35.03	4	1	1		24656	Elongation factor 1-beta OS=Capsicum annuum GN=LOC107847972 PE=3 SV=1
588	53725	tr|A0A2G2ZUL4|A0A2G2ZUL4_CAPAN	35.03	9	1	1		9941	Elongation factor 1-beta 1 OS=Capsicum annuum OX=4072 GN=T459_07775 PE=4 SV=1
588	53726	tr|A0A2G2ZYJ5|A0A2G2ZYJ5_CAPAN	35.03	4	1	1		23971	Elongation factor 1-beta 1 OS=Capsicum annuum OX=4072 GN=T459_09153 PE=4 SV=1
588	53727	tr|A0A2G2ZMK3|A0A2G2ZMK3_CAPAN	35.03	3	1	1		31383	Elongation factor 1-beta 1 OS=Capsicum annuum OX=4072 GN=T459_11646 PE=3 SV=1
590	53710	tr|A0A2G3A016|A0A2G3A016_CAPAN	34.89	2	1	1		36210	Putative 6-phosphogluconolactonase 4 chloroplastic OS=Capsicum annuum OX=4072 GN=T459_09678 PE=3 SV=1
509	53706	tr|A0A2G2ZW06|A0A2G2ZW06_CAPAN	34.89	1	1	1		78912	MI domain-containing protein OS=Capsicum annuum OX=4072 GN=T459_08261 PE=3 SV=1
406	53628	tr|A0A2G2YP55|A0A2G2YP55_CAPAN	34.85	2	1	1	Oxidation (M)	58794	Thioredoxin reductase OS=Capsicum annuum OX=4072 GN=T459_26495 PE=3 SV=1
587	53705	tr|A0A2G3A2T4|A0A2G3A2T4_CAPAN	34.72	2	1	1		61468	Calnexin-like protein OS=Capsicum annuum OX=4072 GN=T459_10651 PE=3 SV=1
591	53711	tr|A0A2G2ZPT4|A0A2G2ZPT4_CAPAN	34.56	2	1	1		37150	fructose-bisphosphatase OS=Capsicum annuum OX=4072 GN=T459_12404 PE=3 SV=1
503	53650	tr|A0A2G2ZEB3|A0A2G2ZEB3_CAPAN	34.47	2	1	1		59435	Carboxypeptidase OS=Capsicum annuum OX=4072 GN=T459_18370 PE=3 SV=1
384	674	tr|A0A023JGD7|A0A023JGD7_CAPAN	34.41	4	1	1		20485	Ribulose bisphosphate carboxylase small chain OS=Capsicum annuum GN=LOC107858580 PE=2 SV=1
384	53647	tr|A0A2G3AAZ6|A0A2G3AAZ6_CAPAN	34.41	9	1	1		10095	Ribulose bisphosphate carboxylase small subunit OS=Capsicum annuum OX=4072 GN=T459_06494 PE=3 SV=1
384	53649	tr|A0A2G3AB08|A0A2G3AB08_CAPAN	34.41	9	1	1		10551	Ribulose bisphosphate carboxylase small subunit OS=Capsicum annuum OX=4072 GN=T459_06491 PE=3 SV=1
384	673	tr|A0A1U8GFY2|A0A1U8GFY2_CAPAN	34.41	4	1	1		20448	Ribulose bisphosphate carboxylase small chain OS=Capsicum annuum GN=LOC107868132 PE=3 SV=1
384	53707	tr|A0A2G3AAW3|A0A2G3AAW3_CAPAN	34.41	4	1	1		20404	Ribulose bisphosphate carboxylase small subunit chloroplastic OS=Capsicum annuum OX=4072 GN=RBCS PE=3 SV=1
708	704	tr|A0A1U8EVI1|A0A1U8EVI1_CAPAN	34.4	2	1	1		67559	RNA-binding protein 39 OS=Capsicum annuum GN=LOC107850415 PE=4 SV=1
597	793	tr|A0A1U8GDW0|A0A1U8GDW0_CAPAN	34.32	3	1	1		26164	V-type proton ATPase subunit E OS=Capsicum annuum GN=LOC107864404 PE=3 SV=1
597	794	tr|A0A1U8F810|A0A1U8F810_CAPAN	34.32	2	1	1		27710	V-type proton ATPase subunit E OS=Capsicum annuum GN=LOC107854989 PE=3 SV=1
707	764	tr|A0A1U8FZJ6|A0A1U8FZJ6_CAPAN	34.32	3	1	1		40140	Serine/threonine-protein kinase SRK2I OS=Capsicum annuum GN=LOC107860330 PE=3 SV=1
707	53728	tr|A0A2G2Y3N3|A0A2G2Y3N3_CAPAN	34.32	3	1	1		41168	Serine/threonine-protein kinase SRK2E OS=Capsicum annuum OX=4072 GN=T459_31724 PE=3 SV=1
589	627	tr|A0A1U8F9A5|A0A1U8F9A5_CAPAN	34.23	3	1	1		44791	Developmentally-regulated GTP-binding protein 2 OS=Capsicum annuum GN=LOC107851720 PE=4 SV=1
589	53708	tr|A0A2G2Y937|A0A2G2Y937_CAPAN	34.23	3	1	1		44821	Developmentally-regulated GTP-binding protein 2 OS=Capsicum annuum OX=4072 GN=T459_30711 PE=4 SV=1
589	53729	tr|A0A2G2ZVS9|A0A2G2ZVS9_CAPAN	34.23	3	1	1		43925	Developmentally-regulated GTP-binding protein 2 OS=Capsicum annuum OX=4072 GN=T459_08188 PE=4 SV=1
709	53731	tr|A0A2G2ZHT2|A0A2G2ZHT2_CAPAN	34.02	1	1	1		65880	phosphoglucomutase (alpha-D-glucose-1 6-bisphosphate-dependent) OS=Capsicum annuum OX=4072 GN=T459_14565 PE=3 SV=1
401	646	tr|A0A1U8DYI8|A0A1U8DYI8_CAPAN	33.75	2	1	1		60442	Calcium-dependent protein kinase 5 OS=Capsicum annuum GN=LOC107840661 PE=4 SV=1
401	496	tr|A0A1U8GA98|A0A1U8GA98_CAPAN	33.75	2	1	1		61800	Calcium-dependent protein kinase 5 OS=Capsicum annuum GN=LOC107863939 PE=4 SV=1
595	53713	tr|A0A2G3ACB9|A0A2G3ACB9_CAPAN	33.72	3	1	1		41139	Uncharacterized protein OS=Capsicum annuum OX=4072 GN=T459_07012 PE=4 SV=1
504	53655	tr|A0A2G2ZXL3|A0A2G2ZXL3_CAPAN	33.67	1	1	1		100227	ETO1-like protein 1 OS=Capsicum annuum OX=4072 GN=T459_08815 PE=4 SV=1
594	715	tr|A0A1U8FT91|A0A1U8FT91_CAPAN	33.64	2	1	1		43475	Dihydroorotase OS=Capsicum annuum GN=LOC107859195 PE=3 SV=1
593	625	tr|A0A1U8F1N4|A0A1U8F1N4_CAPAN	33.62	2	1	1		53369	6-phosphogluconate dehydrogenase decarboxylating OS=Capsicum annuum GN=LOC107852749 PE=3 SV=1
456	53641	tr|A0A2G2YNF9|A0A2G2YNF9_CAPAN	33.55	2	1	1		65780	DNA ligase 1-like OS=Capsicum annuum OX=4072 GN=T459_26348 PE=4 SV=1
592	639	tr|A0A1U8GWG0|A0A1U8GWG0_CAPAN	33.54	3	1	1		28244	GEM-like protein 1 OS=Capsicum annuum GN=LOC107870469 PE=4 SV=1
710	53737	tr|A0A2G2YBJ7|A0A2G2YBJ7_CAPAN	33.25	12	1	1		11969	Signal recognition particle 9 kDa protein OS=Capsicum annuum OX=4072 GN=T459_31553 PE=3 SV=1
711	53738	tr|A0A2G3A181|A0A2G3A181_CAPAN	33	6	1	1		20916	Elongation factor Tu chloroplastic OS=Capsicum annuum OX=4072 GN=T459_10103 PE=4 SV=1
711	53739	tr|A0A2G3A1B8|A0A2G3A1B8_CAPAN	33	3	1	1		41197	Elongation factor Tu OS=Capsicum annuum OX=4072 GN=T459_10102 PE=3 SV=1
458	53687	tr|A0A2G3AHA9|A0A2G3AHA9_CAPAN	32.95	1	1	1		81381	C2 domain-containing protein OS=Capsicum annuum OX=4072 GN=T459_01517 PE=4 SV=1
596	53721	tr|A0A2G3A2W4|A0A2G3A2W4_CAPAN	32.61	1	1	1		70352	glycine--tRNA ligase OS=Capsicum annuum OX=4072 GN=T459_10669 PE=3 SV=1
712	53747	tr|A0A2G2ZDJ4|A0A2G2ZDJ4_CAPAN	32.48	3	1	1		29827	orotidine-5'-phosphate decarboxylase OS=Capsicum annuum OX=4072 GN=T459_18066 PE=4 SV=1
457	732	tr|A0A1U8GUA7|A0A1U8GUA7_CAPAN	32.46	2	1	1		45434	Phosphoribulokinase OS=Capsicum annuum GN=LOC107869777 PE=3 SV=1
713	53750	tr|A0A2G3AFF3|A0A2G3AFF3_CAPAN	32.18	2	1	1		48062	Acetylornithine deacetylase OS=Capsicum annuum OX=4072 GN=T459_00848 PE=4 SV=1
717	53756	tr|A0A2G2ZXC6|A0A2G2ZXC6_CAPAN	32.14	1	1	1		63132	Glucose-6-phosphate isomerase OS=Capsicum annuum OX=4072 GN=T459_08743 PE=3 SV=1
361	564	tr|A0A1U8EPD7|A0A1U8EPD7_CAPAN	32.02	3	1	1	Oxidation (M)	40361	alpha-1 4-glucan-protein synthase [UDP-forming] 2-like OS=Capsicum annuum GN=LOC107845431 PE=4 SV=1
361	551	tr|A0A1U8FRF2|A0A1U8FRF2_CAPAN	32.02	3	1	1	Oxidation (M)	39409	alpha-1 4-glucan-protein synthase [UDP-forming] 1-like OS=Capsicum annuum GN=LOC107858723 PE=4 SV=1
361	597	tr|A0A1U8EKL9|A0A1U8EKL9_CAPAN	32.02	3	1	1	Oxidation (M)	41414	Alpha-1 4-glucan-protein synthase [UDP-forming] 2 OS=Capsicum annuum GN=LOC107847778 PE=4 SV=1
361	700	tr|A0A1U8FPX6|A0A1U8FPX6_CAPAN	32.02	3	1	1	Oxidation (M)	40598	UDP-arabinopyranose mutase 1 OS=Capsicum annuum GN=LOC107860426 PE=4 SV=1
714	53753	tr|A0A2G2YXC4|A0A2G2YXC4_CAPAN	31.95	6	1	1		15648	PCI domain-containing protein OS=Capsicum annuum OX=4072 GN=T459_21671 PE=4 SV=1
714	53755	tr|A0A2G2YY11|A0A2G2YY11_CAPAN	31.95	2	1	1		38130	26S proteasome non-ATPase regulatory subunit 6 OS=Capsicum annuum OX=4072 GN=T459_21927 PE=4 SV=1
598	53769	tr|A0A2G2YG28|A0A2G2YG28_CAPAN	31.91	1	1	1		61932	Response regulatory domain-containing protein OS=Capsicum annuum OX=4072 GN=T459_28191 PE=4 SV=1
715	53754	tr|A0A2G2Z017|A0A2G2Z017_CAPAN	31.85	5	1	1		20175	Eukaryotic translation initiation factor 5A-4 OS=Capsicum annuum OX=4072 GN=T459_18860 PE=3 SV=1
508	53684	tr|A0A2G3A0U9|A0A2G3A0U9_CAPAN	31.72	1	1	1		61950	asparagine--tRNA ligase OS=Capsicum annuum OX=4072 GN=T459_09963 PE=3 SV=1
716	6834	tr|A0A1U8E3B9|A0A1U8E3B9_CAPAN	31.63	4	1	1		28327	Vacuolar protein sorting-associated protein 32-like protein 1 OS=Capsicum annuum GN=LOC107838997 PE=3 SV=1
718	53767	tr|A0A2G2Y3H4|A0A2G2Y3H4_CAPAN	31.58	2	1	1		39908	Fe2OG dioxygenase domain-containing protein OS=Capsicum annuum OX=4072 GN=T459_31994 PE=3 SV=1
599	53771	tr|A0A2G2XVM8|A0A2G2XVM8_CAPAN	31.48	1	1	1		104116	Katanin p80 WD40 repeat-containing subunit B1 (Fragment) OS=Capsicum annuum OX=4072 GN=T459_34579 PE=4 SV=1
600	731	tr|A0A1U8GPG9|A0A1U8GPG9_CAPAN	31.43	2	1	1		48453	4-hydroxyphenylpyruvate dioxygenase OS=Capsicum annuum GN=LOC107870882 PE=3 SV=1
719	775	P02662|CASA1_BOVIN	31.06	5	1	1		24529	Alpha-S1-casein (Laboratory-Cont) OS=Bos taurus GN=CSN1S1 PE=1 SV=2
423	53774	tr|A0A2G2YPR6|A0A2G2YPR6_CAPAN	31.02	4	1	1		23960	Ras-related protein RABC2a OS=Capsicum annuum OX=4072 GN=T459_22532 PE=4 SV=1
423	53781	tr|A0A2G3AF27|A0A2G3AF27_CAPAN	31.02	6	1	1		15860	Uncharacterized protein OS=Capsicum annuum OX=4072 GN=T459_00719 PE=4 SV=1
423	53782	tr|A0A2G2YRT3|A0A2G2YRT3_CAPAN	31.02	5	1	1		17766	Uncharacterized protein OS=Capsicum annuum OX=4072 GN=T459_23238 PE=4 SV=1
423	743	tr|A0A1U8E596|A0A1U8E596_CAPAN	31.02	4	1	1		22474	Ras-related protein RABD1 OS=Capsicum annuum GN=LOC107839854 PE=4 SV=1
423	53783	tr|A0A2G2ZKD5|A0A2G2ZKD5_CAPAN	31.02	4	1	1		22851	Ras-related protein RABD2a OS=Capsicum annuum OX=4072 GN=T459_15420 PE=4 SV=1
423	53784	tr|A0A2G2ZPH2|A0A2G2ZPH2_CAPAN	31.02	4	1	1		23214	Ras-related protein RABC2a OS=Capsicum annuum OX=4072 GN=T459_12331 PE=4 SV=1
423	53785	tr|A0A2G2ZA76|A0A2G2ZA76_CAPAN	31.02	3	1	1		26775	Uncharacterized protein OS=Capsicum annuum OX=4072 GN=T459_16965 PE=4 SV=1
720	53786	tr|A0A1U8EYT9|A0A1U8EYT9_CAPAN	30.94	1	1	1		72383	Pentatricopeptide repeat-containing protein OS=Capsicum annuum OX=4072 GN=T459_29277 PE=3 SV=1
386	53730	tr|A0A2G3AAG3|A0A2G3AAG3_CAPAN	30.91	2	1	1		54894	Adenylosuccinate synthetase chloroplastic OS=Capsicum annuum OX=4072 GN=PURA PE=3 SV=1
386	53736	tr|A0A2G3AAA8|A0A2G3AAA8_CAPAN	30.91	2	1	1		55431	Adenylosuccinate synthetase chloroplastic OS=Capsicum annuum OX=4072 GN=PURA PE=3 SV=1
510	739	tr|A0A1U8ES57|A0A1U8ES57_CAPAN	30.46	2	1	1		49689	Tubulin alpha chain OS=Capsicum annuum GN=LOC107850166 PE=3 SV=1
510	741	tr|A0A1U8GD16|A0A1U8GD16_CAPAN	30.46	2	1	1		49758	Tubulin alpha chain OS=Capsicum annuum GN=LOC107867313 PE=3 SV=1
510	723	tr|A0A1U8FRN4|A0A1U8FRN4_CAPAN	30.46	2	1	1		49606	Tubulin alpha chain OS=Capsicum annuum GN=LOC107860538 PE=3 SV=1
510	724	tr|A0A1U8FQ87|A0A1U8FQ87_CAPAN	30.46	2	1	1		49736	Tubulin alpha chain OS=Capsicum annuum GN=LOC107860145 PE=3 SV=1
510	742	tr|A0A1U8EWK2|A0A1U8EWK2_CAPAN	30.46	2	1	1		49753	Tubulin alpha chain OS=Capsicum annuum GN=LOC107848102 PE=3 SV=1
510	725	tr|A0A1U8EVG5|A0A1U8EVG5_CAPAN	30.46	2	1	1		49749	Tubulin alpha chain OS=Capsicum annuum GN=LOC107850896 PE=3 SV=1
510	53790	tr|A0A2G2Z930|A0A2G2Z930_CAPAN	30.46	4	1	1		21913	Tubulin alpha chain OS=Capsicum annuum OX=4072 GN=T459_02334 PE=3 SV=1
510	53791	tr|A0A2G2Y4A2|A0A2G2Y4A2_CAPAN	30.46	4	1	1		22334	Tubulin alpha chain OS=Capsicum annuum OX=4072 GN=T459_28983 PE=3 SV=1
510	53792	tr|A0A2G2ZGS7|A0A2G2ZGS7_CAPAN	30.46	3	1	1		27385	Tubulin alpha chain OS=Capsicum annuum OX=4072 GN=T459_14149 PE=3 SV=1
421	651	tr|A0A1U8DSA1|A0A1U8DSA1_CAPAN	30.44	2	1	1		40674	uncharacterized protein LOC107839055 OS=Capsicum annuum GN=LOC107839055 PE=4 SV=1
722	53787	tr|A0A2G2Z6T0|A0A2G2Z6T0_CAPAN	30.4	1	1	1		140969	CW-type domain-containing protein OS=Capsicum annuum OX=4072 GN=T459_15764 PE=4 SV=1
721	697	tr|A0A1U8DZK8|A0A1U8DZK8_CAPAN	30.26	2	1	1		71364	protein CYPRO4 OS=Capsicum annuum GN=LOC107840289 PE=4 SV=1
283	730	tr|A0A1U8H5G9|A0A1U8H5G9_CAPAN	30.23	3	1	1		28181	Superoxide dismutase OS=Capsicum annuum GN=LOC107873354 PE=3 SV=1
376	680	tr|A0A1U8HAK9|A0A1U8HAK9_CAPAN	30.16	2	1	1		45250	Succinate--CoA ligase [ADP-forming] subunit beta mitochondrial OS=Capsicum annuum GN=LOC107875306 PE=3 SV=1
25	2058	tr|A0A1U8F6L3|A0A1U8F6L3_CAPAN	30.02	0	1	1		402494	E3 ubiquitin-protein ligase UPL1-like OS=Capsicum annuum GN=LOC107854474 PE=4 SV=1
512	760	tr|A0A1U8FRM7|A0A1U8FRM7_CAPAN	29.95	3	1	1		29618	mitochondrial Outer membrane protein porin of 34 kDa OS=Capsicum annuum GN=LOC107858792 PE=4 SV=1
459	16682	tr|A0A1U8HJG4|A0A1U8HJG4_CAPAN	29.8	4	1	1		33569	GrpE protein homolog OS=Capsicum annuum GN=LOC107878754 PE=3 SV=1
422	53757	tr|A0A2G2ZJV1|A0A2G2ZJV1_CAPAN	29.78	1	1	1		162051	Pleiotropic drug resistance protein 1 OS=Capsicum annuum OX=4072 GN=T459_15219 PE=3 SV=1
601	773	tr|A0A1U8FXC0|A0A1U8FXC0_CAPAN	29.75	4	1	1		25348	Nucleoside diphosphate kinase OS=Capsicum annuum GN=LOC107862709 PE=3 SV=1
601	53795	tr|A0A2G2ZCR2|A0A2G2ZCR2_CAPAN	29.75	4	1	1		25037	Nucleoside diphosphate kinase OS=Capsicum annuum OX=4072 GN=T459_17786 PE=3 SV=1
723	767	tr|A0A1U8HAP7|A0A1U8HAP7_CAPAN	29.5	4	1	1		22883	miraculin-like OS=Capsicum annuum GN=LOC107875844 PE=4 SV=1
723	718	tr|A0A1U8H0F5|A0A1U8H0F5_CAPAN	29.5	4	1	1		23564	miraculin-like OS=Capsicum annuum GN=LOC107874698 PE=4 SV=1
724	53802	tr|A0A2G2ZHN7|A0A2G2ZHN7_CAPAN	29.07	6	1	1		22226	Derlin (Fragment) OS=Capsicum annuum OX=4072 GN=T459_14508 PE=3 SV=1
726	53805	tr|A0A2G2ZF52|A0A2G2ZF52_CAPAN	29	3	1	1		31434	Glucan endo-1 3-beta-glucosidase basic vacuolar isoform OS=Capsicum annuum OX=4072 GN=T459_13623 PE=3 SV=1
362	53762	tr|A0A2G3AJI4|A0A2G3AJI4_CAPAN	29	1	1	1		134676	DNA-directed RNA polymerase OS=Capsicum annuum OX=4072 GN=T459_02279 PE=3 SV=1
362	53803	tr|A0A2G2ZYA3|A0A2G2ZYA3_CAPAN	29	6	1	1		18954	ATP synthase subunit b chloroplastic OS=Capsicum annuum OX=4072 GN=T459_09050 PE=3 SV=1
725	829	tr|A0A1U8GB18|A0A1U8GB18_CAPAN	29	4	1	1		22603	Proteasome subunit beta type-2 OS=Capsicum annuum GN=LOC107864141 PE=4 SV=1
603	53794	tr|A0A2G2Y749|A0A2G2Y749_CAPAN	28.97	1	1	1		132009	non-specific serine/threonine protein kinase OS=Capsicum annuum OX=4072 GN=T459_30011 PE=3 SV=1
604	53806	tr|A0A2G2ZSI6|A0A2G2ZSI6_CAPAN	28.7	2	1	1		56356	Protein RCC2 homolog OS=Capsicum annuum OX=4072 GN=T459_13356 PE=4 SV=1
511	53773	tr|A0A2G2ZG40|A0A2G2ZG40_CAPAN	28.66	2	1	1		47338	Chorismate synthase OS=Capsicum annuum OX=4072 GN=T459_13994 PE=3 SV=1
605	784	tr|A0A1U8FHX3|A0A1U8FHX3_CAPAN	28.25	2	1	1		64740	Serine/threonine-protein phosphatase 2A 65 kDa regulatory subunit A alpha isoform OS=Capsicum annuum GN=LOC107855417 PE=4 SV=1
605	53816	tr|A0A2G2YC97|A0A2G2YC97_CAPAN	28.25	2	1	1		65482	Serine/threonine-protein phosphatase 2A 65 kDa regulatory subunit A alpha isoform OS=Capsicum annuum OX=4072 GN=T459_26865 PE=4 SV=1
728	1990	tr|A0A1U8G5D9|A0A1U8G5D9_CAPAN	28.25	1	1	1		83947	acylamino-acid-releasing enzyme-like isoform X1 OS=Capsicum annuum GN=LOC107864650 PE=4 SV=1
460	686	tr|A0A1U8H4J2|A0A1U8H4J2_CAPAN	28.12	2	1	1		50685	DNA-directed RNA polymerase I subunit rpa49 OS=Capsicum annuum GN=LOC107873112 PE=4 SV=1
395	720	tr|A0A1U8F4P4|A0A1U8F4P4_CAPAN	28.05	1	1	1		126232	Isoleucine--tRNA ligase cytoplasmic OS=Capsicum annuum GN=LOC107850553 PE=3 SV=1
515	53818	tr|A0A2G2XYS8|A0A2G2XYS8_CAPAN	27.63	2	1	1		41714	Peptidase C1A papain C-terminal domain-containing protein OS=Capsicum annuum OX=4072 GN=T459_33495 PE=3 SV=1
730	53828	tr|A0A2G3A3Y2|A0A2G3A3Y2_CAPAN	27.6	2	1	1		45539	Protein kinase domain-containing protein OS=Capsicum annuum OX=4072 GN=T459_11050 PE=3 SV=1
732	53837	tr|A0A2G2YCL5|A0A2G2YCL5_CAPAN	27.45	2	1	1		45359	Uncharacterized protein OS=Capsicum annuum OX=4072 GN=T459_26984 PE=4 SV=1
461	53789	tr|A0A2G2YMB5|A0A2G2YMB5_CAPAN	27.4	1	1	1		105580	ATP-grasp domain-containing protein OS=Capsicum annuum OX=4072 GN=T459_25835 PE=4 SV=1
461	53799	tr|A0A2G2YLV8|A0A2G2YLV8_CAPAN	27.4	1	1	1		135778	ATP-grasp domain-containing protein OS=Capsicum annuum OX=4072 GN=T459_25842 PE=4 SV=1
731	762	tr|A0A1U8FJI2|A0A1U8FJI2_CAPAN	27.37	2	1	1		34145	60S acidic ribosomal protein P0 OS=Capsicum annuum GN=LOC107859037 PE=3 SV=1
514	53800	tr|A0A2G3AN38|A0A2G3AN38_CAPAN	27.27	2	1	1		53188	Serine carboxypeptidase-like 17 OS=Capsicum annuum OX=4072 GN=T459_03539 PE=3 SV=1
368	801	tr|A0A1U8F3C9|A0A1U8F3C9_CAPAN	27.14	1	1	1		78958	Glyoxysomal fatty acid beta-oxidation multifunctional protein MFP-a OS=Capsicum annuum GN=LOC107850556 PE=3 SV=1

## Sheet: peptides_PR-1
Protein Group	Protein ID	Protein Accession	Peptide	Unique	-10lgP	Mass	Length	ppm	m/z	z	RT	Area	Scan	#Spec	Start	End	PTM	AScore
1	2	P04264|K2C1_HUMAN	R.GGGGGGYGSGGSSYGSGGGSYGSGGGGGGGR.G	Y	66.71	2382.94	31	4.1	795.325	3	36.98		17508	1	519	549
1	2	P04264|K2C1_HUMAN	K.LNDLEDALQQAK.E	Y	61.16	1356.69	12	2.3	679.353	2	56.31		39965	3	444	455
1	2	P04264|K2C1_HUMAN	R.FLEQQNQVLQTK.W	N	59.74	1474.78	12	2	738.398	2	47.35		28982	8	200	211
1	2	P04264|K2C1_HUMAN	K.SLNNQFASFIDK.V	Y	58.89	1382.68	12	1.6	692.35	2	64.71		48308	4	186	197
1	2	P04264|K2C1_HUMAN	K.YEELQITAGR.H	Y	58.08	1178.59	10	1	590.304	2	47.05		28622	4	377	386
1	2	P04264|K2C1_HUMAN	K.WELLQQVDTSTR.T	Y	56.86	1474.74	12	1.8	738.379	2	64.73		48316	3	212	223
1	2	P04264|K2C1_HUMAN	K.AQYEDIAQK.S	Y	53.58	1064.51	9	-0.5	533.264	2	30.78		10806	2	356	364
1	2	P04264|K2C1_HUMAN	K.NM(+15.99)QDMVEDYR.N	Y	53.15	1315.52	10	0.9	658.766	2	44.5		25504	2	258	267	Oxidation (M)	M2:Oxidation (M):68.47
1	2	P04264|K2C1_HUMAN	R.DYQELM(+15.99)NTK.L	Y	52.39	1156.51	9	0.7	579.261	2	33.28		13519	10	464	472	Oxidation (M)	M6:Oxidation (M):1000.00
1	2	P04264|K2C1_HUMAN	K.AEAESLYQSK.Y	Y	52.19	1124.53	10	-1.3	563.274	2	31		11058	2	367	376
1	2	P04264|K2C1_HUMAN	K.NM(+15.99)QDM(+15.99)VEDYR.N	Y	51.03	1331.51	10	1.7	666.764	2	32.63		12805	10	258	267	Oxidation (M)	M2:Oxidation (M):1000.00;M5:Oxidation (M):1000.00
1	2	P04264|K2C1_HUMAN	R.TNAENEFVTIK.K	Y	50.96	1264.63	11	2.7	633.324	2	48.08		29895	3	278	288
1	2	P04264|K2C1_HUMAN	R.SLDLDSIIAEVK.A	Y	50.35	1301.71	12	1.8	651.862	2	85.61		61118	1	344	355
1	2	P04264|K2C1_HUMAN	K.NMQDM(+15.99)VEDYR.N	Y	47.5	1315.52	10	0	658.766	2	45.26		26397	4	258	267	Oxidation (M)	M5:Oxidation (M):0.00
1	2	P04264|K2C1_HUMAN	R.TLLEGEESR.M	Y	46.76	1032.51	9	0.9	517.262	2	36.08		16474	6	484	492
1	2	P04264|K2C1_HUMAN	K.DVDGAYM(+15.99)TK.V	Y	45.32	1014.43	9	1.5	508.224	2	29.25		9317	9	290	298	Oxidation (M)	M7:Oxidation (M):1000.00
1	2	P04264|K2C1_HUMAN	R.SGGGFSSGSAGIINYQR.R	Y	41.3	1656.79	17	-0.1	829.4	2	51.51		34273	1	13	29
1	2	P04264|K2C1_HUMAN	F.SSGSAGIINYQR.R	Y	40.76	1251.62	12	2.7	626.819	2	39.34		20217	1	18	29
1	2	P04264|K2C1_HUMAN	R.NKYEDEINKR.T	Y	39.24	1307.65	10	2.7	436.891	3	28.76		8831	1	268	277
1	2	P04264|K2C1_HUMAN	W.ELLQQVDTSTR.T	Y	38.5	1288.66	11	1.5	645.339	2	44.58		25592	1	213	223
1	2	P04264|K2C1_HUMAN	R.SLVNLGGSK.S	Y	38.49	873.492	9	2	437.754	2	43.18		24073	6	66	74
1	2	P04264|K2C1_HUMAN	N.NQFASFIDK.V	Y	36.8	1068.52	9	-2.5	535.268	2	54.08		37379	1	189	197
1	2	P04264|K2C1_HUMAN	K.QISNLQQSISDAEQR.G	Y	35.67	1715.84	15	3.3	858.932	2	50.26		32691	1	418	432
1	2	P04264|K2C1_HUMAN	Q.FASFIDK.V	N	34.42	826.423	7	1.3	414.219	2	48.23		30100	7	191	197
1	2	P04264|K2C1_HUMAN	R.THNLEPYFESF.I	Y	32.15	1382.61	11	3.1	692.317	2	69.73		51976	1	224	234
1	2	P04264|K2C1_HUMAN	T.LLEGEESR.M	N	31.84	931.461	8	0.5	466.738	2	27.56		7734	1	485	492
1	2	P04264|K2C1_HUMAN	K.IEISELNR.V	N	31.78	972.524	8	1.3	487.27	2	45.65		26864	4	396	403
1	2	P04264|K2C1_HUMAN	K.SKAEAESLYQSK.Y	Y	31.71	1339.66	12	1.5	447.562	3	27.45		7639	1	365	376
1	2	P04264|K2C1_HUMAN	K.SISISVAR.G	Y	27.7	831.481	8	0.9	416.748	2	42.06		22859	1	75	82
1	2	P04264|K2C1_HUMAN	V.DGAYM(+15.99)TK.V	Y	27.4	800.337	7	1	401.176	2	28.36		8442	1	292	298	Oxidation (M)	M5:Oxidation (M):1000.00
1	2	P04264|K2C1_HUMAN	R.TNAENEFVTIKK.D	Y	27.36	1392.72	12	1.2	465.25	3	39.13		19968	1	278	289
3	1	P35527|K1C9_HUMAN	R.GGSGGSYGGGGSGGGYGGGSGSR.G	Y	78.78	1790.72	23	0.9	896.368	2	29.86		9894	2	491	513
3	1	P35527|K1C9_HUMAN	R.SGGGGGGGLGSGGSIR.S	Y	64.52	1231.59	16	0.9	616.803	2	32.23		12383	5	14	29
3	1	P35527|K1C9_HUMAN	Y.SYGGGSGGGFSASSLGGGFGGGSR.G	Y	56.06	2021.88	24	1.1	1011.95	2	61.33		45168	1	72	95
3	1	P35527|K1C9_HUMAN	K.VQALEEANNDLENK.I	Y	54.9	1585.76	14	2.4	793.888	2	42.98		23838	3	171	184
3	1	P35527|K1C9_HUMAN	R.QGVDADINGLR.Q	Y	53.96	1156.58	11	2.6	579.301	2	45.68		26914	2	251	261
3	1	P35527|K1C9_HUMAN	K.STM(+15.99)QELNSR.L	Y	51.54	1080.49	9	1.1	541.251	2	20.28		4485	13	155	163	Oxidation (M)	M3:Oxidation (M):1000.00
3	1	P35527|K1C9_HUMAN	K.FEM(+15.99)EQNLR.Q	Y	49.49	1081.49	8	-0.1	541.75	2	35.71		16077	6	243	250	Oxidation (M)	M3:Oxidation (M):1000.00
3	1	P35527|K1C9_HUMAN	R.GGSGGSHGGGSGFGGESGGSYGGGEEASGSGGGYGGGSGK.S	Y	49.34	3222.27	40	3.2	1075.1	3	48.63		30617	1	580	619
3	1	P35527|K1C9_HUMAN	R.QEYEQLIAK.N	Y	47.58	1120.58	9	3.8	561.298	2	44.71		25744	1	328	336
3	1	P35527|K1C9_HUMAN	K.STMQELNSR.L	Y	47.28	1064.49	9	0.1	533.253	2	28.71		8788	1	155	163
3	1	P35527|K1C9_HUMAN	K.TLLDIDNTR.M	Y	43.35	1059.56	9	2.5	530.787	2	52.81		35868	6	225	233
3	1	P35527|K1C9_HUMAN	K.IQDWYDK.K	Y	42.76	966.445	7	1.6	484.23	2	42.53		23334	4	185	191
3	1	P35527|K1C9_HUMAN	F.SASSLGGGFGGGSR.G	Y	39.4	1195.56	14	5.1	598.789	2	37.26		17834	1	82	95
3	1	P35527|K1C9_HUMAN	R.FSSSSGYGGGSSR.V	Y	38.76	1234.52	13	-1.6	618.267	2	25.23		6268	4	47	59
3	1	P35527|K1C9_HUMAN	R.QVLDNLTM(+15.99)EK.S	Y	37.67	1205.6	10	1.7	603.806	2	45.1		26234	4	262	271	Oxidation (M)	M8:Oxidation (M):1000.00
3	1	P35527|K1C9_HUMAN	R.M(+15.99)TLDDFR.I	Y	34.89	912.401	7	0.2	457.208	2	42		22800	16	234	240	Oxidation (M)	M1:Oxidation (M):1000.00
3	1	P35527|K1C9_HUMAN	R.LASYLDK.V	N	33.23	808.433	7	4.2	405.226	2	36.93		17449	7	164	170
3	1	P35527|K1C9_HUMAN	K.FEMEQNLR.Q	Y	33.2	1065.49	8	4.6	533.755	2	43.63		24541	1	243	250
3	1	P35527|K1C9_HUMAN	R.QVLDNLTMEK.S	Y	32.83	1189.6	10	3.2	595.81	2	50.35		32813	1	262	271
3	1	P35527|K1C9_HUMAN	R.MTLDDFR.I	Y	32.15	896.406	7	1.6	449.211	2	52.91		35988	1	234	240
3	1	P35527|K1C9_HUMAN	Q.VLDNLTM(+15.99)EK.S	Y	31.84	1077.54	9	3.3	539.778	2	40.15		21177	1	263	271	Oxidation (M)	M7:Oxidation (M):1000.00
3	1	P35527|K1C9_HUMAN	Q.GVDADINGLR.Q	Y	31.69	1028.53	10	1.3	515.27	2	45.16		26303	1	252	261
3	1	P35527|K1C9_HUMAN	S.LGGGFGGGSR.G	Y	30.92	863.425	10	-0.9	432.719	2	30.83		10865	1	86	95
3	1	P35527|K1C9_HUMAN	S.SLGGGFGGGSR.G	Y	30.32	950.457	11	0	476.236	2	34.86		15194	1	85	95
3	1	P35527|K1C9_HUMAN	V.LDNLTM(+15.99)EK.S	Y	29.84	978.469	8	1.5	490.243	2	63.16		46909	1	264	271	Oxidation (M)	M6:Oxidation (M):1000.00
3	1	P35527|K1C9_HUMAN	G.GGGGGGLGSGGSIR.S	Y	28.8	1087.54	14	6.6	544.779	2	30.13		10179	1	16	29
3	1	P35527|K1C9_HUMAN	M.TLDDFR.I	Y	28.28	765.366	6	1.4	383.691	2	38.23		18899	1	235	240
5	3	P35908|K22E_HUMAN	R.HGGGGGGFGGGGFGSR.S	Y	72.22	1319.58	16	3.5	440.867	3	51.01		33668	4	46	61
5	3	P35908|K22E_HUMAN	R.FLEQQNQVLQTK.W	N	59.74	1474.78	12	2	738.398	2	47.35		28982	8	198	209
5	3	P35908|K22E_HUMAN	R.GFSSGSAVVSGGSR.R	Y	59.14	1253.6	14	0.1	627.807	2	36.34		16790	4	21	34
5	3	P35908|K22E_HUMAN	K.NVQDAIADAEQR.G	Y	57.19	1328.63	12	1.2	665.324	2	45.65		26884	1	419	430
5	3	P35908|K22E_HUMAN	F.SGGGFGGGGFGGGR.F	Y	54.41	1125.5	14	-2.1	563.754	2	41.23		22368	3	109	122
5	3	P35908|K22E_HUMAN	R.TAAENDFVTLK.K	Y	52.96	1207.61	11	3.8	604.814	2	48.73		30747	3	276	286
5	3	P35908|K22E_HUMAN	K.VDPEIQNVK.A	Y	52.45	1040.55	9	2	521.283	2	35.21		15585	3	167	175
5	3	P35908|K22E_HUMAN	R.YLDGLTAER.T	Y	50.63	1036.52	9	0.4	519.267	2	47.03		28596	2	239	247
5	3	P35908|K22E_HUMAN	R.DYQELM(+15.99)NVK.L	Y	48.39	1154.53	9	2.5	578.273	2	40.75		21923	4	462	470	Oxidation (M)	M6:Oxidation (M):1000.00
5	3	P35908|K22E_HUMAN	K.AQYEEIAQR.S	Y	48.06	1106.54	9	1	554.276	2	33.08		13298	3	354	362
5	3	P35908|K22E_HUMAN	F.SSGSAVVSGGSR.R	Y	47.45	1049.51	12	-0.6	525.762	2	34.75		15079	1	23	34
5	3	P35908|K22E_HUMAN	K.DVDNAYM(+15.99)IK.V	Y	46.81	1083.49	9	1.4	542.753	2	42.53		23343	3	288	296	Oxidation (M)	M7:Oxidation (M):1000.00
5	3	P35908|K22E_HUMAN	R.GGGFGGGSSFGGGSGFSGGGFGGGGFGGGR.F	Y	44.08	2398.01	30	2.3	800.346	3	84.78		60751	1	93	122
5	3	P35908|K22E_HUMAN	T.AAENDFVTLK.K	Y	42.21	1106.56	10	3.1	554.289	2	48.03		29833	1	277	286
5	3	P35908|K22E_HUMAN	S.VAGGGGGFGAAGGFGGR.G	Y	38.72	1350.64	17	3.8	676.331	2	50.28		32730	1	76	92
5	3	P35908|K22E_HUMAN	R.SLVGLGGTK.S	Y	35.1	830.486	9	-5.3	416.248	2	41.31		22401	3	62	70
5	3	P35908|K22E_HUMAN	K.FASFIDK.V	N	34.42	826.423	7	1.3	414.219	2	48.23		30100	7	189	195
5	3	P35908|K22E_HUMAN	V.QDAIADAEQR.G	Y	32.8	1115.52	10	0.9	558.768	2	45.6		26820	1	421	430
5	3	P35908|K22E_HUMAN	K.IEISELNR.V	N	31.78	972.524	8	1.3	487.27	2	45.65		26864	4	394	401
5	3	P35908|K22E_HUMAN	K.LLEGEEC(+57.02)R.M	Y	29.06	1004.46	8	1.1	503.238	2	29.75		9782	1	483	490	Carbamidomethylation	C7:Carbamidomethylation:1000.00
5	3	P35908|K22E_HUMAN	R.STSSFSC(+57.02)LSR.H	Y	29.06	1130.5	10	6.2	566.262	2	37.38		17959	1	36	45	Carbamidomethylation	C7:Carbamidomethylation:1000.00
5	3	P35908|K22E_HUMAN	D.PEIQNVK.A	Y	27.93	826.455	7	-0.1	414.235	2	34.65		14976	1	169	175
5	3	P35908|K22E_HUMAN	R.KLLEGEECR.M	Y	27.11	1075.53	9	0.8	538.774	2	33.05		13250	1	482	490
4	4	P13645|K1C10_HUMAN	K.GSLGGGFSSGGFSGGSFSR.G	Y	72.88	1706.76	19	5.2	854.394	2	59.13		42998	3	41	59
4	4	P13645|K1C10_HUMAN	R.SQYEQLAEQNR.K	Y	55.56	1364.63	11	0.9	683.324	2	34.76		15106	1	323	333
4	4	P13645|K1C10_HUMAN	R.ALEESNYELEGK.I	Y	52.67	1380.64	12	1.2	691.329	2	42.6		23409	4	166	177
4	4	P13645|K1C10_HUMAN	K.QSLEASLAETEGR.Y	Y	51.43	1389.67	13	3.8	695.847	2	47.91		29677	3	387	399
4	4	P13645|K1C10_HUMAN	R.QSVEADINGLR.R	N	47.58	1200.61	11	0.8	601.313	2	47.15		28724	2	246	256
4	4	P13645|K1C10_HUMAN	R.VLDELTLTK.A	N	46.79	1030.59	9	1.2	516.303	2	54.61		37976	6	258	266
4	4	P13645|K1C10_HUMAN	R.QSVEADINGLRR.V	N	46.56	1356.71	12	0.9	453.245	3	42.38		23176	1	246	257
4	4	P13645|K1C10_HUMAN	K.VTM(+15.99)QNLNDR.L	Y	46.47	1105.52	9	1.3	553.767	2	25.6		6470	13	148	156	Oxidation (M)	M3:Oxidation (M):1000.00
4	4	P13645|K1C10_HUMAN	K.YENEVALR.Q	Y	44.29	992.493	8	0.5	497.254	2	36.46		16906	4	238	245
4	4	P13645|K1C10_HUMAN	K.IRLENEIQTYR.S	Y	44.26	1433.76	11	2	478.929	3	47.98		29776	2	440	450
4	4	P13645|K1C10_HUMAN	R.LENEIQTYR.S	Y	43.74	1164.58	9	2.3	583.297	2	38.81		19611	2	442	450
4	4	P13645|K1C10_HUMAN	K.DAEAWFNEK.S	Y	42.02	1108.48	9	3.1	555.25	2	55.43		38922	5	335	343
4	4	P13645|K1C10_HUMAN	R.SLLEGEGSSGGGGR.G	Y	40.76	1261.59	14	-0.5	631.802	2	34.83		15172	2	451	464
4	4	P13645|K1C10_HUMAN	R.LAADDFR.L	N	36.9	806.392	7	1	404.204	2	39.15		19995	5	229	235
4	4	P13645|K1C10_HUMAN	K.IRLENEIQTY.R	Y	34.86	1277.66	10	2.2	639.839	2	53.16		36306	1	440	449
4	4	P13645|K1C10_HUMAN	F.GGDGGLLSGNEK.V	N	33.87	1102.53	12	-2.9	552.268	2	34.2		14451	1	136	147
4	4	P13645|K1C10_HUMAN	K.SEITELR.R	Y	33.73	846.445	7	2.9	424.231	2	36.31		16754	2	363	369
4	4	P13645|K1C10_HUMAN	F.SSGGFSGGSFSR.G	Y	33.68	1131.49	12	2.5	566.756	2	36.15		16563	1	48	59
4	4	P13645|K1C10_HUMAN	R.LASYLDK.V	N	33.23	808.433	7	4.2	405.226	2	36.93		17449	7	157	163
4	4	P13645|K1C10_HUMAN	R.LKYENEVALR.Q	Y	31.35	1233.67	10	0.9	412.231	3	42.58		23399	1	236	245
4	4	P13645|K1C10_HUMAN	R.LASYLDKVR.A	Y	30.52	1063.6	9	5.8	532.812	2	40.3		21366	1	157	165
4	4	P13645|K1C10_HUMAN	N.IEQISSYK.S	Y	28.96	966.502	8	1	484.259	2	33.06		13276	1	355	362
4	4	P13645|K1C10_HUMAN	V.LDELTLTK.A	N	28.73	931.523	8	6.5	466.772	2	47.01		28565	1	259	266
4	4	P13645|K1C10_HUMAN	L.EASLAETEGR.Y	Y	28.44	1061.5	10	3.7	531.759	2	27.2		7460	1	390	399
4	4	P13645|K1C10_HUMAN	K.ELTTEIDNNIEQISSYK.S	Y	28.14	1995.96	17	2.9	998.992	2	69.88		52090	1	346	362
4	4	P13645|K1C10_HUMAN	L.DELTLTK.A	N	27.87	818.438	7	0.6	410.227	2	39.51		20423	1	260	266
10	53402	tr|A0A2G2ZI14|A0A2G2ZI14_CAPAN	K.ALPTYTPESPADATR.N	Y	72.37	1588.77	15	1	795.395	2	48.86		30923	1	396	410
10	53402	tr|A0A2G2ZI14|A0A2G2ZI14_CAPAN	K.ESVLPAAVTAR.V	Y	59.5	1112.62	11	2.6	557.318	2	49.3		31458	2	652	662
10	53402	tr|A0A2G2ZI14|A0A2G2ZI14_CAPAN	R.NLSQQNLNALAK.V	N	56.67	1312.71	12	1	657.363	2	45.25		26390	1	411	422
10	53402	tr|A0A2G2ZI14|A0A2G2ZI14_CAPAN	K.YPEEAADLK.S	N	49.88	1034.49	9	-1.2	518.253	2	36.4		16835	1	374	382
10	53402	tr|A0A2G2ZI14|A0A2G2ZI14_CAPAN	K.LPQLAGTSIEGTAK.G	Y	47.12	1384.76	14	4.3	693.388	2	51.53		34287	1	577	590
10	53402	tr|A0A2G2ZI14|A0A2G2ZI14_CAPAN	R.FGASAPAGK.I	Y	44.45	804.413	9	1	403.214	2	24.45		5824	1	689	697
10	53402	tr|A0A2G2ZI14|A0A2G2ZI14_CAPAN	R.FLAIDAVEK.A	Y	39.73	1004.55	9	1.6	503.285	2	55.95		39524	2	66	74
10	53402	tr|A0A2G2ZI14|A0A2G2ZI14_CAPAN	R.ISALSESR.V	Y	36.08	861.456	8	3.7	431.737	2	29.2		9262	1	501	508
10	53402	tr|A0A2G2ZI14|A0A2G2ZI14_CAPAN	K.TPSILALSR.Q	Y	34.43	956.565	9	1.5	479.291	2	55.51		39009	1	566	574
10	53402	tr|A0A2G2ZI14|A0A2G2ZI14_CAPAN	K.M(+15.99)FGDFQK.N	N	33.52	887.385	7	3.4	444.701	2	40.05		21055	1	444	450	Oxidation (M)	M1:Oxidation (M):1000.00
11	53403	tr|A0A2G2ZB77|A0A2G2ZB77_CAPAN	K.SETQGLFSADAIER.A	Y	63.81	1522.73	14	1.1	762.371	2	57.58		41362	1	82	95
11	53403	tr|A0A2G2ZB77|A0A2G2ZB77_CAPAN	R.GGYM(+15.99)EITGFSPEVR.E	Y	54.37	1557.71	14	0.8	779.865	2	57.71		41541	1	308	321	Oxidation (M)	M4:Oxidation (M):1000.00
11	53403	tr|A0A2G2ZB77|A0A2G2ZB77_CAPAN	R.AFQILDQIPGR.A	Y	51.44	1256.69	11	5.3	629.354	2	67.76		50664	1	96	106
11	53403	tr|A0A2G2ZB77|A0A2G2ZB77_CAPAN	R.AEGAM(+15.99)YLFPR.I	Y	45.86	1169.55	10	1.5	585.785	2	53.96		37278	2	392	401	Oxidation (M)	M5:Oxidation (M):1000.00
11	53403	tr|A0A2G2ZB77|A0A2G2ZB77_CAPAN	K.EAVLSSLAR.R	Y	43.22	944.529	9	0.6	473.272	2	46.93		28481	1	364	372
11	53403	tr|A0A2G2ZB77|A0A2G2ZB77_CAPAN	R.DTIASGIEAR.D	Y	41.62	1031.52	10	-0.4	516.769	2	41.06		22283	1	122	131
11	53403	tr|A0A2G2ZB77|A0A2G2ZB77_CAPAN	K.TAPDAFYAK.L	Y	40.94	982.476	9	1.9	492.246	2	38.41		19127	1	417	425
11	53403	tr|A0A2G2ZB77|A0A2G2ZB77_CAPAN	K.DISLVSFQSVSK.G	Y	35.06	1308.69	12	3.6	655.356	2	69.43		51760	1	287	298
11	53403	tr|A0A2G2ZB77|A0A2G2ZB77_CAPAN	K.IPAIVSR.L	Y	28.33	754.47	7	2.8	378.243	2	40.45		21556	1	461	467
11	53403	tr|A0A2G2ZB77|A0A2G2ZB77_CAPAN	T.GFSPEVR.E	Y	28.21	790.397	7	1.5	396.207	2	34.38		14658	1	315	321
6	8	tr|Q42493|Q42493_CAPAN	K.NPTPAPTEALSLLNGK.W	Y	65.35	1621.87	16	5.1	811.945	2	68.35		51000	2	134	149
6	8	tr|Q42493|Q42493_CAPAN	R.GDAGSIFVLIK.E	Y	59.34	1118.63	11	1.7	560.325	2	75		55262	1	304	314
6	8	tr|Q42493|Q42493_CAPAN	K.GLITSVQDTATSVAK.S	Y	54.27	1489.8	15	4	745.91	2	56.98		40732	3	255	269
6	8	tr|Q42493|Q42493_CAPAN	K.QLTDSFYGTNR.G	Y	51.85	1300.6	11	2.9	651.312	2	47.35		28983	3	101	111
6	8	tr|Q42493|Q42493_CAPAN	K.SISSQPPIK.F	Y	38.55	955.534	9	-2.2	478.773	2	32.41		12596	3	270	278
6	8	tr|Q42493|Q42493_CAPAN	R.GNLLPVR.V	Y	33.6	767.465	7	1.6	384.741	2	44.76		25801	3	167	173
6	8	tr|Q42493|Q42493_CAPAN	F.AGPLSTTSISTNAK.F	Y	30.49	1346.7	14	-1.3	674.359	2	41.08		22290	1	195	208
6	8	tr|Q42493|Q42493_CAPAN	K.IDLSPFK.G	Y	29.19	818.454	7	0.4	410.234	2	57.7		41509	2	248	254
8	7	tr|A0A1U8EWA6|A0A1U8EWA6_CAPAN	K.GFGAAPSVPFTVDGEEK.A	Y	63.91	1706.82	17	4.1	854.418	2	65.9		49436	2	447	463
8	7	tr|A0A1U8EWA6|A0A1U8EWA6_CAPAN	R.M(+15.99)DTYLNDNQVK.K	Y	61.87	1355.6	11	-0.4	678.808	2	38		18662	2	363	373	Oxidation (M)	M1:Oxidation (M):1000.00
8	7	tr|A0A1U8EWA6|A0A1U8EWA6_CAPAN	K.LIDQDDYDNINK.L	Y	50.61	1464.67	12	0.9	733.345	2	45.51		26712	4	291	302
8	7	tr|A0A1U8EWA6|A0A1U8EWA6_CAPAN	K.TC(+57.02)QGSLC(+57.02)YDFSR.M	Y	41.61	1492.61	12	2.8	747.313	2	49.21		31361	1	351	362	Carbamidomethylation	C2:Carbamidomethylation:1000.00;C7:Carbamidomethylation:1000.00
8	7	tr|A0A1U8EWA6|A0A1U8EWA6_CAPAN	K.AALEM(+15.99)LQR.W	N	39.09	946.491	8	2.7	474.254	2	35.3		15675	2	491	498	Oxidation (M)	M5:Oxidation (M):1000.00
8	7	tr|A0A1U8EWA6|A0A1U8EWA6_CAPAN	K.AYTDYALDM(+15.99)K.L	N	35.84	1205.53	10	1.4	603.772	2	46.63		28106	1	281	290	Oxidation (M)	M9:Oxidation (M):1000.00
8	7	tr|A0A1U8EWA6|A0A1U8EWA6_CAPAN	K.TC(+57.02)QGSLCYDFSR.M	Y	33.5	1435.59	12	5.3	718.804	2	60.65		44534	1	351	362	Carbamidomethylation	C2:Carbamidomethylation:29.24
8	7	tr|A0A1U8EWA6|A0A1U8EWA6_CAPAN	Y.FFFESR.S	Y	32.49	831.391	6	2.2	416.704	2	55.18		38626	1	124	129
8	7	tr|A0A1U8EWA6|A0A1U8EWA6_CAPAN	K.NDFYITGESYAGH.Y	N	28.89	1472.62	13	7.6	737.323	2	55.41		38893	1	228	240
9	11	tr|A0A1U8G625|A0A1U8G625_CAPAN	R.YGLAAGVFTK.N	Y	56.97	1025.55	10	1.6	513.785	2	56.26		39914	2	461	470
9	11	tr|A0A1U8G625|A0A1U8G625_CAPAN	R.TGEVIANVAEGDAEDINR.A	Y	56.64	1871.89	18	3.2	936.953	2	54.7		38063	1	81	98
9	11	tr|A0A1U8G625|A0A1U8G625_CAPAN	K.NIDTANTLTR.G	Y	41.96	1117.57	10	-0.6	559.793	2	35.81		16165	1	471	480
9	11	tr|A0A1U8G625|A0A1U8G625_CAPAN	K.TFPTLDPR.T	N	38.59	945.492	8	3.5	473.755	2	51.18		33874	1	73	80
9	11	tr|A0A1U8G625|A0A1U8G625_CAPAN	R.VVGDPFK.K	Y	38.38	760.412	7	1.2	381.214	2	42.63		23451	2	366	372
9	11	tr|A0A1U8G625|A0A1U8G625_CAPAN	K.FADLVEK.H	Y	35.59	820.433	7	4.1	411.226	2	41.83		22659	1	127	133
9	11	tr|A0A1U8G625|A0A1U8G625_CAPAN	R.VYDEFVEK.A	Y	34.57	1027.49	8	4.4	514.753	2	42.8		23643	2	350	357
2	16	P00761|TRYP_PIG	K.LSSPATLNSR.V	Y	45.01	1044.56	10	1.5	523.286	2	34.26		14542	4	98	107
2	16	P00761|TRYP_PIG	K.SSYPGQITGN.M	Y	42.02	1022.47	10	1.5	512.241	2	42.96		23828	1	158	167
2	16	P00761|TRYP_PIG	S.SPATLNSR.V	Y	39.86	844.44	8	-2.1	423.226	2	33.78		14057	2	100	107
2	16	P00761|TRYP_PIG	K.IITHPNFN.G	Y	39.63	954.492	8	-3	478.252	2	41.06		22275	1	78	85
2	16	P00761|TRYP_PIG	R.LGEHNIDVLEGNEQFIN.A	Y	39.51	1939.93	17	6.6	970.977	2	70.6		52542	1	58	74
2	16	P00761|TRYP_PIG	R.LGEHNIDVLEGN.E	Y	39.44	1308.63	12	2.3	655.324	2	52.98		36066	2	58	69
2	16	P00761|TRYP_PIG	N.WIQQTIAAN	Y	35.66	1043.54	9	-1.5	522.777	2	54.23		37539	1	223	231
2	16	P00761|TRYP_PIG	R.VATVSLPR.S	Y	35.52	841.502	8	1.8	421.759	2	36.23		16648	81	108	115
2	16	P00761|TRYP_PIG	R.LGEHNIDVLEGNEQ.F	Y	33.83	1565.73	14	2.2	783.875	2	53.01		36126	1	58	71
2	16	P00761|TRYP_PIG	S.PATLNSR.V	Y	29.81	757.408	7	-0.7	379.711	2	33.83		14103	1	101	107
2	16	P00761|TRYP_PIG	R.LGEHNIDVLEGNEQF.I	Y	27.28	1712.8	15	3.2	857.41	2	67.15		50317	1	58	72
26	25	tr|A0A1U8GX36|A0A1U8GX36_CAPAN	K.SQPIPETNDEPVK.V	Y	62.31	1452.71	13	0.4	727.362	2	38.06		18734	1	360	372
26	25	tr|A0A1U8GX36|A0A1U8GX36_CAPAN	K.FENYLTLAEK.L	Y	52.02	1226.62	10	0.6	614.317	2	60.06		43941	1	173	182
26	25	tr|A0A1U8GX36|A0A1U8GX36_CAPAN	K.EDATNLIDEK.S	Y	51.46	1146.54	10	-0.1	574.277	2	43.26		24175	1	148	157
26	25	tr|A0A1U8GX36|A0A1U8GX36_CAPAN	K.FFDSTNAK.T	Y	46.18	928.429	8	0.7	465.222	2	34.21		14478	1	258	265
7	23	O77727|K1C15_SHEEP	R.QSVEADINGLR.R	N	47.58	1200.61	11	0.8	601.313	2	47.15		28724	2	201	211
7	23	O77727|K1C15_SHEEP	R.VLDELTLTK.T	N	46.79	1030.59	9	1.2	516.303	2	54.61		37976	6	213	221
7	23	O77727|K1C15_SHEEP	R.QSVEADINGLRR.V	N	46.56	1356.71	12	0.9	453.245	3	42.38		23176	1	201	212
7	23	O77727|K1C15_SHEEP	R.DYSPYFK.T	Y	40.62	918.412	7	1.6	460.214	2	48.33		30233	1	150	156
7	23	O77727|K1C15_SHEEP	R.LAADDFR.L	N	36.9	806.392	7	1	404.204	2	39.15		19995	5	184	190
7	23	O77727|K1C15_SHEEP	G.GGDGGLLSGNEK.I	N	33.87	1102.53	12	-2.9	552.268	2	34.2		14451	1	93	104
7	23	O77727|K1C15_SHEEP	V.LDELTLTK.T	N	28.73	931.523	8	6.5	466.772	2	47.01		28565	1	214	221
7	23	O77727|K1C15_SHEEP	L.DELTLTK.T	N	27.87	818.438	7	0.6	410.227	2	39.51		20423	1	215	221
43	53406	tr|A0A2G2ZB89|A0A2G2ZB89_CAPAN	K.ANLDPLTQAIVR.E	Y	59.15	1309.74	12	2.4	655.876	2	64.96		48523	2	120	131
43	53406	tr|A0A2G2ZB89|A0A2G2ZB89_CAPAN	R.TPAEILR.I	Y	41.54	798.46	7	3.6	400.239	2	37.41		18000	1	305	311
43	53406	tr|A0A2G2ZB89|A0A2G2ZB89_CAPAN	K.LFDEAFGLK.L	Y	38.76	1038.54	9	3.1	520.278	2	68.81		51261	1	166	174
43	53406	tr|A0A2G2ZB89|A0A2G2ZB89_CAPAN	R.EFANQEVGHLR.A	Y	38.58	1298.64	11	1	433.887	3	38.53		19257	1	132	142
43	53406	tr|A0A2G2ZB89|A0A2G2ZB89_CAPAN	K.STVGIFPR.P	Y	30.74	875.486	8	0.9	438.751	2	49.13		31247	1	146	153
43	53406	tr|A0A2G2ZB89|A0A2G2ZB89_CAPAN	K.LDPPFDPYR.D	Y	28.85	1118.54	9	4.1	560.279	2	59.18		43060	1	175	183
37	26	P02769|ALBU_BOVIN	R.KVPQVSTPTLVEVSR.S	Y	55.72	1638.93	15	2.8	547.319	3	50.03		32403	1	437	451
37	26	P02769|ALBU_BOVIN	K.LVNELTEFAK.T	Y	42.92	1162.62	10	3.9	582.321	2	57.46		41234	1	66	75
37	26	P02769|ALBU_BOVIN	G.FQNALIVR.Y	Y	42.27	959.555	8	2.1	480.786	2	49.83		32150	1	426	433
37	26	P02769|ALBU_BOVIN	K.AEFVEVTK.L	Y	39.61	921.481	8	0.7	461.748	2	39.36		20246	1	249	256
37	26	P02769|ALBU_BOVIN	K.LVTDLTK.V	Y	32.09	788.464	7	3.5	395.241	2	37.68		18295	1	257	263
28	53407	tr|A0A2G2Y2U7|A0A2G2Y2U7_CAPAN	K.AVVQVFEGTSGIDNK.Y	Y	49.6	1562.79	15	2.4	782.406	2	55.8		39336	2	68	82
28	53407	tr|A0A2G2Y2U7|A0A2G2Y2U7_CAPAN	K.YQEIVNIR.L	Y	46.79	1033.56	8	4.2	517.787	2	46.2		27542	1	42	49
28	53407	tr|A0A2G2Y2U7|A0A2G2Y2U7_CAPAN	R.GQVLEVDGEK.A	Y	43.17	1072.54	10	2.5	537.279	2	35.91		16267	1	58	67
28	53407	tr|A0A2G2Y2U7|A0A2G2Y2U7_CAPAN	K.TLDQYYSR.D	Y	39.03	1044.49	8	0.6	523.251	2	37.96		18627	1	477	484
28	53407	tr|A0A2G2Y2U7|A0A2G2Y2U7_CAPAN	R.RGQVLEVDGEK.A	Y	36.35	1228.64	11	0.8	410.555	3	30.35		10393	1	57	67
28	53408	tr|A0A2G2YLB7|A0A2G2YLB7_CAPAN	K.AVVQVFEGTSGIDNK.Y	Y	49.6	1562.79	15	2.4	782.406	2	55.8		39336	2	79	93
28	53408	tr|A0A2G2YLB7|A0A2G2YLB7_CAPAN	K.YQEIVNIR.L	Y	46.79	1033.56	8	4.2	517.787	2	46.2		27542	1	53	60
28	53408	tr|A0A2G2YLB7|A0A2G2YLB7_CAPAN	R.GQVLEVDGEK.A	Y	43.17	1072.54	10	2.5	537.279	2	35.91		16267	1	69	78
28	53408	tr|A0A2G2YLB7|A0A2G2YLB7_CAPAN	K.TLDQYYSR.D	Y	39.03	1044.49	8	0.6	523.251	2	37.96		18627	1	488	495
28	53408	tr|A0A2G2YLB7|A0A2G2YLB7_CAPAN	R.RGQVLEVDGEK.A	Y	36.35	1228.64	11	0.8	410.555	3	30.35		10393	1	68	78
54	53409	tr|A0A2G2YPL3|A0A2G2YPL3_CAPAN	K.GILAADESTGTIGK.R	N	54.88	1331.69	14	0.8	666.854	2	47.55		29233	1	51	64
54	53409	tr|A0A2G2YPL3|A0A2G2YPL3_CAPAN	K.AQAAFLTR.C	Y	47.16	876.482	8	0.2	439.248	2	39.51		20408	1	344	351
54	53409	tr|A0A2G2YPL3|A0A2G2YPL3_CAPAN	K.NAAYIGTPGK.G	Y	36.43	990.513	10	2.9	496.265	2	32.18		12327	1	41	50
54	53409	tr|A0A2G2YPL3|A0A2G2YPL3_CAPAN	K.VAPEVIAEYTVR.A	N	32.06	1345.72	12	2.6	673.871	2	57.7		41510	1	264	275
54	53409	tr|A0A2G2YPL3|A0A2G2YPL3_CAPAN	K.GTVELPGTDGETTTQGLDGLAER.C	Y	28.45	2316.11	23	4.8	773.047	3	66.33		49713	1	133	155
14	32	tr|A0A1U8F1D8|A0A1U8F1D8_CAPAN	R.AASFNIIPSSTGAAK.A	Y	54.44	1433.75	15	9.4	717.89	2	55.33		38803	1	203	217
14	32	tr|A0A1U8F1D8|A0A1U8F1D8_CAPAN	R.SSIFDAK.A	N	38.74	766.386	7	2	384.201	2	39.71		20653	2	294	300
14	32	tr|A0A1U8F1D8|A0A1U8F1D8_CAPAN	K.VVISAPSK.D	N	36.87	799.48	8	2.2	400.748	2	31.51		11619	1	121	128
14	32	tr|A0A1U8F1D8|A0A1U8F1D8_CAPAN	K.TLLFGEK.S	Y	36.14	806.454	7	4.2	404.236	2	50.18		32593	3	68	74
14	32	tr|A0A1U8F1D8|A0A1U8F1D8_CAPAN	K.LTGM(+15.99)AFR.V	N	35.64	810.406	7	0	406.21	2	31.11		11177	1	230	236	Oxidation (M)	M4:Oxidation (M):1000.00
14	32	tr|A0A1U8F1D8|A0A1U8F1D8_CAPAN	K.EASYDDIK.A	Y	29.11	939.418	8	-0.9	470.716	2	30.6		10630	1	254	261
48	24	tr|A0A1U8EMG9|A0A1U8EMG9_CAPAN	R.LASIGLDNTEANR.Q	Y	54.41	1372.69	13	1	687.355	2	46.66		28145	1	78	90
48	24	tr|A0A1U8EMG9|A0A1U8EMG9_CAPAN	R.DQNIVPGIK.V	Y	41.25	982.545	9	2.1	492.281	2	48.86		30925	1	133	141
48	24	tr|A0A1U8EMG9|A0A1U8EMG9_CAPAN	K.ANSLAQLGK.Y	N	40.58	900.503	9	-0.3	451.259	2	34.84		15185	2	364	372
48	24	tr|A0A1U8EMG9|A0A1U8EMG9_CAPAN	A.GSYTDELIK.T	Y	36.68	1024.51	9	3	513.263	2	46.1		27426	1	44	52
48	24	tr|A0A1U8EMG9|A0A1U8EMG9_CAPAN	K.YTLTM(+15.99)LK.R	Y	32.65	884.468	7	3	443.243	2	44		24917	1	284	290	Oxidation (M)	M5:Oxidation (M):1000.00
48	24	tr|A0A1U8EMG9|A0A1U8EMG9_CAPAN	R.GILAIDESNATAGK.R	Y	29.92	1358.7	14	3.1	680.361	2	53.93		37219	1	63	76
36	53405	tr|A0A2G3AJ36|A0A2G3AJ36_CAPAN	K.VVAAGANPVLITR.G	Y	49.89	1279.76	13	2.3	640.889	2	51.25		33958	1	160	172
36	53405	tr|A0A2G3AJ36|A0A2G3AJ36_CAPAN	R.VEDALNATK.A	Y	44.37	959.492	9	-1.7	480.753	2	28.13		8217	1	449	457
36	53405	tr|A0A2G3AJ36|A0A2G3AJ36_CAPAN	K.LADLVGVTLGPK.G	Y	43.77	1181.7	12	-0.7	591.858	2	65.73		49289	1	77	88
36	53405	tr|A0A2G3AJ36|A0A2G3AJ36_CAPAN	R.VVEGM(+15.99)QFDR.G	Y	32.54	1095.5	9	-3	548.756	2	31.05		11108	1	242	250	Oxidation (M)	M5:Oxidation (M):1000.00
36	53405	tr|A0A2G3AJ36|A0A2G3AJ36_CAPAN	K.NLIEAAEQDYEK.E	Y	29.84	1421.67	12	-2	711.84	2	55.83		39382	1	404	415
36	53405	tr|A0A2G3AJ36|A0A2G3AJ36_CAPAN	K.ALVDELK.N	Y	28.47	786.449	7	0.4	394.232	2	45.66		26897	1	180	186
93	53416	tr|A0A2G2YKL2|A0A2G2YKL2_CAPAN	R.NLSQQNLNALAK.V	N	56.67	1312.71	12	1	657.363	2	45.25		26390	1	435	446
93	53416	tr|A0A2G2YKL2|A0A2G2YKL2_CAPAN	K.YPEEAADLK.S	N	49.88	1034.49	9	-1.2	518.253	2	36.4		16835	1	398	406
93	53416	tr|A0A2G2YKL2|A0A2G2YKL2_CAPAN	R.FLAVDAVEK.A	Y	34.7	990.539	9	3.4	496.278	2	50.41		32888	1	90	98
93	53416	tr|A0A2G2YKL2|A0A2G2YKL2_CAPAN	K.M(+15.99)FGDFQK.N	N	33.52	887.385	7	3.4	444.701	2	40.05		21055	1	468	474	Oxidation (M)	M1:Oxidation (M):1000.00
76	53410	tr|A0A2G2Z291|A0A2G2Z291_CAPAN	R.TGSIVDVPAGK.A	Y	56.35	1042.57	11	1.1	522.291	2	41.18		22343	3	93	103
76	53410	tr|A0A2G2Z291|A0A2G2Z291_CAPAN	R.VVDGLGVPIDGR.X	Y	48.86	1195.66	12	7.8	598.84	2	56.25		39879	1	109	120
76	53410	tr|A0A2G2Z291|A0A2G2Z291_CAPAN	R.AAELTSLLESR.I	Y	44.76	1188.63	11	0.9	595.325	2	61.1		44921	1	7	17
76	53410	tr|A0A2G2Z291|A0A2G2Z291_CAPAN	R.VVSVGDGIAR.V	Y	34.23	971.54	10	1.3	486.778	2	39.41		20300	1	33	42
13	33	tr|Q42393|Q42393_CAPAN	K.QLIEDIDPDM(+15.99)K.L	Y	51.94	1331.63	11	-0.3	666.821	2	54.18		37477	6	71	81	Oxidation (M)	M10:Oxidation (M):1000.00
13	33	tr|Q42393|Q42393_CAPAN	K.VGSVVSWSYNEAGQK.R	Y	50.74	1609.77	15	2.9	805.896	2	52.9		35970	1	52	66
13	33	tr|Q42393|Q42393_CAPAN	K.DIEAHLLK.K	Y	34.3	937.523	8	0.7	469.769	2	44.75		25793	2	139	146
13	33	tr|Q42393|Q42393_CAPAN	L.GLVLDM(+15.99)TK.D	Y	28.19	891.474	8	2.4	446.745	2	39.86		20839	1	131	138	Oxidation (M)	M6:Oxidation (M):1000.00
13	33	tr|Q42393|Q42393_CAPAN	K.LIASVEVK.C	Y	27.66	857.522	8	-1	429.768	2	41.68		22568	1	7	14
24	28	tr|A0A1U8F4J3|A0A1U8F4J3_CAPAN	R.LADDTEGTIEAAK.W	Y	48.91	1332.64	13	-2	667.326	2	37.95		18612	1	186	198
24	28	tr|A0A1U8F4J3|A0A1U8F4J3_CAPAN	R.GVTSNPAIFQK.A	Y	46.42	1160.62	11	3	581.318	2	44.21		25176	1	113	123
24	28	tr|A0A1U8F4J3|A0A1U8F4J3_CAPAN	R.VDTLVDK.M	Y	36.05	788.428	7	0.9	395.222	2	30.33		10384	2	277	283
24	28	tr|A0A1U8F4J3|A0A1U8F4J3_CAPAN	R.LLWASTSVK.N	Y	32.07	1003.57	9	3.2	502.794	2	53.65		36864	1	334	342
24	28	tr|A0A1U8F4J3|A0A1U8F4J3_CAPAN	R.VTSVASFFVSR.V	Y	31.72	1198.63	11	8.3	600.33	2	65.94		49475	1	266	276
24	28	tr|A0A1U8F4J3|A0A1U8F4J3_CAPAN	K.IGTPEALDLR.G	Y	27.37	1083.59	10	1.7	542.804	2	53.01		36122	1	288	297
64	40	tr|A0A1U8EHW1|A0A1U8EHW1_CAPAN	K.GILAADESTGTIGK.R	N	54.88	1331.69	14	0.8	666.854	2	47.55		29233	1	25	38
64	40	tr|A0A1U8EHW1|A0A1U8EHW1_CAPAN	K.AQAALLTR.C	Y	43.31	842.497	8	0.5	422.256	2	34.5		14806	2	318	325
64	40	tr|A0A1U8EHW1|A0A1U8EHW1_CAPAN	R.LSSINVENVESNR.R	Y	39.16	1459.73	13	4.3	730.874	2	45.75		26999	1	40	52
64	40	tr|A0A1U8EHW1|A0A1U8EHW1_CAPAN	K.VAPEVIAEYTVR.A	N	32.06	1345.72	12	2.6	673.871	2	57.7		41510	1	238	249
135	53432	tr|A0A2G2YPA9|A0A2G2YPA9_CAPAN	K.IVGAFLESGTPEENK.A	Y	66.86	1589.79	15	3	795.907	2	55.15		38599	1	389	403
135	53432	tr|A0A2G2YPA9|A0A2G2YPA9_CAPAN	K.TLVSSAGESFK.Y	Y	46.57	1124.57	11	3.8	563.295	2	42.98		23850	1	102	112
135	53432	tr|A0A2G2YPA9|A0A2G2YPA9_CAPAN	K.LSDFGVK.G	Y	34.01	764.407	7	1.7	383.211	2	39.13		19967	1	127	133
85	51	tr|A0A1U8GVQ2|A0A1U8GVQ2_CAPAN	R.GDSSVSGPVVR.L	Y	52.67	1058.54	11	1.8	530.276	2	30.35		10398	1	204	214
85	51	tr|A0A1U8GVQ2|A0A1U8GVQ2_CAPAN	R.EADGIVSYVK.K	Y	47.98	1079.55	10	3.3	540.784	2	48.4		30310	1	128	137
85	51	tr|A0A1U8GVQ2|A0A1U8GVQ2_CAPAN	K.LAPEFEK.A	Y	35.86	832.433	7	1.4	417.224	2	36.55		16990	1	65	71
85	51	tr|A0A1U8GVQ2|A0A1U8GVQ2_CAPAN	K.VLASEFEIR.G	Y	28.27	1062.57	9	3.2	532.294	2	55.68		39197	1	97	105
31	53417	tr|A0A2G2YVL1|A0A2G2YVL1_CAPAN	R.TDALDAAGNTTAAIGK.G	Y	56.78	1488.74	16	3.3	745.381	2	47.7		29412	1	529	544
31	53417	tr|A0A2G2YVL1|A0A2G2YVL1_CAPAN	K.AADVGADLVGK.V	Y	38.95	1014.53	11	-7	508.271	2	41.76		22605	3	254	264
31	53417	tr|A0A2G2YVL1|A0A2G2YVL1_CAPAN	R.NIPEDDPR.N	Y	37.66	954.441	8	2.7	478.229	2	26.66		7072	1	268	275
31	53418	tr|A0A2G2Z0I3|A0A2G2Z0I3_CAPAN	R.TDALDAAGNTTAAIGK.G	Y	56.78	1488.74	16	3.3	745.381	2	47.7		29412	1	530	545
31	53418	tr|A0A2G2Z0I3|A0A2G2Z0I3_CAPAN	K.AADVGADLVGK.V	Y	38.95	1014.53	11	-7	508.271	2	41.76		22605	3	255	265
31	53418	tr|A0A2G2Z0I3|A0A2G2Z0I3_CAPAN	R.NIPEDDPR.N	Y	37.66	954.441	8	2.7	478.229	2	26.66		7072	1	269	276
69	87	tr|A0A1U8GCP9|A0A1U8GCP9_CAPAN	R.AFGAELVLTDPAK.G	N	57.45	1330.71	13	5.9	666.368	2	65.94		49481	1	114	126
69	87	tr|A0A1U8GCP9|A0A1U8GCP9_CAPAN	L.VSGIGTGGTITGSGK.Y	Y	41.09	1290.68	15	5.5	646.35	2	37.28		17855	1	180	194
69	87	tr|A0A1U8GCP9|A0A1U8GCP9_CAPAN	K.LIITM(+15.99)PSSM(+15.99)SLER.R	Y	30.16	1508.76	13	3.5	755.389	2	51.23		33941	1	96	108	Oxidation (M)	M5:Oxidation (M):1000.00;M9:Oxidation (M):1000.00
69	87	tr|A0A1U8GCP9|A0A1U8GCP9_CAPAN	R.IGYSM(+15.99)ITDAEEK.G	Y	28.26	1371.62	12	-1.8	686.817	2	43.75		24628	1	52	63	Oxidation (M)	M5:Oxidation (M):1000.00
70	53433	tr|A0A2G2XUI6|A0A2G2XUI6_CAPAN	K.DIDEVVLVGGSTR.I	Y	57.22	1358.7	13	1.7	680.361	2	62.98		46710	1	386	398
70	53433	tr|A0A2G2XUI6|A0A2G2XUI6_CAPAN	K.TPVETALK.D	Y	37.59	857.486	8	4.3	429.752	2	32.83		13024	1	371	378
70	53433	tr|A0A2G2XUI6|A0A2G2XUI6_CAPAN	T.PSVVAYTK.N	N	33.26	863.475	8	2.2	432.746	2	38.25		18914	1	95	102
29	75	tr|A0A1U8GCY2|A0A1U8GCY2_CAPAN	K.VSNSLGSEELTVEER.N	Y	63.42	1647.8	15	2.7	824.907	2	48.28		30154	1	34	48
29	75	tr|A0A1U8GCY2|A0A1U8GCY2_CAPAN	R.NLLSVAYK.N	N	37.77	906.518	8	0.7	454.266	2	51.51		34279	1	49	56
29	75	tr|A0A1U8GCY2|A0A1U8GCY2_CAPAN	R.IISSIEQK.E	N	30.16	916.523	8	0.8	459.269	2	34.7		15019	2	68	75
29	75	tr|A0A1U8GCY2|A0A1U8GCY2_CAPAN	R.YLAEFK.T	N	28.59	769.401	6	0.6	385.708	2	42.43		23236	1	137	142
59	53412	tr|A0A2G2XX10|A0A2G2XX10_CAPAN	K.LEGEAQDLFK.K	Y	45.89	1148.57	10	-5.7	575.29	2	51.63		34402	1	102	111
59	53412	tr|A0A2G2XX10|A0A2G2XX10_CAPAN	K.VVDIVDTFR.L	Y	45.34	1062.57	9	1.4	532.293	2	63.01		46750	2	67	75
59	53412	tr|A0A2G2XX10|A0A2G2XX10_CAPAN	R.LQEQPSFDK.K	Y	43.36	1090.53	9	0.1	546.272	2	34.61		14932	1	76	84
59	53412	tr|A0A2G2XX10|A0A2G2XX10_CAPAN	K.DGATDPTFLYIAPGLK.E	Y	32.37	1677.86	16	0.9	839.939	2	83.51		60022	1	149	164
59	53413	tr|A0A2G2XX28|A0A2G2XX28_CAPAN	K.LEGEAQDLFK.K	Y	45.89	1148.57	10	-5.7	575.29	2	51.63		34402	1	137	146
59	53413	tr|A0A2G2XX28|A0A2G2XX28_CAPAN	K.VVDIVDTFR.L	Y	45.34	1062.57	9	1.4	532.293	2	63.01		46750	2	102	110
59	53413	tr|A0A2G2XX28|A0A2G2XX28_CAPAN	R.LQEQPSFDK.K	Y	43.36	1090.53	9	0.1	546.272	2	34.61		14932	1	111	119
59	53413	tr|A0A2G2XX28|A0A2G2XX28_CAPAN	K.DGATDPTFLYIAPGLK.E	Y	32.37	1677.86	16	0.9	839.939	2	83.51		60022	1	184	199
97	53419	tr|A0A2G2YVK5|A0A2G2YVK5_CAPAN	K.EVVAASEVSGEK.L	Y	49.41	1203.6	12	1.6	602.807	2	32.28		12437	1	484	495
97	53419	tr|A0A2G2YVK5|A0A2G2YVK5_CAPAN	K.GDILAVGATEK.D	Y	49.2	1072.58	11	2.3	537.297	2	45.83		27104	1	94	104
97	53419	tr|A0A2G2YVK5|A0A2G2YVK5_CAPAN	K.GLTFDSGGYNIK.T	Y	33.85	1270.62	12	3	636.319	2	54.85		38246	1	347	358
97	53419	tr|A0A2G2YVK5|A0A2G2YVK5_CAPAN	K.SGVADM(+15.99)VNTGGR.Q	Y	32.54	1178.54	12	-0.6	590.274	2	27.83		7955	1	511	522	Oxidation (M)	M6:Oxidation (M):1000.00
46	74	tr|A0A1U8FAN4|A0A1U8FAN4_CAPAN	R.TTLVANTSNM(+15.99)PVAAR.E	Y	53.43	1560.79	15	2.6	781.406	2	38.51		19242	1	312	326	Oxidation (M)	M10:Oxidation (M):1000.00
46	74	tr|A0A1U8FAN4|A0A1U8FAN4_CAPAN	R.SGDVYIPR.G	Y	34.21	905.461	8	-1	453.737	2	39.73		20678	1	116	123
46	74	tr|A0A1U8FAN4|A0A1U8FAN4_CAPAN	R.EDYLAQNAFTPYDK.F	N	33.55	1673.76	14	2.6	837.888	2	61.45		45277	1	520	533
156	119	tr|A0A1U8EGL7|A0A1U8EGL7_CAPAN	Q.GLGTDVSDDQQDIAR.G	N	67.37	1588.73	15	-1.7	795.372	2	44.15		25103	1	77	91
156	119	tr|A0A1U8EGL7|A0A1U8EGL7_CAPAN	R.TDNVPDEAVVK.I	Y	39.67	1185.59	11	1.3	593.802	2	38.11		18776	1	326	336
156	119	tr|A0A1U8EGL7|A0A1U8EGL7_CAPAN	R.EAAEIIR.K	N	27.86	800.439	7	-4.1	401.225	2	33.13		13340	1	216	222
99	53425	tr|A0A2G2Z688|A0A2G2Z688_CAPAN	K.TFNDALDTTK.T	Y	51.43	1124.53	10	-2.6	563.273	2	41.03		22244	1	440	449
99	53425	tr|A0A2G2Z688|A0A2G2Z688_CAPAN	R.ADLNVPLDDAQNITDDTR.I	Y	45.55	1984.93	18	0.5	993.475	2	63.43		47153	1	157	174
99	53425	tr|A0A2G2Z688|A0A2G2Z688_CAPAN	K.YSLSPLVPR.L	Y	41.53	1030.58	9	8.4	516.302	2	57.45		41221	1	208	216
38	31	tr|A0A1U8G5L2|A0A1U8G5L2_CAPAN	K.EGVITIQDGK.T	Y	40.28	1058.56	10	-9	530.283	2	41.1		22301	1	203	212
38	31	tr|A0A1U8G5L2|A0A1U8G5L2_CAPAN	K.SVAAGM(+15.99)NAM(+15.99)DLR.R	N	38.86	1266.57	12	2	634.293	2	29.66		9691	1	137	148	Oxidation (M)	M6:Oxidation (M):1000.00;M9:Oxidation (M):1000.00
38	31	tr|A0A1U8G5L2|A0A1U8G5L2_CAPAN	K.GVEELADAVK.V	Y	37.96	1029.53	10	1.5	515.775	2	49.78		32082	1	50	59
38	31	tr|A0A1U8G5L2|A0A1U8G5L2_CAPAN	K.ISGGVAVLK.I	N	35.75	842.523	9	2.5	422.27	2	39.84		20819	1	403	411
38	31	tr|A0A1U8G5L2|A0A1U8G5L2_CAPAN	R.EIGELIAR.A	N	30.68	899.508	8	1.7	450.762	2	48.83		30865	1	188	195
38	31	tr|A0A1U8G5L2|A0A1U8G5L2_CAPAN	K.IQNVGASLVK.Q	Y	29.3	1027.6	10	-1.3	514.808	2	42.06		22868	1	97	106
51	53430	tr|A0A2G3A2Z0|A0A2G3A2Z0_CAPAN	K.VYETLSGVK.V	Y	48.26	994.534	9	0.3	498.274	2	38.71		19494	1	566	574
51	53430	tr|A0A2G3A2Z0|A0A2G3A2Z0_CAPAN	R.LSGTEDDLTVEDYEAK.L	Y	34.86	1783.8	16	-0.7	892.907	2	51.66		34425	1	1188	1203
51	53430	tr|A0A2G3A2Z0|A0A2G3A2Z0_CAPAN	K.EILQEAEK.R	Y	30.48	958.497	8	7	480.259	2	32.65		12816	1	1059	1066
51	53430	tr|A0A2G3A2Z0|A0A2G3A2Z0_CAPAN	K.DLGIVSR.E	Y	29.69	758.429	7	2.4	380.223	2	43.78		24666	1	522	528
52	53424	tr|A0A2G2YQT1|A0A2G2YQT1_CAPAN	R.FSDASVQSDIK.H	Y	45.52	1195.57	11	4.2	598.796	2	39.73		20668	1	81	91
52	53424	tr|A0A2G2YQT1|A0A2G2YQT1_CAPAN	R.EIAEAFLGSTVK.N	N	36.4	1263.67	12	2.8	632.845	2	62.05		45807	1	133	144
52	53424	tr|A0A2G2YQT1|A0A2G2YQT1_CAPAN	K.NAVVTVPAYFNDSQR.Q	N	34.31	1679.83	15	2.6	840.923	2	59.91		43787	1	145	159
52	53424	tr|A0A2G2YQT1|A0A2G2YQT1_CAPAN	N.AVVTVPAYFNDSQR.Q	N	32.14	1565.78	14	6.7	783.904	2	59.33		43214	1	146	159
52	53424	tr|A0A2G2YQT1|A0A2G2YQT1_CAPAN	K.ELESIC(+57.02)NPIIAK.M	N	27.4	1385.72	12	2.4	693.87	2	57.76		41593	1	604	615	Carbamidomethylation	C6:Carbamidomethylation:1000.00
58	53415	tr|A0A2G2YPL2|A0A2G2YPL2_CAPAN	K.SYVSVYGVEK.A	Y	46.66	1129.57	10	4.9	565.793	2	46.31		27702	1	280	289
58	53415	tr|A0A2G2YPL2|A0A2G2YPL2_CAPAN	R.VVDDILQAK.E	Y	42.01	999.56	9	-1.3	500.787	2	46.76		28272	1	257	265
58	53415	tr|A0A2G2YPL2|A0A2G2YPL2_CAPAN	K.AM(+15.99)EVAEDLR.T	Y	37.02	1048.49	9	2.5	525.251	2	32.98		13183	2	290	298	Oxidation (M)	M2:Oxidation (M):1000.00
58	53415	tr|A0A2G2YPL2|A0A2G2YPL2_CAPAN	R.ELDGFEK.Y	Y	27.16	836.391	7	5.2	419.205	2	37.59		18205	1	304	310
182	53431	tr|A0A2G3AN00|A0A2G3AN00_CAPAN	K.AFGAELVLTDPAK.G	N	57.45	1330.71	13	5.9	666.368	2	65.94		49481	1	173	185
182	53431	tr|A0A2G3AN00|A0A2G3AN00_CAPAN	R.IGFSM(+15.99)ISDAEEK.G	Y	51.28	1341.61	12	1.9	671.815	2	49.86		32188	1	111	122	Oxidation (M)	M5:Oxidation (M):1000.00
182	53431	tr|A0A2G3AN00|A0A2G3AN00_CAPAN	A.GIGTGGTISGTGR.Y	Y	33.67	1132.58	13	2.3	567.3	2	32.73		12907	1	241	253
49	53414	tr|A0A2G2Y3C6|A0A2G2Y3C6_CAPAN	K.DVDEVLLVGGM(+15.99)TR.V	N	45.17	1418.71	13	3.3	710.363	2	64.83		48408	1	307	319	Oxidation (M)	M11:Oxidation (M):1000.00
49	53414	tr|A0A2G2Y3C6|A0A2G2Y3C6_CAPAN	R.TTPSVVAFNQK.G	N	37.43	1190.63	11	8.6	596.327	2	44.03		24950	1	15	25
49	53414	tr|A0A2G2Y3C6|A0A2G2Y3C6_CAPAN	R.SSGGLSEDEINK.M	N	37.09	1234.57	12	3.5	618.293	2	32.09		12250	1	477	488
49	53414	tr|A0A2G2Y3C6|A0A2G2Y3C6_CAPAN	R.TEGIDLSK.D	Y	33.07	861.444	8	-6.6	431.727	2	35.8		16160	1	221	228
49	53414	tr|A0A2G2Y3C6|A0A2G2Y3C6_CAPAN	K.EQQITIR.S	Y	28.21	886.487	7	1.1	444.251	2	32.26		12435	2	470	476
82	56	tr|A0A1U8E900|A0A1U8E900_CAPAN	K.SLTVSPGNEVLYSK.Y	Y	51.81	1492.78	14	3.2	747.398	2	52.75		35788	1	212	225
82	56	tr|A0A1U8E900|A0A1U8E900_CAPAN	K.GADGSDYITLK.A	Y	47.79	1138.55	11	3.4	570.284	2	47.28		28896	1	233	243
82	56	tr|A0A1U8E900|A0A1U8E900_CAPAN	K.TAGGLFLSESAK.E	Y	39.9	1179.61	12	2.3	590.815	2	50.78		33363	1	177	188
77	62	tr|A0A1U8G8A9|A0A1U8G8A9_CAPAN	M.TFAPTNPSGGK.C	Y	49.58	1075.53	11	-1.7	538.771	2	30.45		10505	2	134	144
77	62	tr|A0A1U8G8A9|A0A1U8G8A9_CAPAN	R.NNC(+57.02)PYTVWAASTPVGGGR.R	Y	48.51	1905.88	18	-1.2	953.946	2	60.28		44154	1	32	49	Carbamidomethylation	C3:Carbamidomethylation:1000.00
77	62	tr|A0A1U8G8A9|A0A1U8G8A9_CAPAN	R.GQTWTINAPPGTAM(+15.99)AR.I	Y	37.85	1686.81	16	4.7	844.419	2	51.31		34040	1	54	69	Oxidation (M)	M14:Oxidation (M):1000.00
77	62	tr|A0A1U8G8A9|A0A1U8G8A9_CAPAN	W.TINAPPGTAM(+15.99)AR.I	Y	27.75	1214.61	12	0.8	608.312	2	29.91		9961	1	58	69	Oxidation (M)	M10:Oxidation (M):1000.00
86	99	tr|A0A1U8HER3|A0A1U8HER3_CAPAN	K.ADIDDYLASR.G	Y	50.08	1137.53	10	0.2	569.773	2	53.4		36579	1	280	289
86	99	tr|A0A1U8HER3|A0A1U8HER3_CAPAN	K.GLSTIAEEVK.N	Y	45.77	1045.57	10	3.9	523.792	2	47.38		29013	1	421	430
86	99	tr|A0A1U8HER3|A0A1U8HER3_CAPAN	K.GLYVPVVK.D	Y	28.48	873.532	8	4.2	437.775	2	52.31		35246	1	408	415
189	53455	tr|A0A2G2YR82|A0A2G2YR82_CAPAN	K.GLGTDVSDDQQDIAR.G	N	67.37	1588.73	15	-1.7	795.372	2	44.15		25103	1	76	90
189	53455	tr|A0A2G2YR82|A0A2G2YR82_CAPAN	R.TDNVPQEDIVK.I	Y	31.68	1256.62	11	3.9	629.322	2	40.2		21251	1	325	335
189	53455	tr|A0A2G2YR82|A0A2G2YR82_CAPAN	R.EAAEIIR.K	N	27.86	800.439	7	-4.1	401.225	2	33.13		13340	1	215	221
27	53411	tr|A0A2G2ZI24|A0A2G2ZI24_CAPAN	K.VVDLLAPYQR.G	Y	41.54	1172.66	10	5.5	587.338	2	61.75		45506	2	83	92
27	53411	tr|A0A2G2ZI24|A0A2G2ZI24_CAPAN	R.VLNTGSPITVPVGR.S	Y	40.34	1408.8	14	0.7	705.41	2	55.93		39507	2	19	32
27	53411	tr|A0A2G2ZI24|A0A2G2ZI24_CAPAN	R.IM(+15.99)NVIGEAIDER.G	Y	35.74	1374.68	12	4.8	688.351	2	55.36		38834	1	38	49	Oxidation (M)	M2:Oxidation (M):1000.00
27	53411	tr|A0A2G2ZI24|A0A2G2ZI24_CAPAN	R.TIAM(+15.99)DGTEGLVR.G	Y	35.59	1277.63	12	0.9	639.822	2	43.96		24865	1	4	15	Oxidation (M)	M4:Oxidation (M):1000.00
27	53411	tr|A0A2G2ZI24|A0A2G2ZI24_CAPAN	K.ESINSFQGVLDGK.Y	Y	28.09	1392.69	13	4.9	697.355	2	59.16		43039	1	382	394
60	50	tr|Q42657|Q42657_CAPAN	R.YGGEEVDLR.L	Y	47.75	1036.48	9	-0.1	519.249	2	39.63		20556	1	158	166
60	50	tr|Q42657|Q42657_CAPAN	K.AYSDDEVIR.I	Y	45.86	1066.49	9	3.1	534.255	2	36.78		17288	1	183	191
60	50	tr|Q42657|Q42657_CAPAN	K.LLVPLVSSYR.Y	Y	31.85	1145.68	10	1.8	573.849	2	68.88		51315	1	148	157
60	50	tr|Q42657|Q42657_CAPAN	R.DSIPLGR.A	Y	29.6	756.413	7	0.5	379.214	2	39.21		20063	1	285	291
115	168	tr|A0A1U8E4P5|A0A1U8E4P5_CAPAN	K.TGTETPVAAASAK.S	Y	64.41	1202.61	13	1.1	602.315	2	27.83		7967	1	207	219
115	168	tr|A0A1U8E4P5|A0A1U8E4P5_CAPAN	K.LFLANQEK.F	Y	27.83	961.523	8	2.5	481.77	2	42.11		22908	1	115	122
19	53422	tr|A0A2G2YAT8|A0A2G2YAT8_CAPAN	R.APGVQTPVIC(+57.02)R.F	Y	44.05	1196.63	11	0.9	599.325	2	43.56		24490	1	89	99	Carbamidomethylation	C10:Carbamidomethylation:1000.00
19	53422	tr|A0A2G2YAT8|A0A2G2YAT8_CAPAN	K.SFPDTIR.A	Y	34.68	834.423	7	0.4	418.219	2	42.65		23473	2	147	153
19	53422	tr|A0A2G2YAT8|A0A2G2YAT8_CAPAN	R.IFAYADTQR.H	Y	34.14	1083.53	9	1.4	542.775	2	42.73		23561	3	342	350
19	53422	tr|A0A2G2YAT8|A0A2G2YAT8_CAPAN	R.DEEVDYLPSR.F	Y	32.03	1221.55	10	5.7	611.786	2	49.51		31724	1	384	393
16	111	tr|A0A1U8E6Q9|A0A1U8E6Q9_CAPAN	T.PSVVAYTK.S	N	33.26	863.475	8	2.2	432.746	2	38.25		18914	1	101	108
16	111	tr|A0A1U8E6Q9|A0A1U8E6Q9_CAPAN	R.DEGIDLLKDK.Q	Y	32.99	1144.6	10	2	382.541	3	48.88		30944	1	306	315
16	111	tr|A0A1U8E6Q9|A0A1U8E6Q9_CAPAN	K.AVVTVPAYFNDSQR.T	N	32.14	1565.78	14	6.7	783.904	2	59.33		43214	1	202	215
16	111	tr|A0A1U8E6Q9|A0A1U8E6Q9_CAPAN	R.IAGLEVLR.I	Y	31.86	869.533	8	2.2	435.775	2	56.91		40660	1	224	231
16	111	tr|A0A1U8E6Q9|A0A1U8E6Q9_CAPAN	K.GPDGDDVIDADFTDSK	Y	31.29	1665.7	16	1.2	833.859	2	56.43		40108	1	690	705
16	111	tr|A0A1U8E6Q9|A0A1U8E6Q9_CAPAN	R.GVPQIEVK.F	Y	27.69	868.502	8	3.7	435.26	2	41.26		22386	1	527	534
40	63	tr|A0A1U8GR36|A0A1U8GR36_CAPAN	K.EGVITIQDGR.T	Y	41.95	1086.57	10	1.7	544.292	2	43		23855	1	203	212
40	63	tr|A0A1U8GR36|A0A1U8GR36_CAPAN	K.SVAAGM(+15.99)NAM(+15.99)DLR.R	N	38.86	1266.57	12	2	634.293	2	29.66		9691	1	137	148	Oxidation (M)	M6:Oxidation (M):1000.00;M9:Oxidation (M):1000.00
40	63	tr|A0A1U8GR36|A0A1U8GR36_CAPAN	K.LSGGVAVLK.I	N	35.75	842.523	9	2.5	422.27	2	39.84		20819	1	403	411
40	63	tr|A0A1U8GR36|A0A1U8GR36_CAPAN	R.EIGELIAR.A	N	30.68	899.508	8	1.7	450.762	2	48.83		30865	1	188	195
55	53440	tr|A0A2G2YQE7|A0A2G2YQE7_CAPAN	K.IYGSLPTILTK.Q	Y	52.3	1204.71	11	3	603.362	2	65.88		49420	1	284	294
55	53440	tr|A0A2G2YQE7|A0A2G2YQE7_CAPAN	W.SFDTIDLSR.N	Y	37.23	1052.51	9	3.6	527.266	2	53.65		36884	2	226	234
55	53440	tr|A0A2G2YQE7|A0A2G2YQE7_CAPAN	K.FNFDFSK.L	Y	29.39	903.413	7	4.6	452.716	2	59.31		43194	1	261	267
39	53427	tr|A0A2G2YI86|A0A2G2YI86_CAPAN	R.NVVLDEYGTPK.V	Y	47.95	1233.62	11	2.2	617.821	2	46.8		28303	1	83	93
39	53427	tr|A0A2G2YI86|A0A2G2YI86_CAPAN	K.LSGGVAVIK.V	N	35.75	842.523	9	2.5	422.27	2	39.84		20819	1	417	425
39	53427	tr|A0A2G2YI86|A0A2G2YI86_CAPAN	K.LGADIVQK.A	Y	31.71	842.486	8	3.3	422.252	2	36.38		16824	2	485	492
198	53480	tr|A0A2G3ANJ0|A0A2G3ANJ0_CAPAN	R.SVPVDSSVVGYYAK.E	Y	68.5	1469.74	14	2.2	735.879	2	54.48		37807	2	212	225
198	53480	tr|A0A2G3ANJ0|A0A2G3ANJ0_CAPAN	K.EENVDDIER.E	Y	43.35	1117.49	9	0.7	559.752	2	32.38		12546	1	241	249
175	53435	tr|A0A2G2YUX4|A0A2G2YUX4_CAPAN	K.LAGTVYGALDNPK.L	Y	57.09	1317.69	13	2.8	659.856	2	49.26		31416	1	501	513
175	53435	tr|A0A2G2YUX4|A0A2G2YUX4_CAPAN	K.WAAQM(+15.99)AVGLK.T	Y	41.04	1089.56	10	1.8	545.79	2	45.96		27259	1	192	201	Oxidation (M)	M5:Oxidation (M):1000.00
175	53435	tr|A0A2G2YUX4|A0A2G2YUX4_CAPAN	K.SGAC(+57.02)AAFLSNYDAK.Y	Y	31.62	1473.66	14	3.5	737.838	2	51.71		34498	1	360	373	Carbamidomethylation	C4:Carbamidomethylation:1000.00
23	110	tr|A0A1U8F5T8|A0A1U8F5T8_CAPAN	K.DQDFIEATR.E	Y	39.27	1093.5	9	1.4	547.76	2	45.83		27100	1	170	178
23	110	tr|A0A1U8F5T8|A0A1U8F5T8_CAPAN	R.EPGITFLAAK.F	Y	34.98	1045.58	10	-1.1	523.797	2	58.61		42421	1	179	188
23	110	tr|A0A1U8F5T8|A0A1U8F5T8_CAPAN	K.TFELTPQQY.V	Y	30.55	1125.53	9	2.1	563.776	2	66.23		49657	1	444	452
23	110	tr|A0A1U8F5T8|A0A1U8F5T8_CAPAN	E.EGGELVFGGVDPK.H	N	28.17	1302.65	13	-3.6	652.328	2	57.05		40811	1	235	247
15	58	tr|A0A1U8ENP8|A0A1U8ENP8_CAPAN	K.VANM(+15.99)DVELTVEER.N	Y	35.74	1519.72	13	3	760.869	2	46.28		27650	1	35	47	Oxidation (M)	M4:Oxidation (M):1000.00
15	58	tr|A0A1U8ENP8|A0A1U8ENP8_CAPAN	R.NLLSVGYK.N	N	35.73	892.502	8	-3	447.257	2	49.11		31234	1	48	55
15	58	tr|A0A1U8ENP8|A0A1U8ENP8_CAPAN	R.ENFVYLAK.L	Y	35.55	982.512	8	9.3	492.268	2	50.46		32954	1	10	17
15	58	tr|A0A1U8ENP8|A0A1U8ENP8_CAPAN	K.EVSDLSLK.A	Y	33.3	889.476	8	-0.1	445.745	2	40.75		21926	1	148	155
15	58	tr|A0A1U8ENP8|A0A1U8ENP8_CAPAN	R.ILSSIEQK.E	N	30.16	916.523	8	0.8	459.269	2	34.7		15019	2	67	74
15	58	tr|A0A1U8ENP8|A0A1U8ENP8_CAPAN	R.YLAEFK.S	N	28.59	769.401	6	0.6	385.708	2	42.43		23236	1	136	141
20	52	Q15323|K1H1_HUMAN	R.SQYEALVETNR.R	Y	45.5	1308.63	11	5.1	655.326	2	43.23		24153	1	230	240
20	52	Q15323|K1H1_HUMAN	R.DNAELENLIR.E	Y	41.88	1185.6	10	1	593.807	2	62.2		45954	1	80	89
20	52	Q15323|K1H1_HUMAN	K.LAADDFR.T	N	36.9	806.392	7	1	404.204	2	39.15		19995	5	136	142
20	52	Q15323|K1H1_HUMAN	R.DSLENTLTESEAR.Y	Y	35.29	1463.67	13	0.7	732.845	2	50.53		33054	1	294	306
35	83	tr|A0A1U8EL12|A0A1U8EL12_CAPAN	K.IGGIGTVPVGR.V	Y	46.79	1024.6	11	2.5	513.31	2	48.7		30707	2	244	254
35	83	tr|A0A1U8EL12|A0A1U8EL12_CAPAN	R.LPLQDVYK.I	Y	36.67	974.544	8	2.7	488.28	2	50.3		32751	1	236	243
35	83	tr|A0A1U8EL12|A0A1U8EL12_CAPAN	R.QTVAVGVVK.N	Y	32.6	899.544	9	1.3	450.78	2	36.36		16808	1	419	427
35	83	tr|A0A1U8EL12|A0A1U8EL12_CAPAN	R.YDEIVK.E	Y	27.59	765.391	6	-0.5	383.702	2	31.81		11926	1	167	172
35	81	tr|A0A1U8GX11|A0A1U8GX11_CAPAN	K.IGGIGTVPVGR.V	Y	46.79	1024.6	11	2.5	513.31	2	48.7		30707	2	244	254
35	81	tr|A0A1U8GX11|A0A1U8GX11_CAPAN	R.LPLQDVYK.I	Y	36.67	974.544	8	2.7	488.28	2	50.3		32751	1	236	243
35	81	tr|A0A1U8GX11|A0A1U8GX11_CAPAN	R.QTVAVGVVK.N	Y	32.6	899.544	9	1.3	450.78	2	36.36		16808	1	419	427
35	81	tr|A0A1U8GX11|A0A1U8GX11_CAPAN	R.YDEIVK.E	Y	27.59	765.391	6	-0.5	383.702	2	31.81		11926	1	167	172
119	146	tr|A0A1U8H3K8|A0A1U8H3K8_CAPAN	R.DSVLNEEDFIK.F	Y	49.67	1307.62	11	3	654.822	2	63.68		47383	1	115	125
119	146	tr|A0A1U8H3K8|A0A1U8H3K8_CAPAN	R.LAM(+15.99)LLTDSQNIK.E	Y	45	1361.72	12	5.9	681.872	2	51.55		34302	1	529	540	Oxidation (M)	M3:Oxidation (M):1000.00
98	53423	tr|A0A2G2Y8B0|A0A2G2Y8B0_CAPAN	K.TAIAEGLAQR.I	Y	42.62	1028.56	10	0.8	515.288	2	38.68		19456	1	370	379
98	53423	tr|A0A2G2Y8B0|A0A2G2Y8B0_CAPAN	R.VLENLGADPSNIR.T	Y	40.41	1396.73	13	2.3	699.374	2	50.6		33120	1	262	274
98	53423	tr|A0A2G2Y8B0|A0A2G2Y8B0_CAPAN	K.LDPVVGR.Q	Y	35.33	754.434	7	1.5	378.225	2	34.8		15141	1	334	340
98	53423	tr|A0A2G2Y8B0|A0A2G2Y8B0_CAPAN	R.VTQILGR.R	Y	28.87	785.476	7	-0.4	393.745	2	35.05		15405	1	347	353
111	61	tr|A0A1U8EMD1|A0A1U8EMD1_CAPAN	K.LDDLVAAPAAVAR.L	Y	45.17	1280.71	13	4.6	641.365	2	55.2		38650	1	562	574
111	61	tr|A0A1U8EMD1|A0A1U8EMD1_CAPAN	R.LATPELEYGR.M	N	43.79	1147.59	10	0.9	574.802	2	48.9		30965	1	738	747
111	61	tr|A0A1U8EMD1|A0A1U8EMD1_CAPAN	R.VVPLFEK.L	N	35.04	830.49	7	2	416.253	2	50.86		33472	1	555	561
111	53426	tr|A0A2G2Z4X9|A0A2G2Z4X9_CAPAN	K.LDDLVAAPAAVAR.L	Y	45.17	1280.71	13	4.6	641.365	2	55.2		38650	1	563	575
111	53426	tr|A0A2G2Z4X9|A0A2G2Z4X9_CAPAN	R.LATPELEYGR.M	N	43.79	1147.59	10	0.9	574.802	2	48.9		30965	1	739	748
111	53426	tr|A0A2G2Z4X9|A0A2G2Z4X9_CAPAN	R.VVPLFEK.L	N	35.04	830.49	7	2	416.253	2	50.86		33472	1	556	562
68	53421	tr|A0A2G2YIG2|A0A2G2YIG2_CAPAN	R.APFDLFDTK.K	N	37.93	1052.52	9	2.5	527.268	2	69.83		52055	1	318	326
68	53421	tr|A0A2G2YIG2|A0A2G2YIG2_CAPAN	K.EDQLEYLEER.R	N	36.84	1322.6	10	0	662.307	2	52.48		35444	1	180	189
68	53421	tr|A0A2G2YIG2|A0A2G2YIG2_CAPAN	R.FESLTDK.S	N	33.89	838.407	7	0	420.211	2	33.78		14056	1	48	54
68	53421	tr|A0A2G2YIG2|A0A2G2YIG2_CAPAN	K.ADLVNNLGTIAR.S	N	31.88	1255.69	12	4	628.854	2	57.18		40950	1	88	99
68	53421	tr|A0A2G2YIG2|A0A2G2YIG2_CAPAN	K.EGQNDIFYITGESK.K	Y	29.99	1599.74	14	0.5	800.879	2	60.36		44263	1	457	470
56	53459	tr|A0A2G3A0R2|A0A2G3A0R2_CAPAN	K.VLTDGIANM(+15.99)GR.F	Y	43.27	1161.58	11	2.1	581.799	2	39.59		20514	1	354	364	Oxidation (M)	M9:Oxidation (M):1000.00
56	53459	tr|A0A2G3A0R2|A0A2G3A0R2_CAPAN	K.LIM(+15.99)SSINK.N	Y	29.57	920.5	8	3	461.259	2	29.51		9551	1	76	83	Oxidation (M)	M3:Oxidation (M):1000.00
145	128	tr|A0A1U8FL37|A0A1U8FL37_CAPAN	K.VFITAGSEEK.L	Y	49.23	1079.55	10	2	540.783	2	38.73		19499	1	167	176
145	128	tr|A0A1U8FL37|A0A1U8FL37_CAPAN	R.NLDSLNVGGR.L	Y	44.16	1043.54	10	1.3	522.776	2	43.68		24577	1	224	233
94	73	tr|A0A1U8DS26|A0A1U8DS26_CAPAN	K.FSVSPVVR.V	Y	45.47	889.502	8	1.9	445.759	2	47.28		28895	1	483	490
94	73	tr|A0A1U8DS26|A0A1U8DS26_CAPAN	K.GVQYLNEIK.D	Y	39.71	1062.57	9	1.6	532.294	2	47.66		29363	1	653	661
94	73	tr|A0A1U8DS26|A0A1U8DS26_CAPAN	K.SDPVVSFR.E	Y	33.89	905.461	8	-3.7	453.736	2	44.28		25258	1	558	565
94	73	tr|A0A1U8DS26|A0A1U8DS26_CAPAN	K.FTAEELR.R	Y	31.35	864.434	7	2.7	433.226	2	38.98		19797	1	4	10
94	72	tr|A0A1U8E233|A0A1U8E233_CAPAN	K.FSVSPVVR.V	Y	45.47	889.502	8	1.9	445.759	2	47.28		28895	1	483	490
94	72	tr|A0A1U8E233|A0A1U8E233_CAPAN	K.GVQYLNEIK.D	Y	39.71	1062.57	9	1.6	532.294	2	47.66		29363	1	653	661
94	72	tr|A0A1U8E233|A0A1U8E233_CAPAN	K.SDPVVSFR.E	Y	33.89	905.461	8	-3.7	453.736	2	44.28		25258	1	558	565
94	72	tr|A0A1U8E233|A0A1U8E233_CAPAN	K.FTAEELR.K	Y	31.35	864.434	7	2.7	433.226	2	38.98		19797	1	4	10
53	53428	tr|A0A2G3ACG7|A0A2G3ACG7_CAPAN	R.VIQQNIENELAK.G	Y	37.73	1397.75	12	1.4	699.884	2	47.78		29504	1	908	919
53	53428	tr|A0A2G3ACG7|A0A2G3ACG7_CAPAN	R.SVAEAIQR.S	Y	33.95	872.472	8	2.2	437.244	2	29.26		9339	1	661	668
53	53428	tr|A0A2G3ACG7|A0A2G3ACG7_CAPAN	K.AIDLVDEAAAK.L	Y	33.14	1114.59	11	-1.1	558.3	2	49.48		31703	1	468	478
53	53428	tr|A0A2G3ACG7|A0A2G3ACG7_CAPAN	R.LLEVTDK.F	Y	29.54	816.459	7	4.9	409.239	2	37.16		17722	1	143	149
96	88	tr|A0A1U8FIW0|A0A1U8FIW0_CAPAN	R.FDITHAR.L	Y	47.29	858.435	7	-1.5	430.224	2	33.3		13523	1	29	35
96	88	tr|A0A1U8FIW0|A0A1U8FIW0_CAPAN	K.VFM(+15.99)TDSLPK.T	Y	41.85	1052.52	9	0.4	527.268	2	44.25		25220	1	486	494	Oxidation (M)	M3:Oxidation (M):1000.00
96	88	tr|A0A1U8FIW0|A0A1U8FIW0_CAPAN	R.LQQLVER.A	Y	28.52	884.508	7	4.3	443.263	2	33.63		13903	1	36	42
117	89	tr|A0A1U8GLX0|A0A1U8GLX0_CAPAN	K.AAGEVLALQK.R	Y	43.88	998.576	10	3.8	500.297	2	43.15		24048	1	528	537
117	89	tr|A0A1U8GLX0|A0A1U8GLX0_CAPAN	R.NGLLEVQK.A	Y	38.68	899.508	8	1.1	450.762	2	40.53		21647	1	256	263
117	89	tr|A0A1U8GLX0|A0A1U8GLX0_CAPAN	K.EFDLDGNR.V	Y	33.62	964.425	8	-4.4	483.218	2	42.51		23326	1	397	404
117	89	tr|A0A1U8GLX0|A0A1U8GLX0_CAPAN	R.EAGLIFSK.Q	Y	32.22	863.475	8	6.5	432.748	2	49.28		31437	1	267	274
89	53461	tr|A0A2G2Z7Q2|A0A2G2Z7Q2_CAPAN	K.DTDILAAFR.V	Y	49.04	1020.52	9	0.1	511.269	2	73.53		54263	1	40	48
89	53461	tr|A0A2G2Z7Q2|A0A2G2Z7Q2_CAPAN	R.VALEAC(+57.02)VK.A	Y	32.98	888.474	8	5.4	445.247	2	36.59		17050	1	429	436	Carbamidomethylation	C6:Carbamidomethylation:1000.00
89	53462	tr|A0A2G2ZQ06|A0A2G2ZQ06_CAPAN	K.DTDILAAFR.V	Y	49.04	1020.52	9	0.1	511.269	2	73.53		54263	1	61	69
89	53462	tr|A0A2G2ZQ06|A0A2G2ZQ06_CAPAN	R.VALEAC(+57.02)VK.A	Y	32.98	888.474	8	5.4	445.247	2	36.59		17050	1	646	653	Carbamidomethylation	C6:Carbamidomethylation:1000.00
89	53463	tr|A0A2G3AK72|A0A2G3AK72_CAPAN	K.DTDILAAFR.V	Y	49.04	1020.52	9	0.1	511.269	2	73.53		54263	1	40	48
89	53463	tr|A0A2G3AK72|A0A2G3AK72_CAPAN	R.VALEAC(+57.02)VK.A	Y	32.98	888.474	8	5.4	445.247	2	36.59		17050	1	312	319	Carbamidomethylation	C6:Carbamidomethylation:1000.00
44	53452	tr|A0A2G2YHK3|A0A2G2YHK3_CAPAN	R.GSGDGNIIGR.E	Y	48.3	944.467	10	-0.8	473.241	2	30.93		10977	3	133	142
44	53452	tr|A0A2G2YHK3|A0A2G2YHK3_CAPAN	R.YQPFVGK.Y	Y	38.23	837.438	7	-0.3	419.726	2	38		18667	2	218	224
44	53452	tr|A0A2G2YHK3|A0A2G2YHK3_CAPAN	F.VDDIPIR.R	Y	28.4	826.455	7	2.3	414.236	2	42.08		22883	1	172	178
91	53454	tr|A0A2G2Y3D1|A0A2G2Y3D1_CAPAN	K.DLPGGSGVSLAM(+15.99)PTSQK.S	Y	48.86	1659.81	17	2.6	830.916	2	51.36		34091	1	521	537	Oxidation (M)	M12:Oxidation (M):1000.00
91	53454	tr|A0A2G2Y3D1|A0A2G2Y3D1_CAPAN	K.DAQGDVFR.G	Y	35.35	906.419	8	6.8	454.22	2	37.23		17804	2	136	143
91	53454	tr|A0A2G2Y3D1|A0A2G2Y3D1_CAPAN	K.FQELIR.K	Y	28.07	804.449	6	4.7	403.234	2	43.76		24643	1	111	116
81	127	tr|A0A1U8GF05|A0A1U8GF05_CAPAN	R.DDSYLTALDAVR.E	Y	46.37	1337.65	12	6.1	669.835	2	72		53348	1	150	161
81	127	tr|A0A1U8GF05|A0A1U8GF05_CAPAN	R.FGQALSAGR.L	Y	40.45	905.472	9	-2	453.742	2	34.65		14968	1	477	485
116	57	tr|A0A1U8GAJ4|A0A1U8GAJ4_CAPAN	K.VVTDPEDESVK.L	Y	45.06	1216.58	11	-0.2	609.298	2	31.93		12056	1	726	736
116	57	tr|A0A1U8GAJ4|A0A1U8GAJ4_CAPAN	K.LGIIEDATNR.N	Y	36.28	1100.58	10	3	551.3	2	47.7		29408	1	527	536
116	57	tr|A0A1U8GAJ4|A0A1U8GAJ4_CAPAN	K.DIFYITGASK.E	Y	35.94	1113.57	10	3	557.794	2	62.71		46425	1	570	579
41	174	tr|A0A1U8GX93|A0A1U8GX93_CAPAN	R.ISGLIYEETR.G	Y	48.28	1179.61	10	2.9	590.816	2	50.6		33140	2	47	56
41	174	tr|A0A1U8GX93|A0A1U8GX93_CAPAN	R.DNIQGITK.P	Y	34.27	887.471	8	2.2	444.744	2	31.63		11730	2	25	32
41	174	tr|A0A1U8GX93|A0A1U8GX93_CAPAN	K.IFLENVIR.D	Y	27.37	1002.59	8	5.7	502.303	2	66.41		49768	1	61	68
102	160	tr|A0A1U8HJM9|A0A1U8HJM9_CAPAN	R.GFGTTGDTTAR.K	Y	53.78	1082.5	11	1.4	542.258	2	27.86		7993	2	123	133
102	160	tr|A0A1U8HJM9|A0A1U8HJM9_CAPAN	K.PSC(+57.02)HDVIIGR.W	Y	27.3	1152.57	10	1.1	385.198	3	33.33		13560	1	246	255	Carbamidomethylation	C3:Carbamidomethylation:1000.00
102	160	tr|A0A1U8HJM9|A0A1U8HJM9_CAPAN	Y.NAFISAAR.S	Y	27.24	848.45	8	3.6	425.234	2	37.08		17632	1	112	119
110	53438	tr|A0A2G3A0H6|A0A2G3A0H6_CAPAN	R.AQIPTVM(+15.99)K.T	Y	47.17	902.49	8	2.7	452.253	2	32.65		12824	1	1642	1649	Oxidation (M)	M7:Oxidation (M):1000.00
110	53438	tr|A0A2G3A0H6|A0A2G3A0H6_CAPAN	K.AELDVFSK.E	Y	36.14	907.465	8	2.1	454.741	2	50.08		32469	1	1476	1483
110	53438	tr|A0A2G3A0H6|A0A2G3A0H6_CAPAN	K.VTSLNSAVER.A	Y	32.99	1074.57	10	0.5	538.291	2	33.21		13444	1	1632	1641
67	53464	Q42435|CCS_CAPAN	R.DSHLGNEPYLR.V	Y	43.57	1299.62	11	4.6	650.821	2	40.2		21242	1	262	272
67	53464	Q42435|CCS_CAPAN	K.CVITM(+15.99)GGPLPR.I	Y	31.55	1158.59	11	0.1	580.302	2	59.56		43462	1	334	344	Oxidation (M)	M5:Oxidation (M):1000.00
32	53468	tr|A0A2G3A4H8|A0A2G3A4H8_CAPAN	R.TLLVSAPGLGK.Y	Y	42.65	1054.64	11	2.6	528.328	2	56.9		40639	3	96	106
32	53468	tr|A0A2G3A4H8|A0A2G3A4H8_CAPAN	S.ANSLAQLGK.Y	N	40.58	900.503	9	-0.3	451.259	2	34.84		15185	2	360	368
21	84	tr|A0A1U8FHS3|A0A1U8FHS3_CAPAN	K.TVDVEELTVEER.N	Y	41.53	1417.69	12	2.7	709.856	2	54.45		37773	1	35	46
21	84	tr|A0A1U8FHS3|A0A1U8FHS3_CAPAN	R.NLISVAYK.N	N	37.77	906.518	8	0.7	454.266	2	51.51		34279	1	47	54
21	84	tr|A0A1U8FHS3|A0A1U8FHS3_CAPAN	R.IISSIEQK.E	N	30.16	916.523	8	0.8	459.269	2	34.7		15019	2	66	73
21	84	tr|A0A1U8FHS3|A0A1U8FHS3_CAPAN	R.YLAEFK.T	N	28.59	769.401	6	0.6	385.708	2	42.43		23236	1	135	140
100	53449	tr|A0A2G2ZVE9|A0A2G2ZVE9_CAPAN	K.DSAVGGGAVVGGRVE	Y	45.77	1328.67	15	2.6	665.343	2	42.18		22967	1	866	880
100	53449	tr|A0A2G2ZVE9|A0A2G2ZVE9_CAPAN	K.AGVGPLVQSFEK.M	Y	30.74	1230.66	12	1.2	616.338	2	57.76		41585	1	549	560
100	53449	tr|A0A2G2ZVE9|A0A2G2ZVE9_CAPAN	K.LGYAGTNEETK.K	Y	29.4	1181.56	11	-0.7	591.785	2	28.65		8723	1	675	685
84	53444	tr|A0A2G2Z4B9|A0A2G2Z4B9_CAPAN	R.LATPELEYGR.M	N	43.79	1147.59	10	0.9	574.802	2	48.9		30965	1	737	746
84	53444	tr|A0A2G2Z4B9|A0A2G2Z4B9_CAPAN	R.VVPLFEK.L	N	35.04	830.49	7	2	416.253	2	50.86		33472	1	554	560
84	53444	tr|A0A2G2Z4B9|A0A2G2Z4B9_CAPAN	K.LADLESAPAAVAR.L	Y	29.41	1282.69	13	3.2	642.353	2	48.9		30949	1	561	573
120	112	tr|A0A1U8F4C0|A0A1U8F4C0_CAPAN	K.ASATESLGLK.A	Y	43.18	975.524	10	-0.7	488.769	2	38.7		19468	1	389	398
120	112	tr|A0A1U8F4C0|A0A1U8F4C0_CAPAN	K.DAYEDLPNSQIR.K	Y	42.62	1419.66	12	7	710.844	2	49.23		31371	1	405	416
120	112	tr|A0A1U8F4C0|A0A1U8F4C0_CAPAN	K.ILAPEGTK.D	Y	29.71	827.475	8	2.6	414.746	2	29.3		9358	1	139	146
125	53436	tr|A0A2G2YIU6|A0A2G2YIU6_CAPAN	A.DAPM(+15.99)FVVGVNEK.T	Y	48.43	1320.64	12	3.5	661.329	2	55		38424	1	208	219	Oxidation (M)	M4:Oxidation (M):1000.00
125	53436	tr|A0A2G2YIU6|A0A2G2YIU6_CAPAN	R.SSIFDAK.A	N	38.74	766.386	7	2	384.201	2	39.71		20653	2	373	379
125	53436	tr|A0A2G2YIU6|A0A2G2YIU6_CAPAN	K.LTGM(+15.99)AFR.V	N	35.64	810.406	7	0	406.21	2	31.11		11177	1	309	315	Oxidation (M)	M4:Oxidation (M):1000.00
88	53443	tr|A0A2G2ZDX8|A0A2G2ZDX8_CAPAN	K.DAGVISGLNVLR.I	Y	36.54	1212.68	12	3.2	607.351	2	70.4		52450	1	164	175
88	53443	tr|A0A2G2ZDX8|A0A2G2ZDX8_CAPAN	K.EIAEAFLGSTVK.N	N	36.4	1263.67	12	2.8	632.845	2	62.05		45807	1	133	144
88	53443	tr|A0A2G2ZDX8|A0A2G2ZDX8_CAPAN	K.NAVVTVPAYFNDSQR.Q	N	34.31	1679.83	15	2.6	840.923	2	59.91		43787	1	145	159
88	53443	tr|A0A2G2ZDX8|A0A2G2ZDX8_CAPAN	N.AVVTVPAYFNDSQR.Q	N	32.14	1565.78	14	6.7	783.904	2	59.33		43214	1	146	159
242	300	tr|A0A1U8EKT2|A0A1U8EKT2_CAPAN	R.NVIHGSDAVESAR.K	Y	64.14	1353.66	13	1.4	452.229	3	29.13		9205	1	112	124
242	300	tr|A0A1U8EKT2|A0A1U8EKT2_CAPAN	K.IIGATNPLESAPGTIR.G	Y	28.55	1608.88	16	5.2	805.453	2	59.96		43842	1	87	102
186	227	tr|A0A1U8EN27|A0A1U8EN27_CAPAN	R.GYSFTTTAER.E	Y	57.96	1131.52	10	2.4	566.768	2	39.76		20709	1	199	208
186	226	tr|A0A1U8GLP8|A0A1U8GLP8_CAPAN	R.GYSFTTTAER.E	Y	57.96	1131.52	10	2.4	566.768	2	39.76		20709	1	199	208
186	53513	tr|A0A2G2YNM7|A0A2G2YNM7_CAPAN	R.GYSFTTTAER.E	Y	57.96	1131.52	10	2.4	566.768	2	39.76		20709	1	199	208
136	53472	tr|A0A2G2Y1T9|A0A2G2Y1T9_CAPAN	K.QIYGALSGGPK.S	Y	46.81	1089.58	11	0.6	545.798	2	42.16		22957	1	309	319
136	53472	tr|A0A2G2Y1T9|A0A2G2Y1T9_CAPAN	R.VVIVGLFGK.V	Y	40	930.59	9	-0.1	466.302	2	69.35		51698	1	260	268
167	53448	tr|A0A2G2YDS4|A0A2G2YDS4_CAPAN	K.LGYSLEDVAR.Q	Y	47.78	1121.57	10	2.5	561.794	2	54.08		37388	1	165	174
167	53448	tr|A0A2G2YDS4|A0A2G2YDS4_CAPAN	K.LGAEAFDLR.A	Y	39.97	990.513	9	-2.1	496.263	2	54.41		37736	1	299	307
167	53448	tr|A0A2G2YDS4|A0A2G2YDS4_CAPAN	T.AVAYDVPIPGYK.T	N	29.86	1291.68	12	1.8	646.849	2	61.33		45162	1	274	285
169	53473	tr|A0A2G2XZ82|A0A2G2XZ82_CAPAN	K.VAFIAGYGDVGK.G	Y	49.42	1195.62	12	2.3	598.821	2	56.78		40507	1	264	275
169	53473	tr|A0A2G2XZ82|A0A2G2XZ82_CAPAN	R.ATDVM(+15.99)IAGK.V	Y	44.96	920.464	9	0.4	461.239	2	28.15		8236	1	255	263	Oxidation (M)	M5:Oxidation (M):1000.00
169	53474	tr|A0A2G2XZ79|A0A2G2XZ79_CAPAN	K.VAFIAGYGDVGK.G	Y	49.42	1195.62	12	2.3	598.821	2	56.78		40507	1	268	279
169	53474	tr|A0A2G2XZ79|A0A2G2XZ79_CAPAN	R.ATDVM(+15.99)IAGK.V	Y	44.96	920.464	9	0.4	461.239	2	28.15		8236	1	259	267	Oxidation (M)	M5:Oxidation (M):1000.00
169	53475	tr|A0A2G2ZTN5|A0A2G2ZTN5_CAPAN	K.VAFIAGYGDVGK.G	Y	49.42	1195.62	12	2.3	598.821	2	56.78		40507	1	264	275
169	53475	tr|A0A2G2ZTN5|A0A2G2ZTN5_CAPAN	R.ATDVM(+15.99)IAGK.V	Y	44.96	920.464	9	0.4	461.239	2	28.15		8236	1	255	263	Oxidation (M)	M5:Oxidation (M):1000.00
65	90	tr|A0A1U8EHG4|A0A1U8EHG4_CAPAN	R.TAYGIM(+15.99)AR.T	Y	37.85	897.438	8	2.1	449.727	2	31.55		11656	1	107	114	Oxidation (M)	M6:Oxidation (M):1000.00
65	90	tr|A0A1U8EHG4|A0A1U8EHG4_CAPAN	R.DFIVQNR.A	Y	33.41	890.461	7	2.6	446.239	2	42.66		23484	1	301	307
65	90	tr|A0A1U8EHG4|A0A1U8EHG4_CAPAN	K.TLLSIAGGR.A	Y	32.86	886.524	9	2.5	444.27	2	50.96		33587	2	95	103
65	90	tr|A0A1U8EHG4|A0A1U8EHG4_CAPAN	R.DSFVQFTSTVQR.K	Y	32.74	1413.69	12	2.4	707.853	2	59.75		43623	1	77	88
62	53467	tr|A0A2G3ABY2|A0A2G3ABY2_CAPAN	K.DGELAPQYR	Y	41.68	1047.5	9	1.1	524.757	2	37.93		18578	1	367	375
62	53467	tr|A0A2G3ABY2|A0A2G3ABY2_CAPAN	K.IVGVFYK.A	Y	31.43	824.48	7	0.5	413.247	2	50.01		32389	1	29	35
101	53456	tr|A0A2G2Y948|A0A2G2Y948_CAPAN	K.FEDPAEGEDVLVAK.F	Y	45.72	1517.72	14	2.4	759.871	2	56.4		40058	1	133	146
101	53456	tr|A0A2G2Y948|A0A2G2Y948_CAPAN	R.EDYLAQNAFTPYDK.F	N	33.55	1673.76	14	2.6	837.888	2	61.45		45277	1	63	76
126	198	tr|A0A1U8GME3|A0A1U8GME3_CAPAN	R.GDLGM(+15.99)EIPVEK.I	Y	46.14	1202.59	11	2.9	602.302	2	46.78		28287	1	265	275	Oxidation (M)	M5:Oxidation (M):1000.00
126	198	tr|A0A1U8GME3|A0A1U8GME3_CAPAN	R.GLIPILGEGSAK.A	Y	36.8	1153.67	12	3.3	577.845	2	68.28		50977	1	451	462
131	53439	tr|A0A2G2ZZ54|A0A2G2ZZ54_CAPAN	K.DTEFENQEIAR.L	Y	41.47	1350.61	11	-1.5	676.309	2	43.06		23949	1	773	783
131	53439	tr|A0A2G2ZZ54|A0A2G2ZZ54_CAPAN	R.AAVDSEM(+15.99)EVLSR.L	Y	37.9	1321.62	12	3.6	661.819	2	39.75		20697	1	730	741	Oxidation (M)	M7:Oxidation (M):1000.00
131	53439	tr|A0A2G2ZZ54|A0A2G2ZZ54_CAPAN	R.QLPIVDQK.S	Y	32.53	939.539	8	2.1	470.778	2	42.03		22836	1	576	583
161	331	tr|A0A1U8GAG1|A0A1U8GAG1_CAPAN	K.DYSM(+15.99)ATADVVDSEVR.E	Y	60.3	1672.72	15	-3.3	837.367	2	53.68		36916	1	643	657	Oxidation (M)	M4:Oxidation (M):1000.00
92	196	tr|A0A1U8G3L8|A0A1U8G3L8_CAPAN	K.LDLTAEELSEEK.A	Y	44.66	1375.67	12	1.2	688.844	2	53.15		36280	1	313	324
92	196	tr|A0A1U8G3L8|A0A1U8G3L8_CAPAN	R.LSVQVSDVK.N	Y	37.52	973.544	9	-2.1	487.778	2	40.95		22166	2	172	180
118	53500	tr|A0A2G2YQV3|A0A2G2YQV3_CAPAN	R.M(+15.99)VQVAVNR.S	Y	46.79	931.491	8	1.3	466.753	2	28.61		8686	1	269	276	Oxidation (M)	M1:Oxidation (M):1000.00
118	53500	tr|A0A2G2YQV3|A0A2G2YQV3_CAPAN	K.AAGM(+15.99)YGGLR.A	Y	28.96	910.433	9	1.6	456.224	2	29.9		9931	1	75	83	Oxidation (M)	M4:Oxidation (M):1000.00
57	53441	tr|A0A2G2ZDH8|A0A2G2ZDH8_CAPAN	K.AALEM(+15.99)LQR.W	N	39.09	946.491	8	2.7	474.254	2	35.3		15675	2	326	333	Oxidation (M)	M5:Oxidation (M):1000.00
57	53441	tr|A0A2G2ZDH8|A0A2G2ZDH8_CAPAN	K.AYTDYALDM(+15.99)K.L	N	35.84	1205.53	10	1.4	603.772	2	46.63		28106	1	117	126	Oxidation (M)	M9:Oxidation (M):1000.00
57	53441	tr|A0A2G2ZDH8|A0A2G2ZDH8_CAPAN	K.GFAIGNGLTDPEIQYK.A	Y	30.99	1721.86	16	1.3	861.94	2	69.15		51544	1	101	116
57	53441	tr|A0A2G2ZDH8|A0A2G2ZDH8_CAPAN	K.NDFYITGESYAGH.Y	N	28.89	1472.62	13	7.6	737.323	2	55.41		38893	1	64	76
95	53451	tr|A0A2G2Z8V8|A0A2G2Z8V8_CAPAN	R.LQALSSQER.S	Y	39.97	1030.54	9	1.3	516.278	2	28.8		8875	1	804	812
95	53451	tr|A0A2G2Z8V8|A0A2G2Z8V8_CAPAN	R.VLANM(+15.99)DEPVGR.I	Y	31.86	1215.59	11	2.3	608.805	2	32.9		13104	1	870	880	Oxidation (M)	M5:Oxidation (M):1000.00
95	53451	tr|A0A2G2Z8V8|A0A2G2Z8V8_CAPAN	K.WASTGDVDAR.E	Y	29.95	1076.49	10	2.4	539.253	2	33.45		13696	1	782	791
30	53429	tr|A0A2G3AM19|A0A2G3AM19_CAPAN	Y.SDAIPTIK.L	Y	37.24	843.47	8	0.8	422.743	2	40.93		22149	1	112	119
30	53429	tr|A0A2G3AM19|A0A2G3AM19_CAPAN	K.NLDPYVK.R	Y	37.01	847.444	7	0.9	424.73	2	38.31		19001	2	95	101
30	53429	tr|A0A2G3AM19|A0A2G3AM19_CAPAN	R.GLGM(+15.99)ISIR.L	Y	33.27	861.474	8	1.4	431.745	2	47.2		28790	2	67	74	Oxidation (M)	M4:Oxidation (M):1000.00
30	53429	tr|A0A2G3AM19|A0A2G3AM19_CAPAN	K.EKEGVVSPLTK.R	Y	29.85	1185.66	11	2.6	396.228	3	33.7		13969	1	153	163
122	53477	tr|A0A2G2Y364|A0A2G2Y364_CAPAN	K.ISM(+15.99)LVNTAGSVNR.L	Y	42.49	1376.71	13	3	689.364	2	40.76		21944	1	85	97	Oxidation (M)	M3:Oxidation (M):1000.00
122	53477	tr|A0A2G2Y364|A0A2G2Y364_CAPAN	K.NQLYGNLGPK.D	Y	38.3	1102.58	10	6.8	552.3	2	43.01		23871	1	388	397
61	190	tr|S5U252|S5U252_CAPAN	K.DAGVIAGLNVAR.I	Y	41.37	1154.64	12	7.7	578.332	2	58.18		41971	2	193	204
61	190	tr|S5U252|S5U252_CAPAN	R.LSQEEIER.M	N	27.62	1002.5	8	-0.6	502.256	2	29.88		9921	1	542	549
72	53460	tr|A0A2G2YHJ4|A0A2G2YHJ4_CAPAN	K.LTFTPTQADR.F	Y	36.26	1148.58	10	2.8	575.3	2	43.86		24742	1	407	416
72	53460	tr|A0A2G2YHJ4|A0A2G2YHJ4_CAPAN	K.LPIVGDQK.W	Y	35.67	868.502	8	0.5	435.258	2	42.68		23497	1	314	321
72	53460	tr|A0A2G2YHJ4|A0A2G2YHJ4_CAPAN	R.FVLAFR.N	Y	27.12	751.438	6	2.1	376.727	2	61.48		45305	1	417	422
108	126	tr|A0A1U8GZ15|A0A1U8GZ15_CAPAN	K.LIDYYVK.E	Y	34.49	912.496	7	2.1	457.256	2	47.4		29042	1	278	284
108	126	tr|A0A1U8GZ15|A0A1U8GZ15_CAPAN	K.VIVNLDDR.T	Y	32.59	942.513	8	2	472.265	2	44.41		25411	1	353	360
108	126	tr|A0A1U8GZ15|A0A1U8GZ15_CAPAN	K.M(+15.99)FSPGNLR.A	Y	29.62	936.449	8	2.5	469.233	2	40.08		21105	1	260	267	Oxidation (M)	M1:Oxidation (M):1000.00
108	126	tr|A0A1U8GZ15|A0A1U8GZ15_CAPAN	R.DQVAAAM(+15.99)GIFGPR.T	Y	29.45	1347.66	13	-1.1	674.837	2	57.6		41387	1	210	222	Oxidation (M)	M7:Oxidation (M):1000.00
108	126	tr|A0A1U8GZ15|A0A1U8GZ15_CAPAN	R.FEETLYGSSR.L	Y	27.36	1187.55	10	4.1	594.783	2	43.51		24459	1	374	383
233	53478	tr|A0A2G2YEX8|A0A2G2YEX8_CAPAN	K.AAETSFSASSSDDLTSK.V	Y	51.48	1702.75	17	0.6	852.385	2	41.98		22782	1	316	332
233	53478	tr|A0A2G2YEX8|A0A2G2YEX8_CAPAN	K.QIEELEEAR.R	Y	43.99	1115.55	9	6.2	558.784	2	37.88		18538	1	148	156
143	53442	tr|A0A2G2Z3B6|A0A2G2Z3B6_CAPAN	K.SAGQNTIILAGAEYGSGSSR.D	Y	41.43	1937.94	20	0.4	969.98	2	54.21		37522	1	155	174
143	53442	tr|A0A2G2Z3B6|A0A2G2Z3B6_CAPAN	K.GPM(+15.99)LLGVK.A	Y	33.89	829.473	8	-0.3	415.744	2	43.93		24837	1	180	187	Oxidation (M)	M3:Oxidation (M):1000.00
143	53442	tr|A0A2G2Z3B6|A0A2G2Z3B6_CAPAN	R.GTFANIR.L	Y	32.66	777.413	7	1	389.714	2	35.55		15951	1	115	121
79	336	tr|A0A1U8ETR2|A0A1U8ETR2_CAPAN	K.DSAGESGEYTLPR.I	Y	48.59	1380.62	13	-0.5	691.315	2	44.68		25701	1	993	1005
63	117	tr|A0A1U8E8L6|A0A1U8E8L6_CAPAN	K.GATLVVSGDGR.Y	Y	42.1	1030.54	11	-4.3	516.275	2	36.06		16451	1	55	65
63	117	tr|A0A1U8E8L6|A0A1U8E8L6_CAPAN	K.DAIQIITK.M	Y	30.76	900.528	8	2.2	451.272	2	49.93		32272	2	70	77
63	117	tr|A0A1U8E8L6|A0A1U8E8L6_CAPAN	R.YLFEDGSR.L	Y	28.84	985.45	8	4.1	493.735	2	46.26		27633	1	513	520
168	53505	tr|A0A2G2YPT6|A0A2G2YPT6_CAPAN	K.VNQIGSVTESIEAVK.M	N	57.91	1572.84	15	3.3	787.428	2	56.95		40690	1	327	341
168	53505	tr|A0A2G2YPT6|A0A2G2YPT6_CAPAN	R.QIFDSR.G	Y	30.28	764.382	6	2.2	383.199	2	33.34		13588	2	11	16
240	199	tr|A0A1U8EL92|A0A1U8EL92_CAPAN	K.VVAAALNPVDFK.R	Y	52.68	1242.7	12	4.8	622.359	2	60		43873	1	114	125
240	199	tr|A0A1U8EL92|A0A1U8EL92_CAPAN	K.GPFPFDK.V	Y	40.08	806.396	7	1.7	404.206	2	52.83		35889	1	359	365
144	53450	tr|A0A2G2YV42|A0A2G2YV42_CAPAN	K.EAVPVVEVK.K	Y	38.69	968.554	9	1.7	485.285	2	44.56		25580	1	179	187
144	53450	tr|A0A2G2YV42|A0A2G2YV42_CAPAN	K.ETVPVVESK.K	Y	37.22	986.528	9	1.1	494.272	2	34.9		15228	1	141	149
144	53450	tr|A0A2G2YV42|A0A2G2YV42_CAPAN	R.SDVILLK.F	N	30.42	786.485	7	2.6	394.251	2	48.78		30814	1	298	304
78	109	tr|A0A1U8DRU2|A0A1U8DRU2_CAPAN	K.IADLIQEK.N	Y	39.22	928.523	8	1	465.269	2	43.08		23970	1	257	264
78	109	tr|A0A1U8DRU2|A0A1U8DRU2_CAPAN	K.LNLGVGAYR.T	Y	36.26	961.534	9	0.5	481.775	2	49.81		32132	2	89	97
78	109	tr|A0A1U8DRU2|A0A1U8DRU2_CAPAN	R.TEDLQPYVLNVVK.K	Y	30.35	1516.81	13	8.5	759.421	2	67.65		50601	1	98	110
150	53465	tr|A0A2G3AFP1|A0A2G3AFP1_CAPAN	R.GVDSLVIAK.M	Y	39.27	900.528	9	3	451.273	2	47.58		29261	1	474	482
150	53465	tr|A0A2G3AFP1|A0A2G3AFP1_CAPAN	K.VLAYTGNEDGR.K	Y	38.66	1193.57	11	1.5	597.792	2	34.26		14535	1	375	385
114	171	tr|A0A1U8E1S6|A0A1U8E1S6_CAPAN	K.AVVSLQGGDEK.Y	Y	42.52	1101.57	11	4.7	551.793	2	34.86		15205	1	294	304
114	171	tr|A0A1U8E1S6|A0A1U8E1S6_CAPAN	K.GLIQESEGAR.V	Y	32.67	1058.54	10	1.8	530.276	2	35.23		15597	1	354	363
109	255	tr|Q547G9|Q547G9_CAPAN	R.EGFTDGSC(+57.02)IGFR.L	Y	56.39	1344.58	12	2.5	673.297	2	56.3		39952	3	54	65	Carbamidomethylation	C8:Carbamidomethylation:1000.00
109	255	tr|Q547G9|Q547G9_CAPAN	K.GLC(+57.02)LSSR.D	Y	29.29	791.396	7	0.5	396.705	2	33.21		13431	1	39	45	Carbamidomethylation	C3:Carbamidomethylation:1000.00
170	53503	tr|A0A2G2YNR6|A0A2G2YNR6_CAPAN	R.IPSAEEIADR.V	Y	50.04	1099.55	10	0.6	550.783	2	42.63		23444	1	719	728
170	53503	tr|A0A2G2YNR6|A0A2G2YNR6_CAPAN	K.YLFAGVVDGR.N	Y	29.84	1095.57	10	1.9	548.794	2	62.1		45859	1	301	310
183	53453	tr|A0A2G3AL19|A0A2G3AL19_CAPAN	K.ISTVDPYTK.L	Y	42.18	1022.53	9	3.7	512.273	2	36.95		17481	1	308	316
183	53453	tr|A0A2G3AL19|A0A2G3AL19_CAPAN	R.AFLLSVTK.D	Y	39.09	877.527	8	3.9	439.773	2	57.36		41139	1	46	53
183	53453	tr|A0A2G3AL19|A0A2G3AL19_CAPAN	K.LTIDLGQR.F	Y	27.43	914.519	8	1.4	458.267	2	50.08		32470	1	75	82
123	53516	tr|A0A2G3AAX1|A0A2G3AAX1_CAPAN	K.FEENVLDSTK.K	Y	46.33	1180.56	10	-1.4	591.287	2	45.36		26512	1	252	261
273	215	tr|A0A1U8H2T8|A0A1U8H2T8_CAPAN	K.VVLSVSNPETR.V	Y	50.28	1199.65	11	2.7	600.834	2	43.61		24528	1	198	208
273	215	tr|A0A1U8H2T8|A0A1U8H2T8_CAPAN	R.ELDLTSPEVVTK.Y	Y	39.67	1329.7	12	1.9	665.86	2	56.06		39673	1	10	21
138	124	tr|Q9LM08|Q9LM08_CAPAN	K.STQDEWVR.K	Y	39.01	1019.47	8	-0.1	510.741	2	35.36		15759	1	144	151
138	124	tr|Q9LM08|Q9LM08_CAPAN	K.DVDLDINK.K	Y	30.05	930.466	8	3.2	466.242	2	46.28		27667	1	50	57
138	124	tr|Q9LM08|Q9LM08_CAPAN	R.IYVPQR.I	Y	28.61	774.439	6	-2	388.226	2	32.88		13078	1	63	68
104	53526	tr|A0A2G2Y519|A0A2G2Y519_CAPAN	R.YVQTSLPR.F	Y	41.62	962.519	8	1.2	482.267	2	35.88		16232	1	22	29
146	136	tr|A0A1U8G472|A0A1U8G472_CAPAN	K.EIADVIPVSEVSGER.E	Y	42.24	1598.82	15	-1.2	800.414	2	63.13		46874	1	315	329
146	136	tr|A0A1U8G472|A0A1U8G472_CAPAN	K.LTPEDVK.E	Y	27.71	800.428	7	3.6	401.223	2	29.45		9498	1	308	314
146	135	tr|A0A1U8GCY5|A0A1U8GCY5_CAPAN	K.EIADVIPVSEVSGER.E	Y	42.24	1598.82	15	-1.2	800.414	2	63.13		46874	1	312	326
146	135	tr|A0A1U8GCY5|A0A1U8GCY5_CAPAN	K.LTPEDVK.E	Y	27.71	800.428	7	3.6	401.223	2	29.45		9498	1	305	311
326	53511	tr|A0A2G2ZQF7|A0A2G2ZQF7_CAPAN	R.GGPGLTEVLGK.I	Y	46.87	1026.57	11	2.4	514.294	2	51.5		34252	1	199	209
326	53511	tr|A0A2G2ZQF7|A0A2G2ZQF7_CAPAN	R.SVFSTVGIGK.F	Y	44.91	993.549	10	2.1	497.783	2	53.96		37271	1	248	257
158	297	tr|A0A1U8DV20|A0A1U8DV20_CAPAN	K.SDGSDVDIVPLK.N	Y	41.67	1243.63	12	1.2	622.823	2	55.25		38709	1	65	76
158	297	tr|A0A1U8DV20|A0A1U8DV20_CAPAN	S.DGSDVDIVPLK.N	Y	35.96	1156.6	11	2	579.307	2	58.8		42634	1	66	76
158	297	tr|A0A1U8DV20|A0A1U8DV20_CAPAN	K.EGGELVFGGVDPK.H	N	28.17	1302.65	13	-3.6	652.328	2	57.05		40811	1	233	245
147	170	tr|A0A1U8E862|A0A1U8E862_CAPAN	K.LGIADVEYK.R	Y	39.1	1006.53	9	4.7	504.276	2	51.76		34556	1	125	133
147	170	tr|A0A1U8E862|A0A1U8E862_CAPAN	R.LAAAVPSIYK.E	Y	32.3	1031.6	10	3.6	516.81	2	51.31		34026	1	55	64
295	457	tr|A0A1U8H230|A0A1U8H230_CAPAN	R.ASGATIAVQETR.G	Y	57.26	1202.63	12	3.1	602.322	2	32.88		13089	1	410	421
330	53623	tr|A0A2G2YA43|A0A2G2YA43_CAPAN	R.TVQIDGSSDQIEAAK.Q	Y	57.3	1560.76	15	1.4	781.39	2	42.31		23113	1	211	225
139	53482	tr|A0A2G3AA97|A0A2G3AA97_CAPAN	K.AAQDALLVR.A	Y	41.17	955.545	9	0	478.78	2	43.5		24439	1	351	359
139	53482	tr|A0A2G3AA97|A0A2G3AA97_CAPAN	K.ANSLAQLGK.Y	N	40.58	900.503	9	-0.3	451.259	2	34.84		15185	2	362	370
177	224	tr|A0A1U8G9J2|A0A1U8G9J2_CAPAN	K.GEYDESGPSIVHR.K	Y	46.31	1444.66	13	0.9	482.56	3	36.43		16868	1	362	374
177	229	tr|A0A1U8GM17|A0A1U8GM17_CAPAN	K.GEYDESGPSIVHR.K	Y	46.31	1444.66	13	0.9	482.56	3	36.43		16868	1	362	374
218	207	tr|A0A1U8EDM0|A0A1U8EDM0_CAPAN	K.AFVDSGAQSTIISK.S	Y	46.83	1422.74	14	7.1	712.38	2	49.25		31385	1	212	225
218	207	tr|A0A1U8EDM0|A0A1U8EDM0_CAPAN	R.GVGQTEILGR.I	Y	39.45	1028.56	10	-3	515.286	2	41.76		22606	1	247	256
151	53510	tr|A0A2G2Z504|A0A2G2Z504_CAPAN	R.ITDTTILDK.A	Y	44.59	1018.55	9	1.5	510.285	2	42.73		23555	1	116	124
151	53510	tr|A0A2G2Z504|A0A2G2Z504_CAPAN	K.VGLSSSDTGR.G	Y	28.68	977.478	10	5.2	489.749	2	26.15		6773	1	21	30
184	247	tr|A0A1U8GEQ1|A0A1U8GEQ1_CAPAN	K.FVFAGPSK.T	Y	42.44	851.454	8	1.9	426.735	2	46.21		27582	1	336	343
184	247	tr|A0A1U8GEQ1|A0A1U8GEQ1_CAPAN	R.SDVILLK.F	N	30.42	786.485	7	2.6	394.251	2	48.78		30814	1	155	161
42	53488	tr|A0A2G2Y7H7|A0A2G2Y7H7_CAPAN	K.EGIPPDQQR.L	Y	40.3	1038.51	9	0.8	520.262	2	26.28		6846	5	34	42
42	53488	tr|A0A2G2Y7H7|A0A2G2Y7H7_CAPAN	R.TLADYNIQK.E	Y	38.15	1064.55	9	2.5	533.284	2	40.31		21379	1	55	63
42	53489	tr|A0A2G2Z9N8|A0A2G2Z9N8_CAPAN	K.EGIPPDQQR.L	Y	40.3	1038.51	9	0.8	520.262	2	26.28		6846	5	34	42
42	53489	tr|A0A2G2Z9N8|A0A2G2Z9N8_CAPAN	R.TLADYNIQK.G	Y	38.15	1064.55	9	2.5	533.284	2	40.31		21379	1	55	63
42	53490	tr|A0A2G2XZY6|A0A2G2XZY6_CAPAN	K.EGIPPDQQR.L	Y	40.3	1038.51	9	0.8	520.262	2	26.28		6846	5	34	42
42	53490	tr|A0A2G2XZY6|A0A2G2XZY6_CAPAN	R.TLADYNIQK.E	Y	38.15	1064.55	9	2.5	533.284	2	40.31		21379	1	55	63
42	53491	tr|Q6RJZ3|Q6RJZ3_CAPAN	K.EGIPPDQQR.L	Y	40.3	1038.51	9	0.8	520.262	2	26.28		6846	5	34	42
42	53491	tr|Q6RJZ3|Q6RJZ3_CAPAN	R.TLADYNIQK.E	Y	38.15	1064.55	9	2.5	533.284	2	40.31		21379	1	55	63
42	53492	tr|A0A1U8EG41|A0A1U8EG41_CAPAN	K.EGIPPDQQR.L	Y	40.3	1038.51	9	0.8	520.262	2	26.28		6846	5	34	42
42	53492	tr|A0A1U8EG41|A0A1U8EG41_CAPAN	R.TLADYNIQK.E	Y	38.15	1064.55	9	2.5	533.284	2	40.31		21379	1	55	63
42	210	tr|A0A1U8HLZ5|A0A1U8HLZ5_CAPAN	K.EGIPPDQQR.L	Y	40.3	1038.51	9	0.8	520.262	2	26.28		6846	5	34	42
42	210	tr|A0A1U8HLZ5|A0A1U8HLZ5_CAPAN	R.TLADYNIQK.E	Y	38.15	1064.55	9	2.5	533.284	2	40.31		21379	1	55	63
42	53493	tr|A0A2G2Y879|A0A2G2Y879_CAPAN	K.EGIPPDQQR.F	Y	40.3	1038.51	9	0.8	520.262	2	26.28		6846	5	156	164
42	53493	tr|A0A2G2Y879|A0A2G2Y879_CAPAN	R.TLADYNIQK.E	Y	38.15	1064.55	9	2.5	533.284	2	40.31		21379	1	55	63
42	53494	tr|A0A2G2Y6V5|A0A2G2Y6V5_CAPAN	K.EGIPPDQQR.L	Y	40.3	1038.51	9	0.8	520.262	2	26.28		6846	5	161	169
42	53494	tr|A0A2G2Y6V5|A0A2G2Y6V5_CAPAN	R.TLADYNIQK.E	Y	38.15	1064.55	9	2.5	533.284	2	40.31		21379	1	55	63
42	212	tr|A0A1U8EI19|A0A1U8EI19_CAPAN	K.EGIPPDQQR.L	Y	40.3	1038.51	9	0.8	520.262	2	26.28		6846	5	34	42
42	212	tr|A0A1U8EI19|A0A1U8EI19_CAPAN	R.TLADYNIQK.E	Y	38.15	1064.55	9	2.5	533.284	2	40.31		21379	1	55	63
42	53495	tr|A0A2G2YQ06|A0A2G2YQ06_CAPAN	K.EGIPPDQQR.L	Y	40.3	1038.51	9	0.8	520.262	2	26.28		6846	5	34	42
42	53495	tr|A0A2G2YQ06|A0A2G2YQ06_CAPAN	R.TLADYNIQK.E	Y	38.15	1064.55	9	2.5	533.284	2	40.31		21379	1	55	63
42	53496	tr|A0A2G2VWP7|A0A2G2VWP7_CAPAN	K.EGIPPDQQR.L	Y	40.3	1038.51	9	0.8	520.262	2	26.28		6846	5	34	42
42	53496	tr|A0A2G2VWP7|A0A2G2VWP7_CAPAN	R.TLADYNIQK.E	Y	38.15	1064.55	9	2.5	533.284	2	40.31		21379	1	55	63
42	216	tr|A0A1U8E8F2|A0A1U8E8F2_CAPAN	K.EGIPPDQQR.L	Y	40.3	1038.51	9	0.8	520.262	2	26.28		6846	5	34	42
42	216	tr|A0A1U8E8F2|A0A1U8E8F2_CAPAN	R.TLADYNIQK.E	Y	38.15	1064.55	9	2.5	533.284	2	40.31		21379	1	55	63
42	53499	tr|A0A2G2YQJ9|A0A2G2YQJ9_CAPAN	K.EGIPPDQQR.L	Y	40.3	1038.51	9	0.8	520.262	2	26.28		6846	5	200	208
42	53499	tr|A0A2G2YQJ9|A0A2G2YQJ9_CAPAN	R.TLADYNIQK.E	Y	38.15	1064.55	9	2.5	533.284	2	40.31		21379	1	221	229
42	53501	tr|A0A2G2YYD4|A0A2G2YYD4_CAPAN	K.EGIPPDQQR.L	Y	40.3	1038.51	9	0.8	520.262	2	26.28		6846	5	34	42
42	53501	tr|A0A2G2YYD4|A0A2G2YYD4_CAPAN	R.TLADYNIQK.G	Y	38.15	1064.55	9	2.5	533.284	2	40.31		21379	1	55	63
42	53502	tr|A0A2G3AD26|A0A2G3AD26_CAPAN	K.EGIPPDQQR.L	Y	40.3	1038.51	9	0.8	520.262	2	26.28		6846	5	34	42
42	53502	tr|A0A2G3AD26|A0A2G3AD26_CAPAN	R.TLADYNIQK.G	Y	38.15	1064.55	9	2.5	533.284	2	40.31		21379	1	55	63
140	53487	tr|A0A2G2ZEW5|A0A2G2ZEW5_CAPAN	K.TVTYPIYLR.I	Y	39.5	1124.62	9	0.6	563.319	2	58.58		42397	1	248	256
140	53487	tr|A0A2G2ZEW5|A0A2G2ZEW5_CAPAN	K.LYKDVIATDASPK.Q	Y	35.97	1419.76	13	3.6	474.263	3	40.7		21864	1	54	66
179	53481	tr|A0A2G2Z7E9|A0A2G2Z7E9_CAPAN	R.LGNVFTLGK.G	N	41.8	947.544	9	1.5	474.78	2	56.53		40230	1	230	238
179	53481	tr|A0A2G2Z7E9|A0A2G2Z7E9_CAPAN	K.GIPYLNTYDGR.T	Y	34.33	1267.62	11	5.4	634.821	2	57.55		41336	1	143	153
179	53483	tr|A0A2G2Z7Q0|A0A2G2Z7Q0_CAPAN	R.LGNVFTLGK.G	N	41.8	947.544	9	1.5	474.78	2	56.53		40230	1	278	286
179	53483	tr|A0A2G2Z7Q0|A0A2G2Z7Q0_CAPAN	K.GIPYLNTYDGR.T	Y	34.33	1267.62	11	5.4	634.821	2	57.55		41336	1	191	201
179	53484	tr|A0A2G2Z764|A0A2G2Z764_CAPAN	R.LGNVFTLGK.G	N	41.8	947.544	9	1.5	474.78	2	56.53		40230	1	234	242
179	53484	tr|A0A2G2Z764|A0A2G2Z764_CAPAN	K.GIPYLNTYDGR.T	Y	34.33	1267.62	11	5.4	634.821	2	57.55		41336	1	147	157
179	53485	tr|A0A2G3A716|A0A2G3A716_CAPAN	R.LGNVFTLGK.G	N	41.8	947.544	9	1.5	474.78	2	56.53		40230	1	267	275
179	53485	tr|A0A2G3A716|A0A2G3A716_CAPAN	K.GIPYLNTYDGR.T	Y	34.33	1267.62	11	5.4	634.821	2	57.55		41336	1	180	190
190	243	tr|A0A1U8GE96|A0A1U8GE96_CAPAN	K.DEIIPIATK.L	Y	40.11	998.565	9	6.8	500.293	2	54.9		38311	1	238	246
190	243	tr|A0A1U8GE96|A0A1U8GE96_CAPAN	K.GLPILGVFR.T	Y	34.46	970.596	9	1	486.306	2	79.96		58092	1	315	323
260	53525	tr|A0A2G3AAI2|A0A2G3AAI2_CAPAN	R.YDDVNLITIR.E	Y	51.29	1220.64	10	5.4	611.331	2	61.85		45594	1	143	152
74	250	P02666|CASB_BOVIN	F.LLYQEPVLGPVR.G	Y	35.55	1382.79	12	-0.3	692.403	2	63.55		47234	2	206	217
74	250	P02666|CASB_BOVIN	K.AVPYPQR.D	Y	33.97	829.445	7	4.2	415.731	2	29.5		9533	1	192	198
121	53498	tr|A0A2G2YB87|A0A2G2YB87_CAPAN	K.ALGVDYR.V	Y	38.48	792.413	7	3	397.215	2	37.81		18454	1	312	318
121	53498	tr|A0A2G2YB87|A0A2G2YB87_CAPAN	K.NIIIATGSDVK.G	N	37.15	1129.63	11	2.5	565.826	2	46.48		27920	1	81	91
258	53514	tr|A0A2G3AC09|A0A2G3AC09_CAPAN	R.VTLADQSTYDAK.V	Y	49.27	1310.64	12	1.2	656.326	2	38.05		18702	1	174	185
258	53514	tr|A0A2G3AC09|A0A2G3AC09_CAPAN	R.IDAPIDK.L	Y	27.7	770.417	7	0.1	386.216	2	32.53		12702	1	200	206
334	530	P22629|SAV_STRAV	K.STLVGHDTFTK.V	Y	46.77	1204.61	11	7.7	603.316	2	35.95		16311	1	146	156
334	530	P22629|SAV_STRAV	T.LVGHDTFTK.V	Y	32.55	1016.53	9	2.7	509.273	2	36.08		16461	1	148	156
176	53504	tr|A0A2G2YHE8|A0A2G2YHE8_CAPAN	K.DFQM(+15.99)GVSNK.T	Y	37.03	1040.46	9	0.8	521.237	2	28.35		8434	1	55	63	Oxidation (M)	M4:Oxidation (M):1000.00
176	53504	tr|A0A2G2YHE8|A0A2G2YHE8_CAPAN	K.M(+15.99)LIVGSEPPFK.V	Y	36.38	1232.65	11	-0.8	617.331	2	57.51		41299	1	362	372	Oxidation (M)	M1:Oxidation (M):1000.00
129	53522	tr|A0A2G3A2U9|A0A2G3A2U9_CAPAN	R.APGASEASIR.N	Y	35.33	957.488	10	-1	479.751	2	25.63		6487	1	144	153
129	53522	tr|A0A2G3A2U9|A0A2G3A2U9_CAPAN	R.AM(+15.99)IVNAPR.G	Y	28.28	886.47	8	1.8	444.243	2	29.01		9093	1	774	781	Oxidation (M)	M2:Oxidation (M):1000.00
103	324	tr|A0A1U8GMR8|A0A1U8GMR8_CAPAN	L.PGPVTDPSK.L	Y	36.69	896.46	9	3.5	449.239	2	40.08		21096	1	41	49
103	324	tr|A0A1U8GMR8|A0A1U8GMR8_CAPAN	K.GYFEDR.R	Y	32.56	785.334	6	-0.7	393.674	2	34.59		14919	1	327	332
275	258	tr|A0A1U8EU30|A0A1U8EU30_CAPAN	R.GSGEEIGTYVEK.L	Y	47.81	1267.59	12	2.4	634.805	2	40.45		21540	1	241	252
275	258	tr|A0A1U8EU30|A0A1U8EU30_CAPAN	R.ANVILPASAFTEK.E	Y	27.19	1359.74	13	5.6	680.881	2	61		44823	1	612	624
290	256	tr|A0A1U8FNG0|A0A1U8FNG0_CAPAN	R.TTIFSPEGR.L	Y	45.67	1006.51	9	1.3	504.262	2	44.01		24930	1	9	17
290	256	tr|A0A1U8FNG0|A0A1U8FNG0_CAPAN	K.DGVVLVGEK.K	Y	31.19	914.507	9	3.2	458.262	2	44.65		25665	1	41	49
290	53512	tr|A0A2G2YKB9|A0A2G2YKB9_CAPAN	R.TTIFSPEGR.L	Y	45.67	1006.51	9	1.3	504.262	2	44.01		24930	1	34	42
290	53512	tr|A0A2G2YKB9|A0A2G2YKB9_CAPAN	K.DGVVLVGEK.K	Y	31.19	914.507	9	3.2	458.262	2	44.65		25665	1	66	74
290	53531	tr|A0A2G2ZUM3|A0A2G2ZUM3_CAPAN	F.TTIFSPEGR.L	Y	45.67	1006.51	9	1.3	504.262	2	44.01		24930	1	9	17
290	53531	tr|A0A2G2ZUM3|A0A2G2ZUM3_CAPAN	K.DGVVLVGEK.K	Y	31.19	914.507	9	3.2	458.262	2	44.65		25665	1	41	49
289	268	tr|A0A1U8GY55|A0A1U8GY55_CAPAN	R.AFLVEEQK.I	Y	42.71	962.507	8	-3.6	482.259	2	41.85		22674	1	94	101
289	268	tr|A0A1U8GY55|A0A1U8GY55_CAPAN	R.AYGGVLSGSAVR.E	Y	37	1135.6	12	1.3	568.807	2	44.45		25445	1	77	88
289	267	tr|A0A1U8G0A7|A0A1U8G0A7_CAPAN	R.AFLVEEQK.I	Y	42.71	962.507	8	-3.6	482.259	2	41.85		22674	1	94	101
289	267	tr|A0A1U8G0A7|A0A1U8G0A7_CAPAN	R.AYGGVLSGSAVR.E	Y	37	1135.6	12	1.3	568.807	2	44.45		25445	1	77	88
447	53582	tr|A0A2G2ZZK2|A0A2G2ZZK2_CAPAN	K.AALETGASLAPGESR.F	Y	61.02	1428.72	15	1.7	715.369	2	43.66		24559	1	91	105
447	53588	tr|A0A2G2Z994|A0A2G2Z994_CAPAN	K.AALETGASLAPGESR.F	Y	61.02	1428.72	15	1.7	715.369	2	43.66		24559	1	91	105
159	340	tr|A0A1U8F9M6|A0A1U8F9M6_CAPAN	R.NEDGGNSISTVVLR.G	Y	45.52	1459.73	14	4.2	730.874	2	51.21		33907	1	363	376
124	153	tr|A0A1U8GFE1|A0A1U8GFE1_CAPAN	K.AVAYDVPIPGYK.T	N	29.86	1291.68	12	1.8	646.849	2	61.33		45162	1	288	299
124	153	tr|A0A1U8GFE1|A0A1U8GFE1_CAPAN	K.TNTTINLR.L	Y	29.67	931.509	8	3.2	466.763	2	34.06		14309	1	300	307
124	153	tr|A0A1U8GFE1|A0A1U8GFE1_CAPAN	R.LEPAVIPPK.K	Y	27.94	962.58	9	1.4	482.298	2	44.78		25836	1	568	576
124	153	tr|A0A1U8GFE1|A0A1U8GFE1_CAPAN	K.AFFATAQSVR.D	Y	27.54	1096.57	10	-1.8	549.29	2	48.18		30038	1	115	124
266	53569	tr|A0A2G2ZL09|A0A2G2ZL09_CAPAN	R.TSVPYEPVYSDEGAR.Y	Y	48.64	1668.76	15	5.4	835.393	2	49.18		31315	1	318	332
250	380	tr|A0A1U8F2I8|A0A1U8F2I8_CAPAN	R.DDSPVLSGTTIAK.A	Y	50.13	1302.67	13	6.3	652.345	2	49.66		31933	1	349	361
491	53590	tr|A0A2G2Z3R1|A0A2G2Z3R1_CAPAN	R.TQNANTLVDFSSR.D	Y	59.05	1451.7	13	0.6	726.858	2	49.88		32204	1	98	110
106	53537	tr|A0A2G2Z4D9|A0A2G2Z4D9_CAPAN	R.DSLAEIK.S	Y	31.06	774.412	7	3.6	388.215	2	37.66		18274	1	79	85
106	53537	tr|A0A2G2Z4D9|A0A2G2Z4D9_CAPAN	K.VTLAGNDEYIVR.G	Y	28.85	1348.7	12	-4.6	675.354	2	51.51		34280	1	31	42
211	53486	tr|A0A2G2ZST0|A0A2G2ZST0_CAPAN	R.EFADDVLPR.I	Y	40.53	1060.52	9	-1.9	531.266	2	54.8		38198	1	284	292
211	53486	tr|A0A2G2ZST0|A0A2G2ZST0_CAPAN	R.PVSEGGIGFDYR.L	Y	36.83	1295.61	12	2	648.816	2	52.7		35715	1	492	503
279	53568	tr|A0A2G2YJ24|A0A2G2YJ24_CAPAN	K.ASGVSYSSVVK.T	Y	47.88	1082.56	11	3.5	542.29	2	37.55		18168	1	100	110
259	53518	tr|A0A2G3AAE3|A0A2G3AAE3_CAPAN	K.VQELSVYELNER.D	Y	44.43	1477.74	12	4.3	739.881	2	54.88		38283	1	196	207
259	53518	tr|A0A2G3AAE3|A0A2G3AAE3_CAPAN	K.LYTADLK.K	Y	27.72	822.449	7	0.9	412.232	2	38.33		19018	1	235	241
192	53567	tr|A0A2G2ZJK3|A0A2G2ZJK3_CAPAN	K.YYDLAVSYK.G	Y	42.12	1120.54	9	1.2	561.28	2	51.88		34691	1	299	307
193	415	P15252|REF_HEVBR	K.NVAVPLYNR.F	Y	42.94	1044.57	9	1.1	523.294	2	47.23		28830	1	59	67
152	299	tr|A0A1U8FWN9|A0A1U8FWN9_CAPAN	R.LYDPNQAALQALR.G	Y	35.78	1471.78	13	4.5	736.9	2	60.15		44032	1	65	77
191	53521	tr|A0A2G3AHD3|A0A2G3AHD3_CAPAN	R.GNEDLEVVR.T	Y	38.66	1029.51	9	0.7	515.762	2	39.06		19891	1	301	309
191	53521	tr|A0A2G3AHD3|A0A2G3AHD3_CAPAN	R.VAQSFLR.F	Y	27.78	819.46	7	0.4	410.738	2	39.18		20028	1	284	290
142	53572	tr|A0A2G2ZX64|A0A2G2ZX64_CAPAN	R.VEPASAIVQR.F	Y	46.66	1068.59	10	0.8	535.304	2	38.41		19112	2	586	595
134	53596	tr|A0A2G2Y0F0|A0A2G2Y0F0_CAPAN	K.SPIVATSIR.V	Y	36.83	942.55	9	1.7	472.283	2	40.93		22150	1	743	751
237	410	tr|A0A1U8GCZ8|A0A1U8GCZ8_CAPAN	R.AFDPPLPER.T	Y	46.4	1040.53	9	2.2	521.273	2	50.38		32847	1	205	213
113	298	tr|A0A1U8GA21|A0A1U8GA21_CAPAN	K.NLAAVNPER.T	Y	29.62	982.519	9	0.6	492.267	2	33.34		13579	1	89	97
113	298	tr|A0A1U8GA21|A0A1U8GA21_CAPAN	R.LSQEEIER.M	N	27.62	1002.5	8	-0.6	502.256	2	29.88		9921	1	542	549
83	328	tr|A0A1U8ELM1|A0A1U8ELM1_CAPAN	K.AIYYLATDSLQSAR.T	Y	30.82	1570.8	14	9.5	786.414	2	61.63		45423	1	546	559
83	328	tr|A0A1U8ELM1|A0A1U8ELM1_CAPAN	R.TAPFLEK.L	Y	27.64	804.438	7	-3.1	403.225	2	40.48		21583	1	560	566
185	53471	tr|A0A2G2XXA6|A0A2G2XXA6_CAPAN	K.TDANIADINK.P	Y	34.1	1073.54	10	4.1	537.777	2	36.66		17138	1	389	398
185	53471	tr|A0A2G2XXA6|A0A2G2XXA6_CAPAN	L.DLRRHGTVK.H	Y	28.75	1080.62	9	-8.2	541.311	2	45.7		26930	1	649	657
251	371	tr|A0A089FZ95|A0A089FZ95_CAPAN	K.VPVINFGDK.W	Y	48.59	987.539	9	-0.2	494.777	2	53.16		36291	1	60	68
328	335	tr|A0A1U8HEC1|A0A1U8HEC1_CAPAN	K.AIGAAGLGNDIK.V	Y	42.97	1098.6	12	0.6	550.309	2	44.98		26091	1	144	155
236	53570	tr|A0A2G2ZB55|A0A2G2ZB55_CAPAN	R.EAASSSIFR.Q	Y	47.18	966.477	9	-2.6	484.245	2	39.2		20051	1	133	141
249	53544	tr|A0A2G2YZA8|A0A2G2YZA8_CAPAN	R.ATVM(+15.99)ELVQK.E	Y	43.4	1033.55	9	3.5	517.783	2	38.26		18935	1	475	483	Oxidation (M)	M4:Oxidation (M):1000.00
128	342	tr|A0A1U8EJF5|A0A1U8EJF5_CAPAN	K.IADAGADIVR.I	Y	29.15	999.535	10	2.5	500.776	2	39.96		20965	1	126	135
199	53519	tr|A0A2G2ZJR4|A0A2G2ZJR4_CAPAN	K.AQIWDTAGQER.Y	Y	41.56	1273.61	11	3	637.812	2	44.51		25513	1	63	73
199	53519	tr|A0A2G2ZJR4|A0A2G2ZJR4_CAPAN	K.IVLIGDSGVGK.S	Y	28.34	1056.62	11	3.4	529.318	2	54.01		37324	1	15	25
199	278	tr|A0A1U8GXL0|A0A1U8GXL0_CAPAN	K.AQIWDTAGQER.Y	Y	41.56	1273.61	11	3	637.812	2	44.51		25513	1	63	73
199	278	tr|A0A1U8GXL0|A0A1U8GXL0_CAPAN	K.IVLIGDSGVGK.S	Y	28.34	1056.62	11	3.4	529.318	2	54.01		37324	1	15	25
199	279	tr|A0A1U8ED88|A0A1U8ED88_CAPAN	K.AQIWDTAGQER.Y	Y	41.56	1273.61	11	3	637.812	2	44.51		25513	1	65	75
199	279	tr|A0A1U8ED88|A0A1U8ED88_CAPAN	K.LVLIGDSGVGK.S	Y	28.34	1056.62	11	3.4	529.318	2	54.01		37324	1	17	27
199	53539	tr|A0A2G2XJC7|A0A2G2XJC7_CAPAN	K.AQIWDTAGQER	Y	41.56	1273.61	11	3	637.812	2	44.51		25513	1	64	74
199	53539	tr|A0A2G2XJC7|A0A2G2XJC7_CAPAN	K.LVLIGDSGVGK.S	Y	28.34	1056.62	11	3.4	529.318	2	54.01		37324	1	16	26
230	265	tr|A0A1U8HA99|A0A1U8HA99_CAPAN	K.DIQGNAVPLSNYR.G	Y	39.11	1445.73	13	8.8	723.877	2	52.25		35159	1	49	61
230	265	tr|A0A1U8HA99|A0A1U8HA99_CAPAN	K.AEFPVFEK.I	Y	32.56	965.486	8	3.6	483.752	2	54.96		38383	1	127	134
194	365	tr|A0A1U8HKJ3|A0A1U8HKJ3_CAPAN	K.APLLPTDPYER.A	Y	40.57	1270.66	11	4	636.338	2	55.6		39112	1	83	93
374	471	tr|A0A1U8EIE7|A0A1U8EIE7_CAPAN	K.AAGISTVSVPAK.S	Y	55.36	1099.62	12	-6.7	550.815	2	41.05		22261	1	188	199
291	295	tr|A0A1U8FZR2|A0A1U8FZR2_CAPAN	K.ANLQGASFK.N	Y	40.72	934.487	9	1.1	468.251	2	33.16		13391	1	180	188
291	295	tr|A0A1U8FZR2|A0A1U8FZR2_CAPAN	K.GTDFSNAVLDR.V	Y	28.96	1193.57	11	-1.7	597.79	2	49.71		31992	1	164	174
692	53659	tr|A0A2G2ZC13|A0A2G2ZC13_CAPAN	K.M(+15.99)DGAVQTVYPR.K	Y	55	1251.59	11	5.7	626.807	2	38.84		19635	1	137	147	Oxidation (M)	M1:Oxidation (M):1000.00
692	475	tr|A0A1U8G213|A0A1U8G213_CAPAN	K.M(+15.99)DGAVQTVYPR.K	Y	55	1251.59	11	5.7	626.807	2	38.84		19635	1	154	164	Oxidation (M)	M1:Oxidation (M):1000.00
216	351	tr|A0A1U8E914|A0A1U8E914_CAPAN	K.EQESINFLEK.K	Y	43.14	1235.6	10	-0.6	618.809	2	53.1		36215	1	172	181
247	269	tr|B5LAW5|B5LAW5_CAPAN	K.EGFEIGVAK.T	Y	38.87	948.492	9	2.3	475.254	2	49.45		31646	1	466	474
247	269	tr|B5LAW5|B5LAW5_CAPAN	K.YGDTVITAK.D	Y	31.8	966.502	9	-1.6	484.258	2	34.84		15177	1	212	220
394	356	tr|A0A1U8H8G3|A0A1U8H8G3_CAPAN	R.GTGADPFGAPTK.L	Y	54.76	1117.54	12	2.2	559.779	2	39.95		20944	1	100	111
274	53507	tr|A0A2G2Y3Z8|A0A2G2Y3Z8_CAPAN	R.AVQIAYEAR.K	Y	38.5	1019.54	9	2.7	510.779	2	38.84		19648	1	42	50
274	53507	tr|A0A2G2Y3Z8|A0A2G2Y3Z8_CAPAN	K.VVEDVLIR.V	Y	32.35	941.555	8	6.1	471.787	2	49.46		31681	1	360	367
141	53538	tr|A0A2G3A202|A0A2G3A202_CAPAN	R.IEEELGDVR.Y	Y	41.8	1058.52	9	0.2	530.27	2	40.53		21662	1	303	311
265	327	tr|A0A1U8GC69|A0A1U8GC69_CAPAN	R.GDLTPEELK.E	Y	42.39	1000.51	9	2.7	501.262	2	41.9		22702	1	514	522
262	264	tr|A0A1U8G5P8|A0A1U8G5P8_CAPAN	F.TALLGDTPSVDVK.K	Y	41	1314.7	13	6.9	658.363	2	54.3		37614	1	92	104
263	53533	tr|A0A2G2YMA4|A0A2G2YMA4_CAPAN	K.GLSGEELAAR.N	Y	40.47	1001.51	10	0.5	501.765	2	36.76		17258	1	97	106
234	53506	tr|A0A2G2ZGT7|A0A2G2ZGT7_CAPAN	K.VIQVVSNR.N	Y	35.64	913.534	8	0.4	457.775	2	32.61		12780	1	139	146
234	53506	tr|A0A2G2ZGT7|A0A2G2ZGT7_CAPAN	K.VLITAPGK.G	Y	35.6	797.501	8	0.9	399.758	2	38.11		18766	1	185	192
155	164	tr|A0A1U8F167|A0A1U8F167_CAPAN	F.ATDFLM(+15.99)GGVSAAVSK.T	Y	29.26	1468.72	15	1.1	735.37	2	55.81		39358	1	138	152	Oxidation (M)	M6:Oxidation (M):1000.00
155	164	tr|A0A1U8F167|A0A1U8F167_CAPAN	K.LLIQNQDEM(+15.99)LK.A	Y	29.17	1359.71	11	0.4	680.861	2	46.98		28539	1	163	173	Oxidation (M)	M9:Oxidation (M):1000.00
155	164	tr|A0A1U8F167|A0A1U8F167_CAPAN	R.AVAGAGVLAGYDK.L	Y	27.81	1190.63	13	6.5	596.326	2	48.31		30216	1	410	422
155	166	tr|A0A1U8FC19|A0A1U8FC19_CAPAN	F.ATDFLM(+15.99)GGVSAAVSK.T	Y	29.26	1468.72	15	1.1	735.37	2	55.81		39358	1	85	99	Oxidation (M)	M6:Oxidation (M):1000.00
155	166	tr|A0A1U8FC19|A0A1U8FC19_CAPAN	K.LLIQNQDEM(+15.99)IK.A	Y	29.17	1359.71	11	0.4	680.861	2	46.98		28539	1	110	120	Oxidation (M)	M9:Oxidation (M):1000.00
155	166	tr|A0A1U8FC19|A0A1U8FC19_CAPAN	R.AVAGAGVLAGYDK.L	Y	27.81	1190.63	13	6.5	596.326	2	48.31		30216	1	358	370
248	53532	tr|A0A2G2XVN9|A0A2G2XVN9_CAPAN	K.LISGDVDQK.K	Y	39.53	973.508	9	2	487.762	2	29.21		9274	1	120	128
327	53542	tr|A0A2G2YYV2|A0A2G2YYV2_CAPAN	R.LVEAAYTAVR.N	Y	38.37	1091.6	10	-1.1	546.805	2	43.53		24466	1	339	348
327	53542	tr|A0A2G2YYV2|A0A2G2YYV2_CAPAN	R.ILFDVPNSR.V	Y	29.17	1059.57	9	3.1	530.795	2	56.78		40508	1	435	443
133	53546	tr|A0A2G2ZZB8|A0A2G2ZZB8_CAPAN	K.AVLVGESLVK.Q	Y	30.2	1013.61	10	3.9	507.815	2	52.53		35496	1	256	265
133	53546	tr|A0A2G2ZZB8|A0A2G2ZZB8_CAPAN	K.QLSGAPPTR.D	Y	29.66	925.498	9	-0.1	463.756	2	25.3		6309	1	38	46
277	53520	tr|A0A2G2ZX54|A0A2G2ZX54_CAPAN	R.VVAPVGQM(+15.99)QLK.N	Y	37.82	1184.66	11	2.1	593.338	2	38.59		19347	1	269	279	Oxidation (M)	M8:Oxidation (M):1000.00
277	53520	tr|A0A2G2ZX54|A0A2G2ZX54_CAPAN	K.ISDAIENEK.V	Y	29.81	1017.5	9	0.5	509.756	2	27.81		7939	1	74	82
224	266	tr|A0A1U8EUA7|A0A1U8EUA7_CAPAN	R.GDYVPGLK.V	Y	38.67	847.444	8	1.8	424.73	2	43.25		24162	1	249	256
224	266	tr|A0A1U8EUA7|A0A1U8EUA7_CAPAN	K.IVDEAIAK.A	Y	28.12	857.486	8	4.7	429.752	2	32.06		12212	1	347	354
329	438	tr|A0A1U8GAY3|A0A1U8GAY3_CAPAN	K.SSAEGFVVR.Y	Y	39.72	950.482	9	1.5	476.249	2	39.55		20446	1	101	109
164	362	tr|A0A1U8ETH0|A0A1U8ETH0_CAPAN	K.GLAFSER.E	Y	31.66	778.397	7	-0.7	390.206	2	38.13		18792	1	112	118
164	362	tr|A0A1U8ETH0|A0A1U8ETH0_CAPAN	K.YDVPLQR.Y	Y	28.17	889.466	7	-0.3	445.74	2	41.9		22711	1	150	156
241	53508	tr|A0A2G2YSI6|A0A2G2YSI6_CAPAN	K.GVILYGEPGTGK.T	Y	35.64	1189.63	12	1.6	595.825	2	47.86		29623	1	203	214
241	53508	tr|A0A2G2YSI6|A0A2G2YSI6_CAPAN	R.LPTVTPLTK.C	Y	33.51	968.591	9	1.4	485.303	2	48.68		30675	1	31	39
241	53509	tr|A0A2G2ZEH3|A0A2G2ZEH3_CAPAN	K.GVILYGEPGTGK.T	Y	35.64	1189.63	12	1.6	595.825	2	47.86		29623	1	225	236
241	53509	tr|A0A2G2ZEH3|A0A2G2ZEH3_CAPAN	R.LPTVTPLTK.C	Y	33.51	968.591	9	1.4	485.303	2	48.68		30675	1	53	61
217	274	tr|A0A1U8ESC0|A0A1U8ESC0_CAPAN	K.EAQAPTVVQADDPK.K	Y	36.15	1467.72	14	4.1	734.87	2	36.65		17109	1	58	71
217	274	tr|A0A1U8ESC0|A0A1U8ESC0_CAPAN	K.SEDELLAEKR.C	Y	32.07	1188.6	10	1.5	397.207	3	31.15		11216	1	407	416
222	53571	tr|A0A2G2YBZ5|A0A2G2YBZ5_CAPAN	K.EAVDLIDGR.F	Y	41.56	986.503	9	0.1	494.259	2	47.53		29207	1	224	232
297	53600	tr|A0A2G2ZZ94|A0A2G2ZZ94_CAPAN	R.DVVDSVGIGNLTER.L	Y	40.35	1472.75	14	0.6	737.381	2	64.51		48100	1	98	111
276	312	tr|A0A1U8F8G5|A0A1U8F8G5_CAPAN	R.YALLVDDLK.V	Y	35.27	1048.58	9	2.3	525.299	2	63.85		47536	1	130	138
276	312	tr|A0A1U8F8G5|A0A1U8F8G5_CAPAN	K.FLADGAGK.Y	Y	33.42	777.402	8	1.1	389.709	2	32.06		12200	1	100	107
276	53540	tr|A0A2G3AK54|A0A2G3AK54_CAPAN	R.YALLVDDLK.V	Y	35.27	1048.58	9	2.3	525.299	2	63.85		47536	1	130	138
276	53540	tr|A0A2G3AK54|A0A2G3AK54_CAPAN	K.FLADGAGK.Y	Y	33.42	777.402	8	1.1	389.709	2	32.06		12200	1	100	107
296	53599	tr|A0A2G2YPB5|A0A2G2YPB5_CAPAN	R.TLQPPPPK.I	Y	43.42	876.507	8	0.3	439.261	2	27.6		7762	1	43	50
292	53545	tr|A0A2G3AH19|A0A2G3AH19_CAPAN	K.APAEVPEAEAEVEPK.F	Y	38.22	1564.76	15	2.6	783.39	2	44.71		25756	1	201	215
332	526	tr|A0A1U8GVU4|A0A1U8GVU4_CAPAN	R.YVLDGVPR.M	Y	41.07	917.497	8	3.1	459.757	2	47.85		29583	1	197	204
166	53581	tr|A0A2G3AAU5|A0A2G3AAU5_CAPAN	R.ISEAETSIK.R	Y	42.53	976.508	9	5.9	489.264	2	28.26		8359	1	794	802
171	53562	tr|A0A2G2Y5S2|A0A2G2Y5S2_CAPAN	R.LGVYTAK.D	Y	32.9	750.428	7	0.5	376.221	2	32.01		12144	1	322	328
299	53638	tr|A0A2G2ZZ70|A0A2G2ZZ70_CAPAN	K.VLASLNQGTDEER.A	Y	42.52	1430.7	13	2.5	716.359	2	39.3		20156	1	160	172
187	53555	tr|A0A2G2ZJB1|A0A2G2ZJB1_CAPAN	K.LNQFQGAVDAAR.K	Y	32.95	1288.65	12	-4.4	645.331	2	43.56		24491	1	588	599
417	359	tr|A0A1U8ELP4|A0A1U8ELP4_CAPAN	K.SVEASQVTALDAR.Y	Y	50.56	1345.68	13	0.6	673.85	2	43.88		24764	1	510	522
201	53597	tr|A0A2G2YW78|A0A2G2YW78_CAPAN	R.TDPDLANLR.T	Y	31.36	1013.51	9	1.8	507.765	2	44.48		25469	1	290	298
219	291	tr|A0A1U8EAH7|A0A1U8EAH7_CAPAN	K.LGDLSQTQILAK.I	Y	34.12	1285.72	12	-9.3	643.863	2	54		37308	1	245	256
219	291	tr|A0A1U8EAH7|A0A1U8EAH7_CAPAN	K.NETTISLK.E	Y	32.03	904.487	8	0.7	453.251	2	35.25		15616	1	104	111
398	360	tr|A0A1U8E2Q2|A0A1U8E2Q2_CAPAN	R.VDSLVADPEGK.L	Y	50.05	1128.57	11	1	565.291	2	40.83		22023	1	197	207
693	394	tr|A0A1U8FE35|A0A1U8FE35_CAPAN	R.QNQDLDQLVR.A	Y	50.01	1227.62	10	3.3	614.82	2	46.36		27769	1	27	36
264	333	tr|A0A1U8F487|A0A1U8F487_CAPAN	K.EEQDLTAALK.R	Y	37.63	1116.57	10	1	559.291	2	45.98		27289	1	207	216
130	53577	tr|A0A2G2ZY85|A0A2G2ZY85_CAPAN	R.ADEISNIIR.E	Y	37.64	1029.55	9	0.7	515.78	2	50.58		33100	1	6	14
225	284	tr|A0A1U8FQB2|A0A1U8FQB2_CAPAN	R.IISVFLPDK.H	Y	33.28	1030.61	9	-5.5	516.308	2	65.53		49109	1	48	56
225	284	tr|A0A1U8FQB2|A0A1U8FQB2_CAPAN	T.EQDIGVYEIK.K	Y	32.12	1192.6	10	2.7	597.308	2	50.68		33229	1	24	33
160	238	tr|A0A1U8EXG3|A0A1U8EXG3_CAPAN	R.LVLPGELAK.H	Y	35.25	938.58	9	2.7	470.299	2	55.56		39061	1	123	131
160	238	tr|A0A1U8EXG3|A0A1U8EXG3_CAPAN	F.INDIFEK.L	Y	28.07	877.455	7	-1.5	439.734	2	45.31		26453	1	89	95
160	288	tr|A0A1U8G135|A0A1U8G135_CAPAN	R.LVLPGELAK.H	Y	35.25	938.58	9	2.7	470.299	2	55.56		39061	1	118	126
160	288	tr|A0A1U8G135|A0A1U8G135_CAPAN	F.INDIFEK.L	Y	28.07	877.455	7	-1.5	439.734	2	45.31		26453	1	84	90
160	241	tr|A0A1U8G1W0|A0A1U8G1W0_CAPAN	R.LVLPGELAK.H	Y	35.25	938.58	9	2.7	470.299	2	55.56		39061	1	114	122
160	241	tr|A0A1U8G1W0|A0A1U8G1W0_CAPAN	F.INDIFEK.L	Y	28.07	877.455	7	-1.5	439.734	2	45.31		26453	1	80	86
160	235	tr|A0A1U8H9S4|A0A1U8H9S4_CAPAN	R.LVLPGELAK.H	Y	35.25	938.58	9	2.7	470.299	2	55.56		39061	1	121	129
160	235	tr|A0A1U8H9S4|A0A1U8H9S4_CAPAN	F.INDIFEK.L	Y	28.07	877.455	7	-1.5	439.734	2	45.31		26453	1	87	93
160	234	tr|A0A1U8HBK7|A0A1U8HBK7_CAPAN	R.LVLPGELAK.H	Y	35.25	938.58	9	2.7	470.299	2	55.56		39061	1	118	126
160	234	tr|A0A1U8HBK7|A0A1U8HBK7_CAPAN	F.INDIFEK.L	Y	28.07	877.455	7	-1.5	439.734	2	45.31		26453	1	84	90
160	237	tr|A0A1U8GXA4|A0A1U8GXA4_CAPAN	R.LVLPGELAK.H	Y	35.25	938.58	9	2.7	470.299	2	55.56		39061	1	123	131
160	237	tr|A0A1U8GXA4|A0A1U8GXA4_CAPAN	F.INDIFEK.L	Y	28.07	877.455	7	-1.5	439.734	2	45.31		26453	1	89	95
160	53535	tr|A0A2G2XV23|A0A2G2XV23_CAPAN	R.LVLPGELAK.H	Y	35.25	938.58	9	2.7	470.299	2	55.56		39061	1	42	50
160	53535	tr|A0A2G2XV23|A0A2G2XV23_CAPAN	F.INDIFEK.L	Y	28.07	877.455	7	-1.5	439.734	2	45.31		26453	1	8	14
160	53536	tr|A0A2G2Y605|A0A2G2Y605_CAPAN	R.LVLPGELAK.H	Y	35.25	938.58	9	2.7	470.299	2	55.56		39061	1	42	50
160	53536	tr|A0A2G2Y605|A0A2G2Y605_CAPAN	F.INDIFEK.L	Y	28.07	877.455	7	-1.5	439.734	2	45.31		26453	1	8	14
160	53550	tr|A0A2G2ZDI7|A0A2G2ZDI7_CAPAN	R.LVLPGELAK.H	Y	35.25	938.58	9	2.7	470.299	2	55.56		39061	1	116	124
160	53550	tr|A0A2G2ZDI7|A0A2G2ZDI7_CAPAN	F.INDIFEK.L	Y	28.07	877.455	7	-1.5	439.734	2	45.31		26453	1	82	88
160	53551	tr|A0A2G2ZDT1|A0A2G2ZDT1_CAPAN	R.LVLPGELAK.H	Y	35.25	938.58	9	2.7	470.299	2	55.56		39061	1	120	128
160	53551	tr|A0A2G2ZDT1|A0A2G2ZDT1_CAPAN	F.INDIFEK.L	Y	28.07	877.455	7	-1.5	439.734	2	45.31		26453	1	86	92
160	53552	tr|A0A2G2ZDI9|A0A2G2ZDI9_CAPAN	R.LVLPGELAK.H	Y	35.25	938.58	9	2.7	470.299	2	55.56		39061	1	120	128
160	53552	tr|A0A2G2ZDI9|A0A2G2ZDI9_CAPAN	F.INDIFEK.L	Y	28.07	877.455	7	-1.5	439.734	2	45.31		26453	1	86	92
160	53553	tr|A0A2G2ZDH6|A0A2G2ZDH6_CAPAN	R.LVLPGELAK.H	Y	35.25	938.58	9	2.7	470.299	2	55.56		39061	1	121	129
160	53553	tr|A0A2G2ZDH6|A0A2G2ZDH6_CAPAN	F.INDIFEK.L	Y	28.07	877.455	7	-1.5	439.734	2	45.31		26453	1	87	93
571	484	tr|A0A1U8E3T7|A0A1U8E3T7_CAPAN	K.VGVVDEPNR.T	Y	48.98	983.504	9	0.8	492.76	2	29.93		9972	1	154	162
572	53636	tr|A0A2G2YW57|A0A2G2YW57_CAPAN	K.SEEPALLQGR.Q	Y	48.91	1098.57	10	-3	550.289	2	43.7		24592	1	541	550
333	53664	tr|A0A2G2YUG9|A0A2G2YUG9_CAPAN	K.LVIVGDGGTGK.T	Y	48.86	1014.57	11	0.6	508.293	2	41.58		22520	2	16	26
333	53665	tr|A0A2G2YUE8|A0A2G2YUE8_CAPAN	K.LVIVGDGGTGK.T	Y	48.86	1014.57	11	0.6	508.293	2	41.58		22520	2	16	26
162	501	tr|J7H6W5|J7H6W5_CAPAN	K.VVDLLAPYR.R	Y	28.42	1044.6	9	1.1	523.306	2	64.86		48445	1	155	163
162	501	tr|J7H6W5|J7H6W5_CAPAN	R.AVAM(+15.99)SATDGLTR.G	Y	27.99	1207.59	12	6.7	604.805	2	29.96		10001	1	76	87	Oxidation (M)	M4:Oxidation (M):1000.00
162	53589	tr|A0A2G3AK81|A0A2G3AK81_CAPAN	K.VVDLLAPYR.Y	Y	28.42	1044.6	9	1.1	523.306	2	64.86		48445	1	155	163
162	53589	tr|A0A2G3AK81|A0A2G3AK81_CAPAN	R.AVAM(+15.99)SATDGLTR.G	Y	27.99	1207.59	12	6.7	604.805	2	29.96		10001	1	76	87	Oxidation (M)	M4:Oxidation (M):1000.00
162	53605	tr|A0A2G3ALH5|A0A2G3ALH5_CAPAN	K.VVDLLAPYR.R	Y	28.42	1044.6	9	1.1	523.306	2	64.86		48445	1	155	163
162	53605	tr|A0A2G3ALH5|A0A2G3ALH5_CAPAN	R.AVAM(+15.99)SATDGLTR.G	Y	27.99	1207.59	12	6.7	604.805	2	29.96		10001	1	76	87	Oxidation (M)	M4:Oxidation (M):1000.00
200	317	tr|A0A1U8GKB4|A0A1U8GKB4_CAPAN	K.STELLIR.K	Y	33.41	830.486	7	1.2	416.251	2	44.7		25723	2	58	64
200	317	tr|A0A1U8GKB4|A0A1U8GKB4_CAPAN	R.EIAQDFK.T	Y	30.78	849.423	7	1.3	425.719	2	34.55		14870	1	74	80
200	345	tr|A0A1U8DWB7|A0A1U8DWB7_CAPAN	K.STELLIR.K	Y	33.41	830.486	7	1.2	416.251	2	44.7		25723	2	58	64
200	345	tr|A0A1U8DWB7|A0A1U8DWB7_CAPAN	R.EIAQDFK.T	Y	30.78	849.423	7	1.3	425.719	2	34.55		14870	1	74	80
200	343	tr|A0A1U8F6I8|A0A1U8F6I8_CAPAN	K.STELLIR.K	Y	33.41	830.486	7	1.2	416.251	2	44.7		25723	2	58	64
200	343	tr|A0A1U8F6I8|A0A1U8F6I8_CAPAN	R.EIAQDFK.T	Y	30.78	849.423	7	1.3	425.719	2	34.55		14870	1	74	80
200	344	tr|A0A1U8FF14|A0A1U8FF14_CAPAN	K.STELLIR.K	Y	33.41	830.486	7	1.2	416.251	2	44.7		25723	2	58	64
200	344	tr|A0A1U8FF14|A0A1U8FF14_CAPAN	R.EIAQDFK.T	Y	30.78	849.423	7	1.3	425.719	2	34.55		14870	1	74	80
200	53548	tr|A0A2G2Y674|A0A2G2Y674_CAPAN	K.STELLIR.K	Y	33.41	830.486	7	1.2	416.251	2	44.7		25723	2	98	104
200	53548	tr|A0A2G2Y674|A0A2G2Y674_CAPAN	R.EIAQDFK.T	Y	30.78	849.423	7	1.3	425.719	2	34.55		14870	1	114	120
244	53586	tr|A0A2G2YL73|A0A2G2YL73_CAPAN	K.AIDVDSLEK.T	Y	41.14	988.508	9	-0.8	495.261	2	45.75		26998	1	520	528
231	383	tr|A0A1U8FUP9|A0A1U8FUP9_CAPAN	K.GGAIDDSVVTK.V	Y	40.51	1060.54	11	0.9	531.278	2	35.98		16344	1	126	136
449	474	tr|A0A1U8G3Q3|A0A1U8G3Q3_CAPAN	K.AGALGDSVTVTR.D	Y	48.39	1145.6	12	0.3	573.809	2	40.09		21116	1	51	62
449	397	tr|A0A1U8DUK2|A0A1U8DUK2_CAPAN	K.AGALGDSVTVTR.D	Y	48.39	1145.6	12	0.3	573.809	2	40.09		21116	1	51	62
294	53559	tr|A0A2G2ZF64|A0A2G2ZF64_CAPAN	K.QSAFDIGQK.Y	Y	35.9	992.493	9	2.1	497.255	2	40.25		21317	1	669	677
261	53527	tr|A0A2G2XWN6|A0A2G2XWN6_CAPAN	K.ELAEQIAK.D	Y	32.31	900.492	8	1.5	451.254	2	33.8		14074	1	68	75
261	53527	tr|A0A2G2XWN6|A0A2G2XWN6_CAPAN	K.LNNQQDVLK.L	Y	31.54	1070.57	9	-2.5	536.292	2	30.55		10574	1	332	340
418	391	tr|A0A1U8H9E3|A0A1U8H9E3_CAPAN	R.ELAEDGYSGVEVR.V	Y	47.98	1422.66	13	1.4	712.34	2	47.01		28577	1	31	43
418	53635	tr|A0A2G2ZII1|A0A2G2ZII1_CAPAN	R.ELAEDGYSGVEVR.V	Y	47.98	1422.66	13	1.4	712.34	2	47.01		28577	1	31	43
418	53637	tr|A0A2G2YWR0|A0A2G2YWR0_CAPAN	R.ELAEDGYSGVEVR.V	Y	47.98	1422.66	13	1.4	712.34	2	47.01		28577	1	31	43
300	525	P02668|CASK_BOVIN	K.YIPIQYVLSR.Y	Y	47.89	1250.7	10	2	626.36	2	71		52827	2	46	55
220	374	tr|A0A1U8DX63|A0A1U8DX63_CAPAN	K.IDIPYAASEDELR.Y	Y	47.54	1490.73	13	-0.9	746.369	2	62.38		46131	2	131	143
220	350	tr|A0A1U8FAB5|A0A1U8FAB5_CAPAN	K.IDIPYAASEDELR.Y	Y	47.54	1490.73	13	-0.9	746.369	2	62.38		46131	2	131	143
220	379	tr|A0A1U8E222|A0A1U8E222_CAPAN	K.IDIPYAASEDELR.Y	Y	47.54	1490.73	13	-0.9	746.369	2	62.38		46131	2	131	143
220	481	tr|A0A1U8HK32|A0A1U8HK32_CAPAN	K.IDIPYAASEDELR.Y	Y	47.54	1490.73	13	-0.9	746.369	2	62.38		46131	2	131	143
336	455	tr|A0A1U8H4D5|A0A1U8H4D5_CAPAN	K.LADDLSGR.V	Y	37.11	845.424	8	3.2	423.721	2	31.4		11496	1	287	294
577	53666	tr|A0A2G3ALX3|A0A2G3ALX3_CAPAN	K.ADTNYSLTIR.D	Y	47.07	1152.58	10	1.6	577.297	2	47.16		28758	1	110	119
293	425	tr|A0A1U8HCC9|A0A1U8HCC9_CAPAN	K.EAGALLSYDPNLR.L	Y	33.94	1417.72	13	2.1	709.869	2	60.6		44494	1	164	176
202	53685	tr|A0A2G2ZD36|A0A2G2ZD36_CAPAN	K.ENTEIIM(+15.99)DTFK.S	Y	27.71	1355.63	11	4.1	678.824	2	52.43		35376	1	375	385	Oxidation (M)	M7:Oxidation (M):1000.00
695	53671	tr|A0A2G3AAP4|A0A2G3AAP4_CAPAN	R.SVLVQTEPR.T	Y	46.86	1027.57	9	0.9	514.791	2	36.15		16554	1	415	423
213	390	tr|A0A1U8DRR7|A0A1U8DRR7_CAPAN	K.LIIAGASAYPR.D	Y	36.82	1130.64	11	-0.3	566.33	2	50.93		33545	1	250	260
213	53609	tr|A0A2G2YA60|A0A2G2YA60_CAPAN	K.LIIAGASAYPR.D	Y	36.82	1130.64	11	-0.3	566.33	2	50.93		33545	1	252	262
694	559	tr|A0A1U8FIV2|A0A1U8FIV2_CAPAN	K.GGFYVDPEAK.L	Y	46.66	1081.51	10	2.9	541.763	2	46.53		27970	1	73	82
694	53668	tr|A0A2G3AGA4|A0A2G3AGA4_CAPAN	K.GGFYVDPEAK.L	Y	46.66	1081.51	10	2.9	541.763	2	46.53		27970	1	82	91
694	53670	tr|A0A2G2YAE2|A0A2G2YAE2_CAPAN	K.GGFYVDPEAK.L	Y	46.66	1081.51	10	2.9	541.763	2	46.53		27970	1	79	88
492	53593	tr|A0A2G2Z669|A0A2G2Z669_CAPAN	R.VGSELM(+15.99)ESEIK.D	Y	46.56	1236.59	11	3.7	619.305	2	37.8		18430	1	365	375	Oxidation (M)	M6:Oxidation (M):1000.00
493	53594	tr|A0A2G3A109|A0A2G3A109_CAPAN	K.AFSDSPIVGEIR.G	Y	46.39	1289.66	12	1.5	645.839	2	57.98		41783	1	417	428
450	53592	tr|A0A2G2ZUK2|A0A2G2ZUK2_CAPAN	K.VESFVEEATSK.G	Y	46.23	1224.59	11	3	613.303	2	45.23		26369	1	376	386
696	528	tr|A0A1U8FLE3|A0A1U8FLE3_CAPAN	R.ASQLDVIVTNK.L	Y	45.5	1186.66	11	5.2	594.338	2	47.63		29335	1	113	123
383	409	tr|A0A1U8GY22|A0A1U8GY22_CAPAN	R.SGESFDVSK.V	Y	45.45	954.429	9	-0.6	478.222	2	31.28		11373	1	103	111
204	6435	tr|A0A1U8FY27|A0A1U8FY27_CAPAN	R.GLQISEER.I	Y	28.26	930.477	8	0.5	466.246	2	33.5		13744	1	457	464
235	347	tr|A0A1U8HIT8|A0A1U8HIT8_CAPAN	R.IDEVLNEAEK.V	Y	31.1	1158.58	10	-4.4	580.293	2	40.5		21617	1	777	786
235	347	tr|A0A1U8HIT8|A0A1U8HIT8_CAPAN	R.LIGEEASGILAR.Y	Y	28.42	1227.68	12	3	614.85	2	56.13		39749	1	75	86
66	53614	tr|A0A2G2ZTK6|A0A2G2ZTK6_CAPAN	R.LIESAAPGIISR.R	Y	32.94	1225.7	12	1.5	613.86	2	51.78		34581	2	129	140
298	53633	tr|A0A2G2Y2N1|A0A2G2Y2N1_CAPAN	K.VATPEQAQEVHVAVR.D	Y	34.89	1632.86	15	3.8	545.295	3	39.41		20299	1	279	293
448	53583	tr|A0A2G3AA64|A0A2G3AA64_CAPAN	K.FGIIYAGAQK.N	Y	44.8	1066.58	10	4.2	534.3	2	52.41		35363	1	156	165
278	53558	tr|A0A2G2Y8C9|A0A2G2Y8C9_CAPAN	K.AQITALIDK.N	Y	30.19	971.565	9	1.9	486.791	2	49.73		32027	1	22	30
278	53558	tr|A0A2G2Y8C9|A0A2G2Y8C9_CAPAN	K.EIADIM(+15.99)LK.E	Y	29.1	947.5	8	2.2	474.758	2	48.95		31024	1	301	308	Oxidation (M)	M6:Oxidation (M):1000.00
364	508	tr|A0A1U8E5E7|A0A1U8E5E7_CAPAN	R.VATGFTYLGPK.F	Y	44.7	1152.62	11	2.4	577.318	2	53.93		37231	1	191	201
337	735	P02663|CASA2_BOVIN	K.FALPQYLK.T	Y	34.98	978.554	8	2.7	490.286	2	62.51		46231	1	189	196
338	490	tr|A0A1U8FTF8|A0A1U8FTF8_CAPAN	R.ANLQEFGR.L	Y	33.5	933.467	8	0	467.741	2	38.05		18713	1	93	100
399	382	tr|A0A1U8GAM5|A0A1U8GAM5_CAPAN	K.SSIQQEVESR.K	Y	44.25	1161.56	10	-3.9	581.786	2	33.83		14111	1	523	532
208	53697	tr|A0A2G2Y312|A0A2G2Y312_CAPAN	K.LYAESLAR.F	Y	32.2	921.492	8	1	461.754	2	39.9		20872	1	178	185
208	366	tr|A0A1U8DRB7|A0A1U8DRB7_CAPAN	K.LYAESLAR.F	Y	32.2	921.492	8	1	461.754	2	39.9		20872	1	210	217
208	341	tr|A0A1U8DRC2|A0A1U8DRC2_CAPAN	K.LYAESLAR.F	Y	32.2	921.492	8	1	461.754	2	39.9		20872	1	210	217
221	53627	tr|A0A2G2Z1J1|A0A2G2Z1J1_CAPAN	K.AAVSASLVK.Q	Y	32.59	844.502	9	3.9	423.26	2	35.06		15424	1	834	842
575	509	tr|A0A1U8G5E3|A0A1U8G5E3_CAPAN	K.VTADIIETR.Y	Y	43.58	1016.55	9	3.5	509.284	2	43.15		24036	1	262	270
238	658	tr|A0A1U8FAJ3|A0A1U8FAJ3_CAPAN	K.IISPNTEDAK.Y	Y	31.62	1086.56	10	0.8	544.285	2	29.1		9178	1	97	106
238	53642	tr|A0A2G3A3S9|A0A2G3A3S9_CAPAN	K.IISPNTEDAK.Y	Y	31.62	1086.56	10	0.8	544.285	2	29.1		9178	1	97	106
341	53743	tr|A0A2G2YD43|A0A2G2YD43_CAPAN	R.IDSVDAGTIKR.V	Y	32.72	1173.64	11	1.5	392.22	3	30.63		10657	1	433	443
580	428	tr|A0A1U8H9N0|A0A1U8H9N0_CAPAN	K.FSQANVGVK.V	Y	42.83	948.503	9	1.3	475.259	2	31.7		11800	1	240	248
451	412	tr|A0A1U8E835|A0A1U8E835_CAPAN	K.AAGAEPLPDGR.C	Y	42.8	1052.53	11	1.7	527.271	2	31.6		11696	1	12	22
574	431	tr|B5LAV8|B5LAV8_CAPAN	K.VPAAAELYK.R	Y	42.49	960.528	9	-0.4	481.271	2	41.76		22611	1	102	110
501	53644	tr|A0A2G2Z8H9|A0A2G2Z8H9_CAPAN	K.ISEYVAQLR.R	Y	42.21	1077.58	9	3.5	539.8	2	46.4		27811	1	219	227
501	562	tr|A0A1U8GZ34|A0A1U8GZ34_CAPAN	R.ISEYVAQLR.R	Y	42.21	1077.58	9	3.5	539.8	2	46.4		27811	1	217	225
302	53744	tr|A0A2G3A844|A0A2G3A844_CAPAN	K.TSIVPEEVR.Y	Y	30.69	1028.55	9	1.3	515.283	2	43.2		24110	1	250	258
335	538	tr|A0A1U8GAR2|A0A1U8GAR2_CAPAN	K.EGYEELENK.S	Y	42.14	1109.49	9	1.5	555.752	2	34.34		14617	1	215	223
697	53678	tr|A0A2G2ZVN5|A0A2G2ZVN5_CAPAN	K.GGAQLYVPAGK.W	Y	42.06	1059.57	11	5.3	530.796	2	40.73		21908	1	92	102
698	537	tr|A0A1U8FT05|A0A1U8FT05_CAPAN	K.GLENADLGGDR.L	Y	42.05	1115.52	11	-4.2	558.765	2	37.3		17865	1	139	149
573	53645	tr|A0A2G3A1V2|A0A2G3A1V2_CAPAN	K.AAAAAAADVAR.V	Y	41.76	956.504	11	-0.3	479.259	2	25.38		6356	1	207	217
573	53646	tr|A0A2G2ZCJ2|A0A2G2ZCJ2_CAPAN	K.AAAAAAADVAR.A	Y	41.76	956.504	11	-0.3	479.259	2	25.38		6356	1	219	229
494	53595	tr|A0A2G2ZK49|A0A2G2ZK49_CAPAN	K.DVALLTDGR.F	Y	41.66	958.508	9	-2.6	480.26	2	50.85		33451	1	516	524
494	53683	tr|A0A2G2Y8R7|A0A2G2Y8R7_CAPAN	K.DVALLTDGR.F	Y	41.66	958.508	9	-2.6	480.26	2	50.85		33451	1	48	56
173	403	tr|A0A1U8FU52|A0A1U8FU52_CAPAN	K.TVVNNESSEIIR.M	Y	41.64	1359.7	12	0.6	680.857	2	41.7		22572	3	175	186
339	53709	tr|A0A2G3AA34|A0A2G3AA34_CAPAN	R.VLVTPTSDLGK.I	Y	28.06	1128.64	11	0.6	565.327	2	46.7		28181	1	58	68
339	53709	tr|A0A2G3AA34|A0A2G3AA34_CAPAN	K.VLEM(+15.99)IGR.K	Y	27.1	832.448	7	4.7	417.233	2	35.28		15667	1	121	127	Oxidation (M)	M4:Oxidation (M):1000.00
206	53798	tr|A0A2G2ZC11|A0A2G2ZC11_CAPAN	K.VPATILR.G	Y	27.23	768.486	7	2.3	385.251	2	40.03		21044	1	686	692
280	53667	tr|A0A2G2Z0J1|A0A2G2Z0J1_CAPAN	K.NC(+57.02)AAVC(+57.02)ETEGFPGGDCRG.F	Y	31.9	1898.73	18	1.8	950.376	2	45.98		27291	1	50	67	Carbamidomethylation	C2:Carbamidomethylation:73.42;C6:Carbamidomethylation:22.59
377	506	tr|A0A1U8FWS6|A0A1U8FWS6_CAPAN	K.GNLIVTPAIK.G	Y	41.43	1024.63	10	3.9	513.323	2	52.63		35638	1	310	319
381	377	tr|A0A1U8GN34|A0A1U8GN34_CAPAN	R.LTEEEATVLR.R	Y	41.41	1159.61	10	-1.1	580.811	2	43.41		24353	1	81	90
188	53648	tr|A0A2G2Z400|A0A2G2Z400_CAPAN	K.VNVM(+15.99)DTLSR.L	Y	32.32	1049.52	9	3.3	525.768	2	37.11		17673	1	690	698	Oxidation (M)	M4:Oxidation (M):1000.00
358	53575	tr|A0A2G3AL55|A0A2G3AL55_CAPAN	K.LDTELTASDLK.Q	Y	41.26	1204.62	11	7.6	603.321	2	49.48		31702	1	260	270
576	487	tr|A0A1U8GM31|A0A1U8GM31_CAPAN	K.SESVTAAPIR.V	Y	40.96	1029.55	10	-1.1	515.779	2	33.9		14161	1	509	518
267	53717	tr|A0A2G2YJ75|A0A2G2YJ75_CAPAN	A.NFTLEEQAK.V	Y	31.4	1078.53	9	-5.6	540.269	2	38.9		19694	1	653	661
267	53734	tr|A0A2G2Z4Q2|A0A2G2Z4Q2_CAPAN	S.NFTLEEQAK.V	Y	31.4	1078.53	9	-5.6	540.269	2	38.9		19694	1	623	631
505	53657	tr|A0A2G3AKW5|A0A2G3AKW5_CAPAN	R.VAAAAAASVVAR.A	Y	40.83	1055.61	12	0.4	528.812	2	38.34		19033	1	433	444
496	420	tr|A0A1U8EX10|A0A1U8EX10_CAPAN	K.VYVVGEDGILK.E	Y	40.79	1190.65	11	5.6	596.338	2	57.38		41156	1	167	177
342	53765	tr|A0A2G2YG20|A0A2G2YG20_CAPAN	K.DLQTAIEDGR.I	Y	28.54	1116.54	10	3.5	559.28	2	48.88		30945	1	79	88
343	751	tr|A0A1U8F3B7|A0A1U8F3B7_CAPAN	K.ASLEADLK.M	Y	29.03	845.449	8	3.4	423.733	2	37.56		18175	1	107	114
340	691	tr|A0A1U8EVM1|A0A1U8EVM1_CAPAN	K.SATADILTGLK.K	Y	31.83	1088.61	11	7.9	545.315	2	56.71		40432	1	238	248
506	629	tr|A0A1U8FHZ3|A0A1U8FHZ3_CAPAN	K.DDEVQVVR.G	Y	40.52	958.472	8	2.6	480.245	2	35.18		15544	1	52	59
506	628	tr|A0A1U8FNZ6|A0A1U8FNZ6_CAPAN	K.DDEVQVVR.G	Y	40.52	958.472	8	2.6	480.245	2	35.18		15544	1	52	59
282	53751	tr|A0A2G3A097|A0A2G3A097_CAPAN	K.TYLPLIEAR.I	Y	29.3	1074.61	9	-0.7	538.311	2	63.41		47138	1	245	253
699	23553	tr|A0A1U8FNL1|A0A1U8FNL1_CAPAN	R.AEGNILVDSPR.Y	Y	40.26	1169.6	11	1.3	585.81	2	44.1		25036	1	158	168
400	427	tr|A0A1U8ESQ6|A0A1U8ESQ6_CAPAN	K.IDSYEDVPENNER.A	Y	39.96	1578.68	13	-2.5	790.345	2	38.09		18755	1	242	254
578	53673	tr|A0A2G3A5R2|A0A2G3A5R2_CAPAN	R.QVEQELEVR.L	Y	39.73	1128.58	9	-0.5	565.296	2	37.96		18618	1	244	252
254	717	tr|A0A1U8F6G0|A0A1U8F6G0_CAPAN	R.FGGAVDDAAR.Y	Y	27.9	977.457	10	-0.7	489.735	2	31.76		11880	1	448	457
495	53612	tr|A0A2G2Z692|A0A2G2Z692_CAPAN	K.DGVVVYDGK.G	Y	39.63	950.471	9	2	476.244	2	39.76		20719	1	162	170
495	53690	tr|A0A2G2ZY88|A0A2G2ZY88_CAPAN	K.DGVVVYDGK.G	Y	39.63	950.471	9	2	476.244	2	39.76		20719	1	21	29
584	527	tr|Q6S021|Q6S021_CAPAN	K.TYPQQAGTIR.K	Y	39.36	1133.58	10	-1	567.798	2	30.75		10775	1	19	28
584	483	tr|A0A1U8G5J2|A0A1U8G5J2_CAPAN	K.TYPQQAGTIR.K	Y	39.36	1133.58	10	-1	567.798	2	30.75		10775	1	19	28
700	53692	tr|A0A2G2ZH64|A0A2G2ZH64_CAPAN	R.VLANPFQEPR.V	Y	39.32	1169.62	10	1	585.817	2	53.08		36185	1	104	113
507	53672	tr|A0A2G3ALV8|A0A2G3ALV8_CAPAN	R.TTEGVPGIGK.V	Y	39.24	957.513	10	5	479.766	2	36.81		17322	1	127	136
301	664	tr|A0A1U8EFP6|A0A1U8EFP6_CAPAN	K.ASDETTIFDISK.G	Y	31.15	1325.63	12	4.6	663.828	2	59.23		43111	1	113	124
253	53775	tr|A0A2G2ZJU5|A0A2G2ZJU5_CAPAN	K.VASISEGSIR	Y	28.12	1017.55	10	0.9	509.78	2	35.76		16119	1	736	745
579	53675	tr|A0A2G2ZZW0|A0A2G2ZZW0_CAPAN	R.TAAYETLNEVVR.C	Y	38.7	1364.69	12	4.6	683.357	2	53.48		36682	1	524	535
305	7259	tr|A0A1U8GQ51|A0A1U8GQ51_CAPAN	R.M(+15.99)GAFTLGVNR.V	Y	27.26	1080.54	10	3.6	541.279	2	48.8		30831	1	390	399	Oxidation (M)	M1:Oxidation (M):1000.00
497	604	tr|A0A1U8FWD5|A0A1U8FWD5_CAPAN	K.GAASVEGVEAK.L	Y	38.51	1016.51	11	2.1	509.265	2	27.01		7336	1	26	36
497	53695	tr|A0A2G2XZH4|A0A2G2XZH4_CAPAN	K.GAASVEGVEAK.L	Y	38.51	1016.51	11	2.1	509.265	2	27.01		7336	1	21	31
497	606	tr|A0A1U8EMR1|A0A1U8EMR1_CAPAN	K.GAASVEGVEAK.L	Y	38.51	1016.51	11	2.1	509.265	2	27.01		7336	1	26	36
227	436	tr|A0A1U8GXM8|A0A1U8GXM8_CAPAN	R.VYVAIDQK.T	Y	38.47	934.512	8	-1.4	468.263	2	38.03		18692	2	242	249
498	53615	tr|A0A2G2Y6C1|A0A2G2Y6C1_CAPAN	R.LAM(+15.99)GEAFGIK.A	Y	38.39	1051.54	10	6.1	526.779	2	46.81		28339	1	181	190	Oxidation (M)	M3:Oxidation (M):1000.00
701	600	tr|B5LAU9|B5LAU9_CAPAN	K.AAQIFSDPK.V	Y	38.14	975.503	9	-0.5	488.758	2	38.61		19363	1	170	178
382	53601	tr|A0A2G2YA75|A0A2G2YA75_CAPAN	K.GITAEDVNAAFR.K	Y	38.14	1262.63	12	-6.8	632.316	2	53.48		36674	1	338	349
382	472	tr|A0A1U8GHN3|A0A1U8GHN3_CAPAN	K.GITAEDVNAAFR.K	Y	38.14	1262.63	12	-6.8	632.316	2	53.48		36674	1	338	349
419	555	tr|A0A1U8EXB8|A0A1U8EXB8_CAPAN	R.ILFDTANSR.V	Y	38.01	1035.53	9	-0.4	518.774	2	47.51		29190	1	432	440
581	478	tr|A0A1U8F928|A0A1U8F928_CAPAN	R.YSLLAGGK.K	Y	38	807.449	8	3.9	404.733	2	42.28		23070	1	103	110
581	53704	tr|A0A2G2Y547|A0A2G2Y547_CAPAN	R.YSLLAGGK.R	Y	38	807.449	8	3.9	404.733	2	42.28		23070	1	108	115
372	381	tr|A0A1U8DUR9|A0A1U8DUR9_CAPAN	K.YGVSGYPTLK.F	Y	37.95	1083.56	10	3.7	542.789	2	47.91		29678	1	212	221
500	53625	tr|A0A2G2Y7H1|A0A2G2Y7H1_CAPAN	K.LSEAADTLEK.G	Y	37.84	1075.54	10	5.9	538.78	2	33.45		13688	1	117	126
373	411	tr|A0A1U8GWH4|A0A1U8GWH4_CAPAN	K.EVALVAAPGSK.A	Y	37.83	1040.59	11	6.5	521.304	2	42.83		23674	1	388	398
702	29699	tr|A0A1U8GFK4|A0A1U8GFK4_CAPAN	K.AQPGVTATDVNVDEVR.M	Y	37.81	1669.83	16	5.3	835.925	2	47.16		28745	1	206	221
378	408	tr|A0A1U8H2D5|A0A1U8H2D5_CAPAN	K.VLELDSTNVK.A	Y	37.76	1116.6	10	-0.9	559.308	2	45.2		26341	1	476	485
195	53764	tr|A0A2G2ZCU2|A0A2G2ZCU2_CAPAN	K.AGVIGLTK.S	Y	28.81	757.47	8	3.7	379.744	2	40.31		21391	1	265	272
195	53793	tr|A0A2G3A128|A0A2G3A128_CAPAN	K.AGVIGLTK.S	Y	28.81	757.47	8	3.7	379.744	2	40.31		21391	1	255	262
304	711	tr|A0A1U8F2J9|A0A1U8F2J9_CAPAN	K.IGINSVQR.E	Y	28.9	885.503	8	-2.1	443.758	2	35.25		15627	1	178	185
232	53768	tr|A0A2G2YFY5|A0A2G2YFY5_CAPAN	R.VETTFPR.L	Y	28.86	848.439	7	2.9	425.228	2	35.4		15805	1	335	341
703	644	tr|A0A1U8E9L8|A0A1U8E9L8_CAPAN	K.IGDYVDIK.V	Y	36.91	921.481	8	3.4	461.749	2	46.16		27507	1	36	43
703	643	tr|A0A1U8EK12|A0A1U8EK12_CAPAN	K.IGDYVDIK.V	Y	36.91	921.481	8	3.4	461.749	2	46.16		27507	1	36	43
452	53619	tr|A0A2G2YMS7|A0A2G2YMS7_CAPAN	K.TLSVSELTSGK.K	Y	36.85	1120.6	11	3.4	561.308	2	49.35		31528	1	91	101
704	53714	tr|A0A2G2YPH6|A0A2G2YPH6_CAPAN	R.IEDVTPIPTDSTR.R	Y	36.43	1442.73	13	2	722.371	2	49.63		31895	1	129	141
705	53715	tr|A0A2G2ZFA7|A0A2G2ZFA7_CAPAN	R.VAASEGVALIAPDTSPR.G	Y	36.36	1652.87	17	0.4	551.965	3	56.35		40010	1	73	89
582	622	tr|A0A1U8F7H9|A0A1U8F7H9_CAPAN	A.ATFDIINR.C	Y	36.35	948.503	8	2.2	475.26	2	51.95		34772	1	57	64
585	53691	tr|A0A2G2Z610|A0A2G2Z610_CAPAN	R.NPSYIDAVR.V	Y	36.27	1033.52	9	-1.4	517.766	2	42.1		22894	1	126	134
706	53716	tr|A0A2G2YQR1|A0A2G2YQR1_CAPAN	K.TEAPEGISFLDR.K	Y	36.22	1333.65	12	-4.7	667.83	2	61.16		44999	1	3	14
454	53621	tr|A0A2G3A621|A0A2G3A621_CAPAN	R.VNILAADGVQK.N	Y	36.21	1126.63	11	1.1	564.325	2	47.33		28962	1	208	218
454	53629	tr|A0A2G3A5X1|A0A2G3A5X1_CAPAN	R.VNILAADGVQK.N	Y	36.21	1126.63	11	1.1	564.325	2	47.33		28962	1	208	218
583	53689	tr|A0A2G2ZS00|A0A2G2ZS00_CAPAN	K.EFAAELNR.E	Y	36.15	948.466	8	1	475.241	2	40.84		22054	1	129	136
453	53620	tr|A0A2G2YDY4|A0A2G2YDY4_CAPAN	R.LEQASSFEK.V	Y	36.1	1037.5	9	2.2	519.76	2	30.61		10644	1	81	89
499	495	tr|B5LAT5|B5LAT5_CAPAN	R.VLDGATVAR.F	Y	35.9	900.503	9	0.9	451.259	2	33.26		13491	1	477	485
420	466	tr|A0A1U8ELJ3|A0A1U8ELJ3_CAPAN	K.VSLEFYSK.V	Y	35.74	971.496	8	3.9	486.757	2	51.33		34059	1	86	93
390	504	tr|B5LAU2|B5LAU2_CAPAN	K.VIDEQLSEQGAK.R	Y	35.57	1315.66	12	3	658.84	2	35.3		15685	1	192	203
390	53719	tr|A0A2G2ZPH8|A0A2G2ZPH8_CAPAN	K.VIDEQLSEQGAK.C	Y	35.57	1315.66	12	3	658.84	2	35.3		15685	1	111	122
455	498	tr|A0A1U8G2J5|A0A1U8G2J5_CAPAN	K.ELTSDEIFK.A	Y	35.31	1080.53	9	2.2	541.275	2	52.23		35145	1	66	74
502	500	tr|A0A1U8FZY1|A0A1U8FZY1_CAPAN	K.LSDLDPETR.S	Y	35.23	1044.51	9	1.8	523.263	2	37.31		17886	1	252	260
502	53723	tr|A0A2G2Z984|A0A2G2Z984_CAPAN	R.LSDLDPETR.S	Y	35.23	1044.51	9	1.8	523.263	2	37.31		17886	1	231	239
407	454	tr|A0A1U8E4B6|A0A1U8E4B6_CAPAN	K.AGLQFPVGR.I	Y	35.2	943.524	9	2.4	472.77	2	52.9		35969	1	28	36
407	576	tr|A0A1U8E2W4|A0A1U8E2W4_CAPAN	K.AGLQFPVGR.I	Y	35.2	943.524	9	2.4	472.77	2	52.9		35969	1	23	31
407	613	tr|A0A1U8EFA0|A0A1U8EFA0_CAPAN	K.AGLQFPVGR.I	Y	35.2	943.524	9	2.4	472.77	2	52.9		35969	1	25	33
407	467	tr|A0A1U8DWT7|A0A1U8DWT7_CAPAN	K.AGLQFPVGR.I	Y	35.2	943.524	9	2.4	472.77	2	52.9		35969	1	28	36
407	53653	tr|A0A2G2ZT23|A0A2G2ZT23_CAPAN	R.AGLQFPVGR.I	Y	35.2	943.524	9	2.4	472.77	2	52.9		35969	1	35	43
407	53699	tr|A0A2G2ZKV4|A0A2G2ZKV4_CAPAN	K.AGLQFPVGR.V	Y	35.2	943.524	9	2.4	472.77	2	52.9		35969	1	29	37
407	53700	tr|A0A2G2ZXN4|A0A2G2ZXN4_CAPAN	R.AGLQFPVGR.I	Y	35.2	943.524	9	2.4	472.77	2	52.9		35969	1	20	28
407	563	tr|A0A1U8E2F1|A0A1U8E2F1_CAPAN	R.AGLQFPVGR.I	Y	35.2	943.524	9	2.4	472.77	2	52.9		35969	1	35	43
407	577	tr|A0A1U8EPA3|A0A1U8EPA3_CAPAN	K.AGLQFPVGR.I	Y	35.2	943.524	9	2.4	472.77	2	52.9		35969	1	23	31
407	53702	tr|A0A2G2XV67|A0A2G2XV67_CAPAN	R.AGLQFPVGR.I	Y	35.2	943.524	9	2.4	472.77	2	52.9		35969	1	31	39
407	53703	tr|A0A2G2XVY6|A0A2G2XVY6_CAPAN	K.AGLQFPVGR.I	Y	35.2	943.524	9	2.4	472.77	2	52.9		35969	1	28	36
407	615	tr|A0A1U8EYL7|A0A1U8EYL7_CAPAN	K.AGLQFPVGR.I	Y	35.2	943.524	9	2.4	472.77	2	52.9		35969	1	30	38
407	611	tr|A0A1U8GAC7|A0A1U8GAC7_CAPAN	K.AGLQFPVGR.I	Y	35.2	943.524	9	2.4	472.77	2	52.9		35969	1	29	37
407	612	tr|A0A1U8G3K0|A0A1U8G3K0_CAPAN	K.AGLQFPVGR.I	Y	35.2	943.524	9	2.4	472.77	2	52.9		35969	1	29	37
407	579	tr|A0A1U8H1V4|A0A1U8H1V4_CAPAN	K.AGLQFPVGR.I	Y	35.2	943.524	9	2.4	472.77	2	52.9		35969	1	32	40
407	53724	tr|A0A2G2YG84|A0A2G2YG84_CAPAN	K.AGLQFPVGR.I	Y	35.2	943.524	9	2.4	472.77	2	52.9		35969	1	30	38
588	675	tr|A0A1U8EW17|A0A1U8EW17_CAPAN	K.LASSFPGK.A	Y	35.03	805.433	8	3.2	403.725	2	33.31		13552	1	66	73
588	53725	tr|A0A2G2ZUL4|A0A2G2ZUL4_CAPAN	K.LASSFPGK.A	Y	35.03	805.433	8	3.2	403.725	2	33.31		13552	1	9	16
588	53726	tr|A0A2G2ZYJ5|A0A2G2ZYJ5_CAPAN	K.LASSFPGK.A	Y	35.03	805.433	8	3.2	403.725	2	33.31		13552	1	113	120
588	53727	tr|A0A2G2ZMK3|A0A2G2ZMK3_CAPAN	K.LASSFPGK.A	Y	35.03	805.433	8	3.2	403.725	2	33.31		13552	1	184	191
590	53710	tr|A0A2G3A016|A0A2G3A016_CAPAN	K.NNIVDISK.E	Y	34.89	901.487	8	1.7	451.752	2	38.4		19097	1	209	216
509	53706	tr|A0A2G2ZW06|A0A2G2ZW06_CAPAN	K.ASTAGIAVR.H	Y	34.89	844.477	9	1.8	423.246	2	29.11		9191	1	61	69
406	53628	tr|A0A2G2YP55|A0A2G2YP55_CAPAN	K.GQM(+15.99)SGILIR.K	Y	34.85	989.533	9	-6.1	495.771	2	40.66		21812	1	308	316	Oxidation (M)	M3:Oxidation (M):1000.00
587	53705	tr|A0A2G3A2T4|A0A2G3A2T4_CAPAN	K.ELDNVVDLK.D	Y	34.72	1043.55	9	2	522.783	2	51.9		34707	1	84	92
591	53711	tr|A0A2G2ZPT4|A0A2G2ZPT4_CAPAN	R.ALDLVPEK.I	Y	34.56	883.501	8	3.3	442.76	2	47.95		29717	1	305	312
503	53650	tr|A0A2G2ZEB3|A0A2G2ZEB3_CAPAN	R.VATAWLNNEDVR.K	Y	34.47	1386.69	12	5.7	694.356	2	52.08		34943	1	389	400
384	674	tr|A0A023JGD7|A0A023JGD7_CAPAN	R.IIGFDNVR.Q	Y	34.41	932.508	8	3.7	467.263	2	52.16		35044	1	158	165
384	53647	tr|A0A2G3AAZ6|A0A2G3AAZ6_CAPAN	R.IIGFDNVR.Q	Y	34.41	932.508	8	3.7	467.263	2	52.16		35044	1	64	71
384	53649	tr|A0A2G3AB08|A0A2G3AB08_CAPAN	R.IIGFDNVR.Q	Y	34.41	932.508	8	3.7	467.263	2	52.16		35044	1	67	74
384	673	tr|A0A1U8GFY2|A0A1U8GFY2_CAPAN	R.IIGFDNVR.Q	Y	34.41	932.508	8	3.7	467.263	2	52.16		35044	1	157	164
384	53707	tr|A0A2G3AAW3|A0A2G3AAW3_CAPAN	R.IIGFDNVR.Q	Y	34.41	932.508	8	3.7	467.263	2	52.16		35044	1	158	165
708	704	tr|A0A1U8EVI1|A0A1U8EVI1_CAPAN	R.FDSVEAASR.A	Y	34.4	980.456	9	4.9	491.238	2	30.48		10525	1	546	554
597	793	tr|A0A1U8GDW0|A0A1U8GDW0_CAPAN	R.LEVVFR.K	Y	34.32	761.443	6	2.3	381.73	2	49.9		32237	1	210	215
597	794	tr|A0A1U8F810|A0A1U8F810_CAPAN	R.LEVVFR.K	Y	34.32	761.443	6	2.3	381.73	2	49.9		32237	1	220	225
707	764	tr|A0A1U8FZJ6|A0A1U8FZJ6_CAPAN	K.DIGSGNFGVAR.L	Y	34.32	1091.54	11	0.9	546.776	2	47.51		29191	1	25	35
707	53728	tr|A0A2G2Y3N3|A0A2G2Y3N3_CAPAN	R.DIGSGNFGVAR.L	Y	34.32	1091.54	11	0.9	546.776	2	47.51		29191	1	28	38
589	627	tr|A0A1U8F9A5|A0A1U8F9A5_CAPAN	K.IDVVGIDDVDR.L	Y	34.23	1214.61	11	-0.8	608.314	2	57.88		41700	1	248	258
589	53708	tr|A0A2G2Y937|A0A2G2Y937_CAPAN	K.IDVVGIDDVDR.L	Y	34.23	1214.61	11	-0.8	608.314	2	57.88		41700	1	248	258
589	53729	tr|A0A2G2ZVS9|A0A2G2ZVS9_CAPAN	K.IDVVGIDDVDR.L	Y	34.23	1214.61	11	-0.8	608.314	2	57.88		41700	1	243	253
709	53731	tr|A0A2G2ZHT2|A0A2G2ZHT2_CAPAN	R.SAAVDLSGR.E	Y	34.02	874.451	9	-1.7	438.232	2	31.56		11668	1	363	371
401	646	tr|A0A1U8DYI8|A0A1U8DYI8_CAPAN	R.ALDPAVLSR.L	Y	33.75	940.534	9	2	471.275	2	47.41		29063	1	345	353
401	496	tr|A0A1U8GA98|A0A1U8GA98_CAPAN	K.ALDPAVLSR.L	Y	33.75	940.534	9	2	471.275	2	47.41		29063	1	357	365
595	53713	tr|A0A2G3ACB9|A0A2G3ACB9_CAPAN	R.TESDEYGYGR.K	Y	33.72	1175.47	10	-1.4	588.743	2	29.26		9335	1	268	277
504	53655	tr|A0A2G2ZXL3|A0A2G2ZXL3_CAPAN	A.QAALSEINR.I	Y	33.67	1000.53	9	-8.8	501.268	2	68.96		51405	1	493	501
594	715	tr|A0A1U8FT91|A0A1U8FT91_CAPAN	R.QALVSAVTR.G	Y	33.64	943.545	9	1.5	472.781	2	38.71		19482	1	275	283
593	625	tr|A0A1U8F1N4|A0A1U8F1N4_CAPAN	R.LPANLVQAQR.D	Y	33.62	1108.64	10	1.6	555.326	2	42.6		23403	1	447	456
456	53641	tr|A0A2G2YNF9|A0A2G2YNF9_CAPAN	K.NLAAVASPK.D	Y	33.55	869.497	9	1.2	435.756	2	32.96		13177	1	476	484
592	639	tr|A0A1U8GWG0|A0A1U8GWG0_CAPAN	K.VLAEGGYEK.V	Y	33.54	964.486	9	3.1	483.252	2	29.28		9351	1	131	139
710	53737	tr|A0A2G2YBJ7|A0A2G2YBJ7_CAPAN	R.GSDADISEVGGK.E	Y	33.25	1133.52	12	6.8	567.771	2	30.71		10741	1	76	87
711	53738	tr|A0A2G3A181|A0A2G3A181_CAPAN	R.IGDTVDIVGLR.D	Y	33	1156.65	11	-1.1	579.329	2	61.03		44849	1	101	111
711	53739	tr|A0A2G3A1B8|A0A2G3A1B8_CAPAN	R.IGDTVDIVGLR.D	Y	33	1156.65	11	-1.1	579.329	2	61.03		44849	1	216	226
458	53687	tr|A0A2G3AHA9|A0A2G3AHA9_CAPAN	R.LSFAESAR.D	Y	32.95	879.445	8	1.5	440.73	2	37.95		18601	1	364	371
596	53721	tr|A0A2G3A2W4|A0A2G3A2W4_CAPAN	R.QAVTNTLER.R	Y	32.61	1030.54	9	3.6	516.279	2	29.56		9597	1	16	24
712	53747	tr|A0A2G2ZDJ4|A0A2G2ZDJ4_CAPAN	R.GSDIIIVGR.G	Y	32.48	928.534	9	1.7	465.275	2	48.56		30534	1	242	250
457	732	tr|A0A1U8GUA7|A0A1U8GUA7_CAPAN	R.DLYEQIVASR.A	Y	32.46	1192.61	10	7.8	597.316	2	62.76		46478	1	390	399
713	53750	tr|A0A2G3AFF3|A0A2G3AFF3_CAPAN	K.YVLPDENLR.G	Y	32.18	1117.58	9	2.1	559.797	2	50.76		33346	1	332	340
717	53756	tr|A0A2G2ZXC6|A0A2G2ZXC6_CAPAN	R.ATLDTLNK.L	Y	32.14	874.476	8	0.9	438.246	2	32.34		12518	1	57	64
361	564	tr|A0A1U8EPD7|A0A1U8EPD7_CAPAN	F.GLM(+15.99)GDGQPIGR.Y	Y	32.02	1115.54	11	0.7	558.777	2	33.09		13321	1	224	234	Oxidation (M)	M3:Oxidation (M):1000.00
361	551	tr|A0A1U8FRF2|A0A1U8FRF2_CAPAN	F.GLM(+15.99)GDGQPIGR.Y	Y	32.02	1115.54	11	0.7	558.777	2	33.09		13321	1	221	231	Oxidation (M)	M3:Oxidation (M):1000.00
361	597	tr|A0A1U8EKL9|A0A1U8EKL9_CAPAN	F.GLM(+15.99)GDGQPIGR.Y	Y	32.02	1115.54	11	0.7	558.777	2	33.09		13321	1	225	235	Oxidation (M)	M3:Oxidation (M):1000.00
361	700	tr|A0A1U8FPX6|A0A1U8FPX6_CAPAN	F.GLM(+15.99)GDGQPIGR.Y	Y	32.02	1115.54	11	0.7	558.777	2	33.09		13321	1	222	232	Oxidation (M)	M3:Oxidation (M):1000.00
714	53753	tr|A0A2G2YXC4|A0A2G2YXC4_CAPAN	K.QGDFLLNR.I	Y	31.95	961.498	8	2.7	481.758	2	49.31		31475	1	118	125
714	53755	tr|A0A2G2YY11|A0A2G2YY11_CAPAN	K.QGDFLLNR.I	Y	31.95	961.498	8	2.7	481.758	2	49.31		31475	1	314	321
598	53769	tr|A0A2G2YG28|A0A2G2YG28_CAPAN	Q.HIFHNK.V	Y	31.91	794.419	6	-0.8	398.216	2	77.05		56397	1	133	138
715	53754	tr|A0A2G2Z017|A0A2G2Z017_CAPAN	R.LPTDENLLK.Q	Y	31.85	1041.57	9	0.8	521.793	2	49.11		31220	1	140	148
508	53684	tr|A0A2G3A0U9|A0A2G3A0U9_CAPAN	R.VGETLVVR.G	Y	31.72	871.513	8	0.5	436.764	2	40.21		21265	1	92	99
716	6834	tr|A0A1U8E3B9|A0A1U8E3B9_CAPAN	K.ATTETVDALR.T	Y	31.63	1075.55	10	2.9	538.784	2	36.2		16609	1	132	141
718	53767	tr|A0A2G2Y3H4|A0A2G2Y3H4_CAPAN	R.DVVLEYSK.K	Y	31.58	951.491	8	-0.7	476.753	2	45.08		26200	1	164	171
599	53771	tr|A0A2G2XVM8|A0A2G2XVM8_CAPAN	S.GGIPQKPSHIK.H	Y	31.48	1160.67	11	5.3	581.344	2	32.84		13041	1	350	360
600	731	tr|A0A1U8GPG9|A0A1U8GPG9_CAPAN	R.LEPVTIDER.V	Y	31.43	1070.56	9	1.8	536.289	2	44.18		25144	1	157	165
719	775	P02662|CASA1_BOVIN	F.FVAPFPEVFGK.E	Y	31.06	1236.65	11	3.7	619.337	2	79.01		57460	1	39	49
423	53774	tr|A0A2G2YPR6|A0A2G2YPR6_CAPAN	R.TLTSSYYR.G	Y	31.02	989.482	8	-0.5	495.748	2	33.93		14185	1	83	90
423	53781	tr|A0A2G3AF27|A0A2G3AF27_CAPAN	R.TITSSYYR.G	Y	31.02	989.482	8	-0.5	495.748	2	33.93		14185	1	13	20
423	53782	tr|A0A2G2YRT3|A0A2G2YRT3_CAPAN	R.TITSSYYR.G	Y	31.02	989.482	8	-0.5	495.748	2	33.93		14185	1	28	35
423	743	tr|A0A1U8E596|A0A1U8E596_CAPAN	R.TITSSYYR.G	Y	31.02	989.482	8	-0.5	495.748	2	33.93		14185	1	72	79
423	53783	tr|A0A2G2ZKD5|A0A2G2ZKD5_CAPAN	R.TITSSYYR.G	Y	31.02	989.482	8	-0.5	495.748	2	33.93		14185	1	77	84
423	53784	tr|A0A2G2ZPH2|A0A2G2ZPH2_CAPAN	R.TLTSSYYR.G	Y	31.02	989.482	8	-0.5	495.748	2	33.93		14185	1	76	83
423	53785	tr|A0A2G2ZA76|A0A2G2ZA76_CAPAN	R.TITSSYYR.G	Y	31.02	989.482	8	-0.5	495.748	2	33.93		14185	1	77	84
720	53786	tr|A0A1U8EYT9|A0A1U8EYT9_CAPAN	N.RFHHFAQGR.C	Y	30.94	1154.58	9	-3.5	578.298	2	50.55		33058	1	628	636
386	53730	tr|A0A2G3AAG3|A0A2G3AAG3_CAPAN	L.LLSDAAAR.F	Y	30.91	815.45	8	3	408.734	2	29.48		9525	1	240	247
386	53736	tr|A0A2G3AAA8|A0A2G3AAA8_CAPAN	R.LLSDAAAR.F	Y	30.91	815.45	8	3	408.734	2	29.48		9525	1	248	255
510	739	tr|A0A1U8ES57|A0A1U8ES57_CAPAN	R.LSVDYGK.K	Y	30.46	780.402	7	0.7	391.208	2	34.13		14389	1	157	163
510	741	tr|A0A1U8GD16|A0A1U8GD16_CAPAN	R.LSVDYGK.K	Y	30.46	780.402	7	0.7	391.208	2	34.13		14389	1	157	163
510	723	tr|A0A1U8FRN4|A0A1U8FRN4_CAPAN	R.LSVDYGK.K	Y	30.46	780.402	7	0.7	391.208	2	34.13		14389	1	157	163
510	724	tr|A0A1U8FQ87|A0A1U8FQ87_CAPAN	R.LSVDYGK.K	Y	30.46	780.402	7	0.7	391.208	2	34.13		14389	1	157	163
510	742	tr|A0A1U8EWK2|A0A1U8EWK2_CAPAN	R.LSVDYGK.K	Y	30.46	780.402	7	0.7	391.208	2	34.13		14389	1	157	163
510	725	tr|A0A1U8EVG5|A0A1U8EVG5_CAPAN	R.LSVDYGK.K	Y	30.46	780.402	7	0.7	391.208	2	34.13		14389	1	157	163
510	53790	tr|A0A2G2Z930|A0A2G2Z930_CAPAN	C.LSVDYGK.N	Y	30.46	780.402	7	0.7	391.208	2	34.13		14389	1	106	112
510	53791	tr|A0A2G2Y4A2|A0A2G2Y4A2_CAPAN	Y.LSVDYGK.N	Y	30.46	780.402	7	0.7	391.208	2	34.13		14389	1	100	106
510	53792	tr|A0A2G2ZGS7|A0A2G2ZGS7_CAPAN	C.LSVDYGK.K	Y	30.46	780.402	7	0.7	391.208	2	34.13		14389	1	106	112
421	651	tr|A0A1U8DSA1|A0A1U8DSA1_CAPAN	K.ESAIAQVAR.T	Y	30.44	943.509	9	1.1	472.762	2	33.36		13604	1	262	270
722	53787	tr|A0A2G2Z6T0|A0A2G2Z6T0_CAPAN	K.NVKGDNQPR.V	Y	30.4	1026.52	9	-9.8	514.263	2	32.8		12986	1	847	855
721	697	tr|A0A1U8DZK8|A0A1U8DZK8_CAPAN	K.YGSAGTPTNVR.N	Y	30.26	1121.55	11	7.8	561.785	2	26.21		6816	1	69	79
283	730	tr|A0A1U8H5G9|A0A1U8H5G9_CAPAN	R.AYVDNLNK.Q	Y	30.23	935.471	8	-0.7	468.743	2	31.95		12076	1	81	88
376	680	tr|A0A1U8HAK9|A0A1U8HAK9_CAPAN	K.VVDGLAPK.V	Y	30.16	797.465	8	1.3	399.74	2	32.84		13036	1	198	205
25	2058	tr|A0A1U8F6L3|A0A1U8F6L3_CAPAN	G.KVMLLPSR.R	Y	30.02	942.568	8	-8.4	472.288	2	51		33648	1	1065	1072
512	760	tr|A0A1U8FRM7|A0A1U8FRM7_CAPAN	R.LDPLTSVK.S	Y	29.95	871.501	8	1.6	436.759	2	45.78		27045	1	221	228
459	16682	tr|A0A1U8HJG4|A0A1U8HJG4_CAPAN	K.ALLDVSDNLGR.A	Y	29.8	1171.62	11	3	586.819	2	58.1		41875	1	178	188
422	53757	tr|A0A2G2ZJV1|A0A2G2ZJV1_CAPAN	K.LSDDETVEQYLR.R	Y	29.78	1466.69	12	2.4	734.354	2	58.05		41832	1	1383	1394
601	773	tr|A0A1U8FXC0|A0A1U8FXC0_CAPAN	R.GDLAVQTGR.N	Y	29.75	915.477	9	0.2	458.746	2	28.95		9020	1	185	193
601	53795	tr|A0A2G2ZCR2|A0A2G2ZCR2_CAPAN	R.GDLAVQTGR.N	Y	29.75	915.477	9	0.2	458.746	2	28.95		9020	1	182	190
723	767	tr|A0A1U8HAP7|A0A1U8HAP7_CAPAN	R.VSTDVNVR.F	Y	29.5	888.466	8	-2	445.24	2	27.7		7854	1	97	104
723	718	tr|A0A1U8H0F5|A0A1U8H0F5_CAPAN	R.VSTDVNVR.F	Y	29.5	888.466	8	-2	445.24	2	27.7		7854	1	106	113
724	53802	tr|A0A2G2ZHN7|A0A2G2ZHN7_CAPAN	R.VGGATAYPAQPDR.G	Y	29.07	1301.64	13	-0.2	651.825	2	32.03		12168	1	161	173
726	53805	tr|A0A2G2ZF52|A0A2G2ZF52_CAPAN	R.TYNNNLIK.H	Y	29	978.513	8	2.5	490.265	2	34.18		14437	1	227	234
362	53762	tr|A0A2G3AJI4|A0A2G3AJI4_CAPAN	R.GGAIEQLEK.A	Y	29	943.497	9	6.4	472.759	2	35.51		15914	1	1099	1107
362	53803	tr|A0A2G2ZYA3|A0A2G2ZYA3_CAPAN	R.GGAIEQLEK.T	Y	29	943.497	9	6.4	472.759	2	35.51		15914	1	50	58
725	829	tr|A0A1U8GB18|A0A1U8GB18_CAPAN	R.GELATALR.K	Y	29	829.466	8	2	415.741	2	38.51		19255	1	86	93
603	53794	tr|A0A2G2Y749|A0A2G2Y749_CAPAN	K.RPTIIQVLAMFK.E	Y	28.97	1415.83	12	-4.2	708.92	2	111.65		76821	1	1156	1167
604	53806	tr|A0A2G2ZSI6|A0A2G2ZSI6_CAPAN	R.LAYEAQPR.P	Y	28.7	946.487	8	0.8	474.251	2	29.85		9884	1	202	209
511	53773	tr|A0A2G2ZG40|A0A2G2ZG40_CAPAN	R.GLGTPVFDK.L	Y	28.66	932.497	9	3.5	467.257	2	48.11		29953	1	271	279
605	784	tr|A0A1U8FHX3|A0A1U8FHX3_CAPAN	R.TDLVPAYVR.L	Y	28.25	1032.56	9	2.2	517.289	2	52.31		35245	1	279	287
605	53816	tr|A0A2G2YC97|A0A2G2YC97_CAPAN	R.TDLVPAYVR.L	Y	28.25	1032.56	9	2.2	517.289	2	52.31		35245	1	279	287
728	1990	tr|A0A1U8G5D9|A0A1U8G5D9_CAPAN	D.KFAAAATR.N	Y	28.25	834.471	8	-3.6	418.241	2	28.8		8872	1	637	644
460	686	tr|A0A1U8H4J2|A0A1U8H4J2_CAPAN	R.NTPPYDL.A	Y	28.12	818.381	7	-0.9	410.197	2	74.66		55045	1	251	257
395	720	tr|A0A1U8F4P4|A0A1U8F4P4_CAPAN	R.LSELPVEK.A	Y	28.05	913.512	8	-2.4	457.762	2	40.23		21286	1	265	272
515	53818	tr|A0A2G2XYS8|A0A2G2XYS8_CAPAN	I.AAWRYFR.R	Y	27.63	968.498	7	-3.9	485.254	2	40.43		21530	1	193	199
730	53828	tr|A0A2G3A3Y2|A0A2G3A3Y2_CAPAN	G.PEAEIWNGLR.C	Y	27.6	1183.6	10	-9.1	592.801	2	62.5		46222	1	32	41
732	53837	tr|A0A2G2YCL5|A0A2G2YCL5_CAPAN	R.FVYEVY.I	Y	27.45	818.385	6	-1.4	410.199	2	72.35		53521	1	227	232
461	53789	tr|A0A2G2YMB5|A0A2G2YMB5_CAPAN	R.SLTPSVTVK.E	Y	27.4	930.539	9	0.9	466.277	2	40.25		21314	1	839	847
461	53799	tr|A0A2G2YLV8|A0A2G2YLV8_CAPAN	R.SLTPSVTVK.E	Y	27.4	930.539	9	0.9	466.277	2	40.25		21314	1	1175	1183
731	762	tr|A0A1U8FJI2|A0A1U8FJI2_CAPAN	K.EYLADPSK.F	Y	27.37	921.444	8	4.4	461.731	2	31.98		12108	1	270	277
514	53800	tr|A0A2G3AN38|A0A2G3AN38_CAPAN	K.GYLLGNPSTFK.G	Y	27.27	1195.62	11	1.9	598.82	2	57.53		41313	1	220	230
368	801	tr|A0A1U8F3C9|A0A1U8F3C9_CAPAN	R.VLAEGIAVK.S	Y	27.14	898.549	9	3.6	450.283	2	43.41		24365	1	642	650

## Sheet: proteins_PR-2
Protein Group	Protein ID	Accession	-10lgP	Coverage (%)	#Peptides	#Unique	PTM	Avg. Mass	Description
1	2	P04264|K2C1_HUMAN	222.11	44	28	25	Oxidation (M)	66039	Keratin type II cytoskeletal 1 (Contact-Cont) OS=Homo sapiens GN=KRT1 PE=1 SV=6
4	1	P35527|K1C9_HUMAN	219.38	39	18	17	Oxidation (M)	62064	Keratin type I cytoskeletal 9 (Contact-Cont) OS=Homo sapiens GN=KRT9 PE=1 SV=3
5	3	P35908|K22E_HUMAN	197.32	36	22	19	Oxidation (M)	65433	Keratin type II cytoskeletal 2 epidermal (Contact-Cont) OS=Homo sapiens GN=KRT2 PE=1 SV=2
3	4	P13645|K1C10_HUMAN	186.38	37	29	22	Oxidation (M)	58827	Keratin type I cytoskeletal 10 (Contact-Cont) OS=Homo sapiens GN=KRT10 PE=1 SV=6
7	7	tr|A0A1U8EWA6|A0A1U8EWA6_CAPAN	175.75	23	10	6	Oxidation (M)	57116	Carboxypeptidase OS=Capsicum annuum GN=LOC107847728 PE=3 SV=1
6	8	tr|Q42493|Q42493_CAPAN	175.62	46	17	17		35260	Fibrillin OS=Capsicum annuum GN=pap1 PE=2 SV=1
13	11	tr|A0A1U8G625|A0A1U8G625_CAPAN	174.83	22	12	7		58515	Aldehyde dehydrogenase mitochondrial OS=Capsicum annuum GN=LOC107862407 PE=3 SV=1
10	53464	Q42435|CCS_CAPAN	161.67	22	13	13	Oxidation (M); Carbamidomethylation	56758	Capsanthin/capsorubin synthase chromoplastic OS=Capsicum annuum OX=4072 GN=CCS PE=1 SV=2
20	53402	tr|A0A2G2ZI14|A0A2G2ZI14_CAPAN	156.43	12	8	5	Oxidation (M)	80978	transketolase OS=Capsicum annuum OX=4072 GN=T459_14631 PE=3 SV=1
8	53403	tr|A0A2G2ZB77|A0A2G2ZB77_CAPAN	153.2	30	14	7	Oxidation (M); Carbamidomethylation	52824	alanine transaminase OS=Capsicum annuum OX=4072 GN=T459_17304 PE=3 SV=1
16	111	tr|A0A1U8E6Q9|A0A1U8E6Q9_CAPAN	147.32	16	9	6		75278	Heat shock 70 kDa protein 7 chloroplastic OS=Capsicum annuum GN=LOC107839862 PE=3 SV=1
18	25	tr|A0A1U8GX36|A0A1U8GX36_CAPAN	139.33	21	9	9		55105	Protein disulfide-isomerase OS=Capsicum annuum GN=LOC107873460 PE=3 SV=1
32	28	tr|A0A1U8F4J3|A0A1U8F4J3_CAPAN	137.8	20	9	9		48345	Transaldolase 2 OS=Capsicum annuum GN=LOC107853880 PE=3 SV=1
29	299	tr|A0A1U8FWN9|A0A1U8FWN9_CAPAN	136.44	14	5	5		40629	Glucan endo-1 3-beta-glucosidase basic vacuolar isoform OS=Capsicum annuum GN=LOC107862247 PE=3 SV=1
152	53504	tr|A0A2G2YHE8|A0A2G2YHE8_CAPAN	134.59	10	4	4	Oxidation (M)	49367	Elongation factor 1-gamma OS=Capsicum annuum OX=4072 GN=T459_28669 PE=4 SV=1
9	23	O77727|K1C15_SHEEP	133.95	17	9	3		48770	Keratin type I cytoskeletal 15 (Contact-Cont) OS=Ovis aries GN=KRT15 PE=2 SV=1
23	110	tr|A0A1U8F5T8|A0A1U8F5T8_CAPAN	132.59	16	10	9	Oxidation (M)	55321	Aspartic proteinase A2 OS=Capsicum annuum GN=LOC107853537 PE=3 SV=1
41	53425	tr|A0A2G2Z688|A0A2G2Z688_CAPAN	128.87	14	6	4		57088	Phosphoglycerate kinase OS=Capsicum annuum OX=4072 GN=T459_21042 PE=3 SV=1
17	109	tr|A0A1U8DRU2|A0A1U8DRU2_CAPAN	126.71	18	7	6	Oxidation (M); Carbamidomethylation	50748	Aspartate aminotransferase OS=Capsicum annuum GN=LOC107838948 PE=4 SV=1
53	243	tr|A0A1U8GE96|A0A1U8GE96_CAPAN	125.52	20	6	6	Oxidation (M)	48940	3-ketoacyl-CoA thiolase 2 peroxisomal OS=Capsicum annuum GN=LOC107864515 PE=3 SV=1
84	74	tr|A0A1U8FAN4|A0A1U8FAN4_CAPAN	124.75	9	6	6	Oxidation (M)	68708	V-type proton ATPase catalytic subunit A OS=Capsicum annuum GN=LOC107855885 PE=3 SV=1
22	53428	tr|A0A2G3ACG7|A0A2G3ACG7_CAPAN	124.55	8	8	8		109773	Chaperone protein ClpB3 chloroplastic OS=Capsicum annuum OX=4072 GN=T459_07040 PE=3 SV=1
34	53468	tr|A0A2G3A4H8|A0A2G3A4H8_CAPAN	123.93	14	6	3		42009	Fructose-bisphosphate aldolase OS=Capsicum annuum OX=4072 GN=T459_04259 PE=3 SV=1
19	53427	tr|A0A2G2YI86|A0A2G2YI86_CAPAN	122.88	15	8	8	Oxidation (M)	61781	RuBisCO large subunit-binding protein subunit alpha chloroplastic OS=Capsicum annuum OX=4072 GN=T459_28933 PE=3 SV=1
59	117	tr|A0A1U8E8L6|A0A1U8E8L6_CAPAN	122.52	12	6	2	Oxidation (M)	63523	Phosphoglucomutase cytoplasmic OS=Capsicum annuum GN=LOC107843130 PE=3 SV=1
2	16	P00761|TRYP_PIG	122.01	28	8	8		24409	Trypsin (Laboratory-Cont) OS=Sus scrofa PE=1 SV=1
48	53526	tr|A0A2G2Y519|A0A2G2Y519_CAPAN	121.75	11	5	4	Oxidation (M)	56147	Glutamate decarboxylase OS=Capsicum annuum OX=4072 GN=T459_29282 PE=3 SV=1
14	53441	tr|A0A2G2ZDH8|A0A2G2ZDH8_CAPAN	121.7	18	5	1	Oxidation (M)	39207	Carboxypeptidase OS=Capsicum annuum OX=4072 GN=T459_18104 PE=3 SV=1
89	297	tr|A0A1U8DV20|A0A1U8DV20_CAPAN	121.51	9	6	5		55010	Aspartic proteinase OS=Capsicum annuum GN=LOC107839752 PE=3 SV=1
38	342	tr|A0A1U8EJF5|A0A1U8EJF5_CAPAN	119.69	5	4	4	Oxidation (M)	81915	4-hydroxy-3-methylbut-2-en-1-yl diphosphate synthase (Ferredoxin) chloroplastic OS=Capsicum annuum GN=LOC107847536 PE=3 SV=1
25	53528	tr|A0A2G2YEG3|A0A2G2YEG3_CAPAN	118.78	12	8	5		58163	Aldehyde dehydrogenase mitochondrial OS=Capsicum annuum OX=4072 GN=T459_27612 PE=3 SV=1
15	33	tr|Q42393|Q42393_CAPAN	118.71	37	5	4	Oxidation (M)	16851	MLP-like protein 34 OS=Capsicum annuum GN=Sn-1 PE=4 SV=1
11	53404	tr|A0A2G3A3T6|A0A2G3A3T6_CAPAN	118.61	20	10	3	Oxidation (M); Carbamidomethylation	53369	alanine transaminase OS=Capsicum annuum OX=4072 GN=T459_11000 PE=3 SV=1
36	127	tr|A0A1U8GF05|A0A1U8GF05_CAPAN	118.33	7	6	6	Oxidation (M)	100878	Bifunctional aspartokinase/homoserine dehydrogenase 1 chloroplastic OS=Capsicum annuum GN=LOC107867926 PE=4 SV=1
57	53768	tr|A0A2G2YFY5|A0A2G2YFY5_CAPAN	117.29	8	6	6		78268	assimilatory sulfite reductase (ferredoxin) OS=Capsicum annuum OX=4072 GN=T459_28151 PE=3 SV=1
70	53455	tr|A0A2G2YR82|A0A2G2YR82_CAPAN	117.12	13	5	1	Oxidation (M)	48783	Ribulose bisphosphate carboxylase/oxygenase activase chloroplastic OS=Capsicum annuum OX=4072 GN=T459_23034 PE=3 SV=1
60	53444	tr|A0A2G2Z4B9|A0A2G2Z4B9_CAPAN	115.25	4	4	1		109829	phosphoenolpyruvate carboxylase OS=Capsicum annuum OX=4072 GN=T459_20316 PE=3 SV=1
72	53407	tr|A0A2G2Y2U7|A0A2G2Y2U7_CAPAN	115.22	16	7	7		54342	Vacuolar proton pump subunit B OS=Capsicum annuum OX=4072 GN=T459_32168 PE=3 SV=1
72	53408	tr|A0A2G2YLB7|A0A2G2YLB7_CAPAN	115.22	16	7	7		55601	Vacuolar proton pump subunit B OS=Capsicum annuum OX=4072 GN=T459_25495 PE=3 SV=1
28	53406	tr|A0A2G2ZB89|A0A2G2ZB89_CAPAN	115.18	19	7	7		37837	Desiccation-related protein PCC13-62-like OS=Capsicum annuum OX=4072 GN=T459_17315 PE=4 SV=1
52	53567	tr|A0A2G2ZJK3|A0A2G2ZJK3_CAPAN	114.61	12	6	6	Oxidation (M)	58360	protein disulfide-isomerase OS=Capsicum annuum OX=4072 GN=T459_15202 PE=3 SV=1
37	291	tr|A0A1U8EAH7|A0A1U8EAH7_CAPAN	112.8	12	7	7		57309	Pyruvate kinase OS=Capsicum annuum GN=LOC107843616 PE=3 SV=1
24	53460	tr|A0A2G2YHJ4|A0A2G2YHJ4_CAPAN	112.63	8	5	5		60820	Pheophorbide a oxygenase chloroplastic OS=Capsicum annuum OX=4072 GN=T459_28715 PE=4 SV=1
132	590	tr|A0A1U8GM07|A0A1U8GM07_CAPAN	112.25	9	5	1	Oxidation (M)	63555	Phosphoglucomutase cytoplasmic OS=Capsicum annuum GN=LOC107867403 PE=3 SV=1
87	153	tr|A0A1U8GFE1|A0A1U8GFE1_CAPAN	112.2	4	4	4	Oxidation (M)	110726	Alpha-1 4 glucan phosphorylase OS=Capsicum annuum GN=LOC107867882 PE=3 SV=1
78	62	tr|A0A1U8G8A9|A0A1U8G8A9_CAPAN	110.86	18	5	5	Oxidation (M); Carbamidomethylation	26792	osmotin-like protein OSML13 OS=Capsicum annuum GN=LOC107865671 PE=4 SV=1
21	53459	tr|A0A2G3A0R2|A0A2G3A0R2_CAPAN	110.17	19	9	8	Oxidation (M)	56663	Glutamate decarboxylase OS=Capsicum annuum OX=4072 GN=T459_09938 PE=3 SV=1
151	59215	tr|A0A2G2Y3B2|A0A2G2Y3B2_CAPAN	109.29	19	5	5		32355	inorganic diphosphatase OS=Capsicum annuum OX=4072 GN=T459_31923 PE=3 SV=1
133	51	tr|A0A1U8GVQ2|A0A1U8GVQ2_CAPAN	108.72	9	4	4		55095	Protein disulfide-isomerase OS=Capsicum annuum GN=LOC107872999 PE=3 SV=1
67	258	tr|A0A1U8EU30|A0A1U8EU30_CAPAN	108.68	10	6	6	Oxidation (M)	80752	NADH dehydrogenase [ubiquinone] iron-sulfur protein 1 mitochondrial isoform X1 OS=Capsicum annuum GN=LOC107850552 PE=3 SV=1
136	696	tr|A0A1U8DVF8|A0A1U8DVF8_CAPAN	108.58	14	6	2	Oxidation (M)	44324	60S ribosomal protein L3 OS=Capsicum annuum GN=LOC107839868 PE=3 SV=1
44	501	tr|J7H6W5|J7H6W5_CAPAN	108.55	15	5	4	Oxidation (M)	53599	ATP synthase subunit beta chloroplastic OS=Capsicum annuum GN=atpB PE=3 SV=1
27	53537	tr|A0A2G2Z4D9|A0A2G2Z4D9_CAPAN	108.1	16	10	10	Oxidation (M); Carbamidomethylation	57675	Acetohydroxy-acid reductoisomerase OS=Capsicum annuum OX=4072 GN=T459_20336 PE=3 SV=1
168	328	tr|A0A1U8ELM1|A0A1U8ELM1_CAPAN	108.02	6	4	4		90779	heat shock protein 90-5 chloroplastic OS=Capsicum annuum GN=LOC107847506 PE=3 SV=1
31	24	tr|A0A1U8EMG9|A0A1U8EMG9_CAPAN	108.01	14	6	4	Oxidation (M)	42750	Fructose-bisphosphate aldolase OS=Capsicum annuum GN=LOC107847685 PE=3 SV=1
74	53409	tr|A0A2G2YPL3|A0A2G2YPL3_CAPAN	107.82	13	5	3		41246	Fructose-bisphosphate aldolase OS=Capsicum annuum OX=4072 GN=T459_22491 PE=3 SV=1
147	59244	tr|A0A2G2Z511|A0A2G2Z511_CAPAN	106.09	12	3	1		34608	Malate dehydrogenase OS=Capsicum annuum OX=4072 GN=T459_20598 PE=3 SV=1
46	40	tr|A0A1U8EHW1|A0A1U8EHW1_CAPAN	106.02	16	5	3	Oxidation (M)	38410	Fructose-bisphosphate aldolase OS=Capsicum annuum GN=LOC107843644 PE=3 SV=1
119	190	tr|S5U252|S5U252_CAPAN	105.45	14	6	5		73543	ER luminal-binding protein OS=Capsicum annuum GN=BLP5 PE=2 SV=1
145	53861	tr|A0A2G2YJZ6|A0A2G2YJZ6_CAPAN	104.64	25	6	6		24165	Plasma membrane-associated cation-binding protein 1 OS=Capsicum annuum OX=4072 GN=T459_25171 PE=4 SV=1
40	53405	tr|A0A2G3AJ36|A0A2G3AJ36_CAPAN	104.21	12	8	6	Oxidation (M)	69086	RuBisCO large subunit-binding protein subunit beta chloroplastic OS=Capsicum annuum OX=4072 GN=T459_02139 PE=3 SV=1
100	84	tr|A0A1U8FHS3|A0A1U8FHS3_CAPAN	103.99	22	5	3		29307	14-3-3 protein 4 OS=Capsicum annuum GN=LOC107858586 PE=3 SV=1
63	490	tr|A0A1U8FTF8|A0A1U8FTF8_CAPAN	102.81	10	5	5		54496	aldehyde dehydrogenase family 7 member A1 OS=Capsicum annuum GN=LOC107861672 PE=3 SV=1
140	54741	tr|A0A2G2YUJ2|A0A2G2YUJ2_CAPAN	102.68	11	4	3	Oxidation (M)	40206	lactoylglutathione lyase OS=Capsicum annuum OX=4072 GN=T459_24194 PE=3 SV=1
97	53814	tr|A0A2G2Y8W6|A0A2G2Y8W6_CAPAN	102.43	16	5	2	Oxidation (M)	41711	Actin-7 OS=Capsicum annuum OX=4072 GN=T459_30603 PE=3 SV=1
43	477	tr|A0A1U8F1S0|A0A1U8F1S0_CAPAN	101.68	3	5	2		192734	Clathrin heavy chain OS=Capsicum annuum GN=LOC107852781 PE=3 SV=1
12	53440	tr|A0A2G2YQE7|A0A2G2YQE7_CAPAN	101.58	21	10	10	Carbamidomethylation	38359	Polygalacturonase inhibitor OS=Capsicum annuum OX=4072 GN=T459_22761 PE=3 SV=1
252	87	tr|A0A1U8GCP9|A0A1U8GCP9_CAPAN	101.37	13	3	3	Oxidation (M)	34352	Cysteine synthase OS=Capsicum annuum GN=LOC107864096 PE=3 SV=1
172	57	tr|A0A1U8GAJ4|A0A1U8GAJ4_CAPAN	101.05	6	5	5		92912	Endoplasmin-like protein OS=Capsicum annuum GN=LOC107866869 PE=3 SV=1
93	32	tr|A0A1U8F1D8|A0A1U8F1D8_CAPAN	100.67	13	5	2	Carbamidomethylation	36632	Glyceraldehyde-3-phosphate dehydrogenase OS=Capsicum annuum GN=LOC107852742 PE=3 SV=1
94	196	tr|A0A1U8G3L8|A0A1U8G3L8_CAPAN	100.66	18	6	6	Oxidation (M)	35500	Malate dehydrogenase OS=Capsicum annuum GN=LOC107864181 PE=3 SV=1
107	53558	tr|A0A2G2Y8C9|A0A2G2Y8C9_CAPAN	99.85	11	5	2	Oxidation (M)	45290	Chaperone protein ClpC1 chloroplastic OS=Capsicum annuum OX=4072 GN=T459_30407 PE=4 SV=1
110	2263	tr|A0A1U8EGP1|A0A1U8EGP1_CAPAN	99.76	26	5	2		23826	Ras-related protein RABE1e OS=Capsicum annuum GN=LOC107843335 PE=4 SV=1
56	53422	tr|A0A2G2YAT8|A0A2G2YAT8_CAPAN	99.4	9	5	5	Oxidation (M)	56209	Catalase OS=Capsicum annuum OX=4072 GN=T459_31096 PE=3 SV=1
69	53721	tr|A0A2G3A2W4|A0A2G3A2W4_CAPAN	99.37	5	3	2	Oxidation (M)	70352	glycine--tRNA ligase OS=Capsicum annuum OX=4072 GN=T459_10669 PE=3 SV=1
86	56	tr|A0A1U8E900|A0A1U8E900_CAPAN	99.3	14	3	2		26499	20 kDa chaperonin chloroplastic OS=Capsicum annuum GN=LOC107840888 PE=3 SV=1
99	53433	tr|A0A2G2XUI6|A0A2G2XUI6_CAPAN	99.08	5	4	1		76183	Stromal 70 kDa heat shock-related protein chloroplastic OS=Capsicum annuum OX=4072 GN=T459_34967 PE=3 SV=1
218	53544	tr|A0A2G2YZA8|A0A2G2YZA8_CAPAN	99.04	8	5	5	Oxidation (M)	62651	Branched-chain-amino-acid aminotransferase-like protein 1 OS=Capsicum annuum OX=4072 GN=T459_22346 PE=4 SV=1
103	58	tr|A0A1U8ENP8|A0A1U8ENP8_CAPAN	98.58	15	5	2	Oxidation (M)	29814	14-3-3 protein 9 OS=Capsicum annuum GN=LOC107845276 PE=3 SV=1
201	199	tr|A0A1U8EL92|A0A1U8EL92_CAPAN	97.98	14	4	4		41185	2-methylene-furan-3-one reductase OS=Capsicum annuum GN=LOC107847897 PE=4 SV=1
191	53633	tr|A0A2G2Y2N1|A0A2G2Y2N1_CAPAN	97.74	15	4	4	Carbamidomethylation	38427	Triosephosphate isomerase chloroplastic OS=Capsicum annuum OX=4072 GN=T459_32095 PE=3 SV=1
357	762	tr|A0A1U8FJI2|A0A1U8FJI2_CAPAN	97.44	10	2	2		34145	60S acidic ribosomal protein P0 OS=Capsicum annuum GN=LOC107859037 PE=3 SV=1
213	66997	tr|A0A2G2ZC51|A0A2G2ZC51_CAPAN	97.35	6	3	3		92502	Phospholipase D OS=Capsicum annuum OX=4072 GN=T459_17507 PE=3 SV=1
50	88	tr|A0A1U8FIW0|A0A1U8FIW0_CAPAN	96.82	10	5	5	Oxidation (M); Carbamidomethylation	56371	Oxalate--CoA ligase OS=Capsicum annuum GN=LOC107858887 PE=4 SV=1
104	53432	tr|A0A2G2YPA9|A0A2G2YPA9_CAPAN	96.77	13	5	5		46858	Monodehydroascorbate reductase OS=Capsicum annuum OX=4072 GN=T459_22355 PE=4 SV=1
153	53789	tr|A0A2G2YMB5|A0A2G2YMB5_CAPAN	96.75	6	6	6	Oxidation (M)	105580	ATP-grasp domain-containing protein OS=Capsicum annuum OX=4072 GN=T459_25835 PE=4 SV=1
199	53419	tr|A0A2G2YVK5|A0A2G2YVK5_CAPAN	96.68	8	4	4	Oxidation (M)	60498	Leucine aminopeptidase chloroplastic OS=Capsicum annuum OX=4072 GN=T459_24519 PE=3 SV=1
55	53486	tr|A0A2G2ZST0|A0A2G2ZST0_CAPAN	96.59	3	3	3		97608	1 4-alpha-glucan branching enzyme OS=Capsicum annuum OX=4072 GN=T459_13483 PE=3 SV=1
154	53465	tr|A0A2G3AFP1|A0A2G3AFP1_CAPAN	96.19	7	4	4		63379	Protein disulfide-isomerase OS=Capsicum annuum OX=4072 GN=T459_00943 PE=3 SV=1
75	675	tr|A0A1U8EW17|A0A1U8EW17_CAPAN	96.16	20	4	4	Oxidation (M)	24656	Elongation factor 1-beta OS=Capsicum annuum GN=LOC107847972 PE=3 SV=1
259	6435	tr|A0A1U8FY27|A0A1U8FY27_CAPAN	95.97	8	4	2	Oxidation (M)	63320	D-3-phosphoglycerate dehydrogenase OS=Capsicum annuum GN=LOC107862602 PE=3 SV=1
144	53761	tr|A0A2G3A2X5|A0A2G3A2X5_CAPAN	95.93	6	4	1	Oxidation (M)	69229	Chaperone protein ClpC1 chloroplastic OS=Capsicum annuum OX=4072 GN=T459_10684 PE=3 SV=1
49	53516	tr|A0A2G3AAX1|A0A2G3AAX1_CAPAN	95.5	7	6	6		88584	oligopeptidase A OS=Capsicum annuum OX=4072 GN=T459_06525 PE=3 SV=1
51	53482	tr|A0A2G3AA97|A0A2G3AA97_CAPAN	94.65	12	5	1		42274	Fructose-bisphosphate aldolase OS=Capsicum annuum OX=4072 GN=T459_06243 PE=3 SV=1
118	255	tr|Q547G9|Q547G9_CAPAN	94.48	32	4	4	Carbamidomethylation	8118	Defensin OS=Capsicum annuum GN=LOC107838797 PE=2 SV=1
54	53606	tr|A0A2G3AH23|A0A2G3AH23_CAPAN	93.9	12	5	1		44412	Fructose-bisphosphate aldolase OS=Capsicum annuum OX=4072 GN=T459_01409 PE=3 SV=1
158	2260	tr|A0A1U8FK71|A0A1U8FK71_CAPAN	93.71	19	4	1		23854	Ras-related protein RABE1e OS=Capsicum annuum GN=LOC107856244 PE=4 SV=1
130	14487	tr|A0A1U8ELT5|A0A1U8ELT5_CAPAN	93.6	11	2	2		19823	ATP synthase subunit d mitochondrial OS=Capsicum annuum GN=LOC107848023 PE=3 SV=1
250	227	tr|A0A1U8EN27|A0A1U8EN27_CAPAN	93.46	13	4	1	Oxidation (M)	41799	Actin OS=Capsicum annuum GN=LOC107848369 PE=3 SV=1
250	226	tr|A0A1U8GLP8|A0A1U8GLP8_CAPAN	93.46	13	4	1	Oxidation (M)	41809	Actin OS=Capsicum annuum GN=LOC107870237 PE=3 SV=1
250	53513	tr|A0A2G2YNM7|A0A2G2YNM7_CAPAN	93.46	13	4	1	Oxidation (M)	42999	Actin OS=Capsicum annuum OX=4072 GN=T459_26461 PE=3 SV=1
106	72	tr|A0A1U8E233|A0A1U8E233_CAPAN	93.39	4	4	4		94063	Elongation factor 2 OS=Capsicum annuum GN=LOC107839002 PE=4 SV=1
106	73	tr|A0A1U8DS26|A0A1U8DS26_CAPAN	93.39	4	4	4		94041	Elongation factor 2 OS=Capsicum annuum GN=LOC107839000 PE=4 SV=1
241	597	tr|A0A1U8EKL9|A0A1U8EKL9_CAPAN	93.09	9	3	3	Carbamidomethylation	41414	Alpha-1 4-glucan-protein synthase [UDP-forming] 2 OS=Capsicum annuum GN=LOC107847778 PE=4 SV=1
39	53411	tr|A0A2G2ZI24|A0A2G2ZI24_CAPAN	92.99	15	5	5	Oxidation (M)	45945	ATP synthase subunit beta OS=Capsicum annuum OX=4072 GN=T459_14641 PE=3 SV=1
26	53429	tr|A0A2G3AM19|A0A2G3AM19_CAPAN	92.95	30	6	6	Oxidation (M); Carbamidomethylation	20785	Pectinesterase inhibitor domain-containing protein OS=Capsicum annuum OX=4072 GN=T459_03168 PE=4 SV=1
342	21443	tr|A0A1U8E5V9|A0A1U8E5V9_CAPAN	92.79	10	3	3		36420	protein FATTY ACID EXPORT 3 chloroplastic OS=Capsicum annuum GN=LOC107842473 PE=4 SV=1
68	53416	tr|A0A2G2YKL2|A0A2G2YKL2_CAPAN	92.63	7	5	2	Oxidation (M)	79975	transketolase OS=Capsicum annuum OX=4072 GN=T459_25378 PE=3 SV=1
61	31	tr|A0A1U8G5L2|A0A1U8G5L2_CAPAN	92.52	10	6	2		61551	Chaperonin CPN60-2 mitochondrial OS=Capsicum annuum GN=LOC107864528 PE=3 SV=1
91	63	tr|A0A1U8GR36|A0A1U8GR36_CAPAN	92.46	9	5	1		61202	chaperonin CPN60-2 mitochondrial OS=Capsicum annuum GN=LOC107871247 PE=3 SV=1
146	4082	tr|A0A1U8HDS2|A0A1U8HDS2_CAPAN	92.14	15	5	3	Oxidation (M)	42381	Phosphoglycerate kinase OS=Capsicum annuum GN=LOC107878882 PE=3 SV=1
65	53450	tr|A0A2G2YV42|A0A2G2YV42_CAPAN	92.03	6	5	4		70233	Patellin-1 OS=Capsicum annuum OX=4072 GN=T459_24359 PE=3 SV=1
211	495	tr|B5LAT5|B5LAT5_CAPAN	91.92	5	2	2		55036	Dihydrolipoamide acetyltransferase component of pyruvate dehydrogenase complex OS=Capsicum annuum GN=LOC107879803 PE=2 SV=1
111	53760	tr|A0A2G3AHH4|A0A2G3AHH4_CAPAN	91.68	11	4	2	Oxidation (M)	42664	Enoyl-[acyl-carrier-protein] reductase [NADH] chloroplastic OS=Capsicum annuum OX=4072 GN=T459_01577 PE=3 SV=1
148	53442	tr|A0A2G2Z3B6|A0A2G2Z3B6_CAPAN	91.44	10	3	1	Oxidation (M)	31646	Aconitate hydratase cytoplasmic OS=Capsicum annuum OX=4072 GN=T459_19966 PE=4 SV=1
137	126	tr|A0A1U8GZ15|A0A1U8GZ15_CAPAN	91.3	9	4	4	Oxidation (M)	42579	Sedoheptulose-1 7-bisphosphatase chloroplastic OS=Capsicum annuum GN=LOC107871105 PE=3 SV=1
108	53648	tr|A0A2G2Z400|A0A2G2Z400_CAPAN	91.06	5	4	3	Oxidation (M)	98427	26S proteasome non-ATPase regulatory subunit 2 homolog OS=Capsicum annuum OX=4072 GN=T459_20221 PE=3 SV=1
198	66967	tr|A0A2G3AJP3|A0A2G3AJP3_CAPAN	90.75	16	5	5	Oxidation (M)	36383	AB hydrolase-1 domain-containing protein OS=Capsicum annuum OX=4072 GN=T459_02353 PE=4 SV=1
77	53798	tr|A0A2G2ZC11|A0A2G2ZC11_CAPAN	90.67	2	3	3		116923	Alpha-mannosidase OS=Capsicum annuum OX=4072 GN=T459_17561 PE=3 SV=1
88	362	tr|A0A1U8ETH0|A0A1U8ETH0_CAPAN	90.66	6	4	4		70109	Malic enzyme OS=Capsicum annuum GN=LOC107850438 PE=3 SV=1
45	53421	tr|A0A2G2YIG2|A0A2G2YIG2_CAPAN	90.64	6	5	1	Oxidation (M)	80095	Heat shock protein 90-2 OS=Capsicum annuum OX=4072 GN=T459_24646 PE=3 SV=1
170	53609	tr|A0A2G2YA60|A0A2G2YA60_CAPAN	90.56	8	5	2		57328	Serine hydroxymethyltransferase OS=Capsicum annuum OX=4072 GN=T459_31045 PE=3 SV=1
167	21640	tr|A0A1U8GEJ0|A0A1U8GEJ0_CAPAN	90.49	13	4	1		29239	V-type proton ATPase subunit D OS=Capsicum annuum GN=LOC107867812 PE=4 SV=1
117	6317	tr|A0A1U8GD50|A0A1U8GD50_CAPAN	90.43	16	4	4		29697	Putative plastid-lipid-associated protein 6 chloroplastic OS=Capsicum annuum GN=LOC107864206 PE=4 SV=1
413	67005	tr|A0A2G2ZRV1|A0A2G2ZRV1_CAPAN	90.38	6	2	2		43145	Serpin-ZX OS=Capsicum annuum OX=4072 GN=T459_13127 PE=3 SV=1
181	53449	tr|A0A2G2ZVE9|A0A2G2ZVE9_CAPAN	90.23	5	3	3	Oxidation (M)	93771	Low-temperature-induced 65 kDa protein-like OS=Capsicum annuum OX=4072 GN=T459_08065 PE=4 SV=1
239	11720	tr|A0A1U8FQG1|A0A1U8FQG1_CAPAN	89.98	10	3	3	Oxidation (M)	36108	Peroxidase OS=Capsicum annuum GN=LOC107860206 PE=3 SV=1
33	185	tr|A0A1U8EVJ0|A0A1U8EVJ0_CAPAN	89.97	6	5	5		89470	Cell division cycle protein 48-like protein OS=Capsicum annuum GN=LOC107847567 PE=4 SV=1
33	186	tr|A0A1U8H311|A0A1U8H311_CAPAN	89.97	6	5	5		89561	Cell division cycle protein 48-like protein OS=Capsicum annuum GN=LOC107875604 PE=4 SV=1
179	53772	tr|A0A2G2XVS9|A0A2G2XVS9_CAPAN	89.93	13	4	1	Oxidation (M)	42630	Actin OS=Capsicum annuum OX=4072 GN=T459_34552 PE=3 SV=1
203	256	tr|A0A1U8FNG0|A0A1U8FNG0_CAPAN	89.87	17	4	4		27239	Proteasome subunit alpha type OS=Capsicum annuum GN=LOC107859689 PE=3 SV=1
184	59262	tr|A0A2G2Z460|A0A2G2Z460_CAPAN	89.8	4	3	3		70743	ATP-dependent zinc metalloprotease FTSH 8 chloroplastic OS=Capsicum annuum OX=4072 GN=T459_20256 PE=3 SV=1
71	53892	tr|A0A2G2YU50|A0A2G2YU50_CAPAN	89.53	4	3	1	Oxidation (M)	88725	Aconitate hydratase OS=Capsicum annuum OX=4072 GN=T459_23936 PE=3 SV=1
311	264	tr|A0A1U8G5P8|A0A1U8G5P8_CAPAN	89.52	9	3	3		35530	ATP synthase subunit gamma mitochondrial OS=Capsicum annuum GN=LOC107862321 PE=3 SV=1
298	53511	tr|A0A2G2ZQF7|A0A2G2ZQF7_CAPAN	89.45	10	3	3		38292	Nitrile-specifier protein 4 OS=Capsicum annuum OX=4072 GN=T459_12666 PE=4 SV=1
64	53517	tr|A0A2G2Z5K7|A0A2G2Z5K7_CAPAN	89.35	4	5	2	Oxidation (M)	106071	Aconitate hydratase OS=Capsicum annuum OX=4072 GN=T459_20766 PE=3 SV=1
242	6323	tr|A0A1U8EEA5|A0A1U8EEA5_CAPAN	89.24	11	3	1		35941	Malate dehydrogenase OS=Capsicum annuum GN=LOC107842361 PE=3 SV=1
411	3606	tr|A0A1U8EJ16|A0A1U8EJ16_CAPAN	89.2	4	2	2		82100	far upstream element-binding protein 1 isoform X1 OS=Capsicum annuum GN=LOC107847455 PE=4 SV=1
80	265	tr|A0A1U8HA99|A0A1U8HA99_CAPAN	87.94	25	6	6		22682	Glutathione peroxidase OS=Capsicum annuum GN=LOC107875737 PE=3 SV=1
318	691	tr|A0A1U8EVM1|A0A1U8EVM1_CAPAN	87.83	9	3	3	Oxidation (M)	41580	Phosphoglucan phosphatase DSP4 chloroplastic OS=Capsicum annuum GN=LOC107850905 PE=4 SV=1
95	53522	tr|A0A2G3A2U9|A0A2G3A2U9_CAPAN	87.73	4	4	4		105691	Ribonuclease OS=Capsicum annuum OX=4072 GN=T459_10648 PE=4 SV=1
85	70	tr|A0A1U8EIB5|A0A1U8EIB5_CAPAN	87.57	5	2	1		71015	heat shock cognate 70 kDa protein 2 OS=Capsicum annuum GN=LOC107843340 PE=3 SV=1
161	53505	tr|A0A2G2YPT6|A0A2G2YPT6_CAPAN	87.44	10	3	3	Oxidation (M)	46033	phosphopyruvate hydratase OS=Capsicum annuum OX=4072 GN=T459_22470 PE=3 SV=1
163	6769	tr|A0A1U8E721|A0A1U8E721_CAPAN	87.35	13	4	1		29098	V-type proton ATPase subunit D OS=Capsicum annuum GN=LOC107843272 PE=4 SV=1
295	53417	tr|A0A2G2YVL1|A0A2G2YVL1_CAPAN	87.3	6	4	1		80188	H(+)-exporting diphosphatase OS=Capsicum annuum OX=4072 GN=T459_24544 PE=3 SV=1
295	53418	tr|A0A2G2Z0I3|A0A2G2Z0I3_CAPAN	87.3	6	4	1		80642	H(+)-exporting diphosphatase OS=Capsicum annuum OX=4072 GN=T459_19030 PE=3 SV=1
155	55160	tr|A0A2G3AGZ7|A0A2G3AGZ7_CAPAN	87.1	4	4	4		92807	V-type proton ATPase subunit a OS=Capsicum annuum OX=4072 GN=T459_01391 PE=3 SV=1
122	99	tr|A0A1U8HER3|A0A1U8HER3_CAPAN	86.85	8	4	4		57978	Acetyltransferase component of pyruvate dehydrogenase complex OS=Capsicum annuum GN=LOC107877500 PE=3 SV=1
195	53532	tr|A0A2G2XVN9|A0A2G2XVN9_CAPAN	86.62	6	3	3		49488	Calreticulin OS=Capsicum annuum OX=4072 GN=T459_34591 PE=3 SV=1
189	53722	tr|A0A2G2Y790|A0A2G2Y790_CAPAN	86.48	17	5	1	Oxidation (M)	38690	Actin-51 OS=Capsicum annuum OX=4072 GN=T459_30033 PE=3 SV=1
403	46039	tr|A0A1U8EUT7|A0A1U8EUT7_CAPAN	86.47	7	3	3		42782	uncharacterized protein LOC107847419 OS=Capsicum annuum GN=LOC107847419 PE=4 SV=1
81	53555	tr|A0A2G2ZJB1|A0A2G2ZJB1_CAPAN	86.3	7	4	1		73661	Clathrin heavy chain 1 OS=Capsicum annuum OX=4072 GN=T459_15088 PE=4 SV=1
226	53685	tr|A0A2G2ZD36|A0A2G2ZD36_CAPAN	85.99	10	4	4		50318	LL-diaminopimelate aminotransferase chloroplastic OS=Capsicum annuum OX=4072 GN=T459_17975 PE=3 SV=1
237	6442	tr|A0A1U8E9N3|A0A1U8E9N3_CAPAN	85.98	8	3	3	Oxidation (M)	44605	Glutamate dehydrogenase OS=Capsicum annuum GN=LOC107843990 PE=3 SV=1
142	324	tr|A0A1U8GMR8|A0A1U8GMR8_CAPAN	85.91	10	4	4	Oxidation (M)	39042	Glutamine synthetase OS=Capsicum annuum GN=LOC107870519 PE=3 SV=1
114	53431	tr|A0A2G3AN00|A0A2G3AN00_CAPAN	85.8	8	3	3		39978	Cysteine synthase OS=Capsicum annuum OX=4072 GN=T459_03488 PE=3 SV=1
309	428	tr|A0A1U8H9N0|A0A1U8H9N0_CAPAN	85.79	9	4	4		39362	Cysteine proteinase 2 OS=Capsicum annuum GN=LOC107877862 PE=3 SV=1
66	75	tr|A0A1U8GCY2|A0A1U8GCY2_CAPAN	85.74	18	5	3	Oxidation (M)	29267	14-3-3-like protein OS=Capsicum annuum GN=LOC107867460 PE=3 SV=1
83	336	tr|A0A1U8ETR2|A0A1U8ETR2_CAPAN	85.39	2	3	3	Carbamidomethylation	149864	Indole-3-acetaldehyde oxidase OS=Capsicum annuum GN=LOC107847514 PE=4 SV=1
296	1998	tr|A0A1U8HGQ0|A0A1U8HGQ0_CAPAN	85.29	13	3	2		26309	10 kDa chaperonin OS=Capsicum annuum GN=LOC107878008 PE=3 SV=1
410	73680	tr|A0A2G2YTL0|A0A2G2YTL0_CAPAN	85	7	2	2		37127	Citrate synthase OS=Capsicum annuum OX=4072 GN=T459_23883 PE=3 SV=1
337	351	tr|A0A1U8E914|A0A1U8E914_CAPAN	84.97	15	3	3	Oxidation (M)	27306	Proteasome subunit alpha type OS=Capsicum annuum GN=LOC107840898 PE=3 SV=1
352	14714	tr|A0A1U8GBM0|A0A1U8GBM0_CAPAN	84.74	7	3	2		44212	Ornithine carbamoyltransferase OS=Capsicum annuum GN=LOC107866980 PE=3 SV=1
294	59591	tr|A0A2G2ZZ90|A0A2G2ZZ90_CAPAN	84.1	9	4	3		38671	Protein RETICULATA-RELATED 3 chloroplastic-like OS=Capsicum annuum OX=4072 GN=T459_09384 PE=3 SV=1
548	54842	tr|A0A2G2Y4M8|A0A2G2Y4M8_CAPAN	84.09	8	2	1		28937	60S ribosomal protein L6 OS=Capsicum annuum OX=4072 GN=T459_29084 PE=3 SV=1
548	59293	tr|A0A2G2YM74|A0A2G2YM74_CAPAN	84.09	3	2	1		96108	60S ribosomal protein L6 OS=Capsicum annuum OX=4072 GN=T459_25908 PE=3 SV=1
526	300	tr|A0A1U8EKT2|A0A1U8EKT2_CAPAN	84.03	15	2	2		16296	Nucleoside diphosphate kinase OS=Capsicum annuum GN=LOC107844632 PE=3 SV=1
121	1196	tr|A0A1U8EP46|A0A1U8EP46_CAPAN	83.81	6	3	3		54396	Argininosuccinate synthase OS=Capsicum annuum GN=LOC107848022 PE=3 SV=1
109	664	tr|A0A1U8EFP6|A0A1U8EFP6_CAPAN	83.75	8	4	4		58068	RAN GTPase-activating protein 1 OS=Capsicum annuum GN=LOC107842698 PE=4 SV=1
220	53546	tr|A0A2G2ZZB8|A0A2G2ZZB8_CAPAN	83.6	9	3	3		31002	indole-3-glycerol-phosphate synthase OS=Capsicum annuum OX=4072 GN=T459_09425 PE=3 SV=1
255	53612	tr|A0A2G2Z692|A0A2G2Z692_CAPAN	83.6	13	4	4		41632	Sulfurtransferase OS=Capsicum annuum OX=4072 GN=T459_21044 PE=4 SV=1
131	50	tr|Q42657|Q42657_CAPAN	83.39	10	3	3		35851	Annexin OS=Capsicum annuum GN=LOC107867530 PE=1 SV=1
388	1007	tr|K4FXE7|K4FXE7_CAPAN	83.32	17	3	3	Oxidation (M); Carbamidomethylation	27094	Triose phosphate isomerase cytosolic isoform-like protein OS=Capsicum annuum GN=TPI PE=2 SV=1
210	53423	tr|A0A2G2Y8B0|A0A2G2Y8B0_CAPAN	83.24	4	1	1	Oxidation (M)	55754	Chaperone protein ClpC1 chloroplastic OS=Capsicum annuum OX=4072 GN=T459_30405 PE=4 SV=1
214	53436	tr|A0A2G2YIU6|A0A2G2YIU6_CAPAN	83.15	6	4	1	Oxidation (M); Carbamidomethylation	44122	Glyceraldehyde-3-phosphate dehydrogenase OS=Capsicum annuum OX=4072 GN=T459_24615 PE=3 SV=1
513	53739	tr|A0A2G3A1B8|A0A2G3A1B8_CAPAN	83.04	7	2	2		41197	Elongation factor Tu OS=Capsicum annuum OX=4072 GN=T459_10102 PE=3 SV=1
432	53410	tr|A0A2G2Z291|A0A2G2Z291_CAPAN	82.97	7	2	2		32807	ATP synthase subunit alpha mitochondrial OS=Capsicum annuum OX=4072 GN=T459_19615 PE=3 SV=1
262	53503	tr|A0A2G2YNR6|A0A2G2YNR6_CAPAN	82.96	3	2	2		86220	5-methyltetrahydropteroyltriglutamate--homocysteine S-methyltransferase OS=Capsicum annuum OX=4072 GN=T459_26355 PE=3 SV=1
101	331	tr|A0A1U8GAG1|A0A1U8GAG1_CAPAN	82.95	7	3	3	Oxidation (M)	76296	ATP-dependent zinc metalloprotease FTSH chloroplastic OS=Capsicum annuum GN=LOC107866816 PE=3 SV=1
329	53689	tr|A0A2G2ZS00|A0A2G2ZS00_CAPAN	82.74	18	3	3		18550	Geranylgeranyl pyrophosphate synthase chloroplastic OS=Capsicum annuum OX=4072 GN=T459_13211 PE=4 SV=1
113	2442	tr|A0A1U8FK77|A0A1U8FK77_CAPAN	82.67	10	5	5	Oxidation (M)	42957	V-type proton ATPase subunit C OS=Capsicum annuum GN=LOC107859236 PE=3 SV=1
113	2441	tr|A0A1U8FYZ7|A0A1U8FYZ7_CAPAN	82.67	10	5	5	Oxidation (M)	42858	V-type proton ATPase subunit C OS=Capsicum annuum GN=LOC107862863 PE=3 SV=1
156	53472	tr|A0A2G2Y1T9|A0A2G2Y1T9_CAPAN	82.21	12	5	5		38175	Cupin type-1 domain-containing protein OS=Capsicum annuum OX=4072 GN=T459_32390 PE=3 SV=1
102	333	tr|A0A1U8F487|A0A1U8F487_CAPAN	82.08	15	5	4	Oxidation (M)	37940	2-alkenal reductase (NADP(+)-dependent)-like OS=Capsicum annuum GN=LOC107850744 PE=4 SV=1
124	53430	tr|A0A2G3A2Z0|A0A2G3A2Z0_CAPAN	81.78	3	5	5		143572	Ketose-bisphosphate aldolase class-II family protein OS=Capsicum annuum OX=4072 GN=T459_10711 PE=3 SV=1
205	366	tr|A0A1U8DRB7|A0A1U8DRB7_CAPAN	81.74	7	3	3	Oxidation (M)	49576	Guanosine nucleotide diphosphate dissociation inhibitor OS=Capsicum annuum GN=LOC107838837 PE=3 SV=1
205	341	tr|A0A1U8DRC2|A0A1U8DRC2_CAPAN	81.74	7	3	3	Oxidation (M)	49562	Guanosine nucleotide diphosphate dissociation inhibitor OS=Capsicum annuum GN=LOC107838839 PE=3 SV=1
129	7191	tr|A0A1U8GCL2|A0A1U8GCL2_CAPAN	81.72	4	3	3	Oxidation (M)	92958	Sucrose synthase OS=Capsicum annuum GN=LOC107864054 PE=3 SV=1
267	44	tr|A0A1U8FVU1|A0A1U8FVU1_CAPAN	81.55	6	4	1		80898	Pyrophosphate-energized vacuolar membrane proton pump OS=Capsicum annuum GN=LOC107862038 PE=3 SV=1
254	427	tr|A0A1U8ESQ6|A0A1U8ESQ6_CAPAN	81.43	7	4	4		51052	Cysteine proteinase RD21a OS=Capsicum annuum GN=LOC107850333 PE=3 SV=1
281	269	tr|B5LAW5|B5LAW5_CAPAN	81.4	5	3	3		60544	Dihydrolipoyl dehydrogenase 2 chloroplastic OS=Capsicum annuum GN=LOC107839682 PE=2 SV=1
235	920	tr|A0A1U8HA96|A0A1U8HA96_CAPAN	81.21	5	3	3	Oxidation (M)	61201	2 3-bisphosphoglycerate-independent phosphoglycerate mutase OS=Capsicum annuum GN=LOC107878039 PE=4 SV=1
230	53452	tr|A0A2G2YHK3|A0A2G2YHK3_CAPAN	80.99	9	3	3	Oxidation (M)	31294	Xyloglucan endotransglucosylase/hydrolase protein 31 OS=Capsicum annuum OX=4072 GN=T459_28687 PE=4 SV=1
42	53415	tr|A0A2G2YPL2|A0A2G2YPL2_CAPAN	80.81	15	6	6	Oxidation (M)	36798	Heterodimeric geranylgeranyl pyrophosphate synthase small subunit chloroplastic OS=Capsicum annuum OX=4072 GN=T459_22463 PE=3 SV=1
405	81406	tr|A0A2G3AN52|A0A2G3AN52_CAPAN	80.81	4	2	2		69838	Malic enzyme OS=Capsicum annuum OX=4072 GN=T459_03544 PE=3 SV=1
173	274	tr|A0A1U8ESC0|A0A1U8ESC0_CAPAN	80.1	7	3	3		48132	Malate dehydrogenase [NADP] chloroplastic OS=Capsicum annuum GN=LOC107850239 PE=4 SV=1
76	67161	tr|A0A2G2Y0P8|A0A2G2Y0P8_CAPAN	79.96	9	4	4	Carbamidomethylation	38466	Putative aldo-keto reductase 2 OS=Capsicum annuum OX=4072 GN=T459_32825 PE=4 SV=1
374	128	tr|A0A1U8FL37|A0A1U8FL37_CAPAN	79.89	10	3	3		34421	quinone oxidoreductase PIG3 isoform X1 OS=Capsicum annuum GN=LOC107859445 PE=4 SV=1
240	54727	tr|A0A2G3A3T3|A0A2G3A3T3_CAPAN	79.27	4	2	2		64553	Pectinesterase OS=Capsicum annuum OX=4072 GN=T459_10998 PE=3 SV=1
299	562	tr|A0A1U8GZ34|A0A1U8GZ34_CAPAN	79.25	11	3	2	Oxidation (M)	28133	Ferritin OS=Capsicum annuum GN=LOC107871122 PE=3 SV=1
314	53812	tr|A0A2G2YZ20|A0A2G2YZ20_CAPAN	78.93	4	3	2	Oxidation (M); NBF	67379	Glyceraldehyde-3-phosphate dehydrogenase cytosolic OS=Capsicum annuum OX=4072 GN=T459_22289 PE=3 SV=1
160	66970	tr|A0A2G2YIR3|A0A2G2YIR3_CAPAN	78.76	9	2	1		24607	Phytocyanin domain-containing protein OS=Capsicum annuum OX=4072 GN=T459_24713 PE=4 SV=1
164	14506	tr|A0A1U8FBG2|A0A1U8FBG2_CAPAN	78.47	8	3	3	Oxidation (M)	47631	Delta-aminolevulinic acid dehydratase OS=Capsicum annuum GN=LOC107856090 PE=3 SV=1
260	66971	tr|A0A2G3AEK0|A0A2G3AEK0_CAPAN	78.37	3	3	3		112981	Acid beta-fructofuranosidase OS=Capsicum annuum OX=4072 GN=T459_00544 PE=3 SV=1
183	53477	tr|A0A2G2Y364|A0A2G2Y364_CAPAN	78.23	6	4	4	Oxidation (M)	85643	Beta-D-xylosidase 4 OS=Capsicum annuum OX=4072 GN=T459_32055 PE=4 SV=1
603	475	tr|A0A1U8G213|A0A1U8G213_CAPAN	78.1	8	2	2	Oxidation (M)	31195	Protein CDI OS=Capsicum annuum GN=LOC107861851 PE=4 SV=1
276	58298	tr|A0A2G2Z5P4|A0A2G2Z5P4_CAPAN	77.9	5	4	4		82576	glycerophosphodiester phosphodiesterase OS=Capsicum annuum OX=4072 GN=T459_20860 PE=4 SV=1
505	6975	tr|A0A1U8HH05|A0A1U8HH05_CAPAN	77.8	6	2	2		41450	Putative acetyl-CoA acetyltransferase cytosolic 2 OS=Capsicum annuum GN=LOC107878086 PE=3 SV=1
196	53560	tr|A0A2G2XX05|A0A2G2XX05_CAPAN	77.4	9	3	2		47513	26S protease regulatory subunit 6A-like protein OS=Capsicum annuum OX=4072 GN=T459_34111 PE=3 SV=1
231	10725	tr|A0A1U8ELY2|A0A1U8ELY2_CAPAN	77.32	6	3	3		59588	4-coumarate--CoA ligase-like 7 OS=Capsicum annuum GN=LOC107847568 PE=4 SV=1
389	54739	tr|A0A2G2ZHG6|A0A2G2ZHG6_CAPAN	77.32	13	3	3		23736	40S ribosomal protein S9 OS=Capsicum annuum OX=4072 GN=T459_14399 PE=3 SV=1
389	14701	tr|A0A1U8EPE0|A0A1U8EPE0_CAPAN	77.32	13	3	3		22959	40S ribosomal protein S9 OS=Capsicum annuum GN=LOC107848099 PE=3 SV=1
177	79	tr|A0A1U8EZH9|A0A1U8EZH9_CAPAN	77.15	9	4	1	Carbamidomethylation	36371	Glyceraldehyde-3-phosphate dehydrogenase OS=Capsicum annuum GN=LOC107848523 PE=3 SV=1
270	53675	tr|A0A2G2ZZW0|A0A2G2ZZW0_CAPAN	77.14	5	4	4	Oxidation (M); Carbamidomethylation	96262	Importin subunit beta-1 OS=Capsicum annuum OX=4072 GN=T459_09639 PE=4 SV=1
605	59560	tr|A0A2G3AAF5|A0A2G3AAF5_CAPAN	76.98	7	2	2		33418	glucose-6-phosphate 1-epimerase OS=Capsicum annuum OX=4072 GN=T459_06355 PE=3 SV=1
82	53438	tr|A0A2G3A0H6|A0A2G3A0H6_CAPAN	76.96	3	6	6		201932	Alanine--tRNA ligase OS=Capsicum annuum OX=4072 GN=T459_09845 PE=3 SV=1
105	410	tr|A0A1U8GCZ8|A0A1U8GCZ8_CAPAN	76.92	5	3	3		64794	Pyruvate kinase OS=Capsicum annuum GN=LOC107864665 PE=3 SV=1
98	53435	tr|A0A2G2YUX4|A0A2G2YUX4_CAPAN	76.84	4	3	2	Oxidation (M)	80225	Beta-galactosidase OS=Capsicum annuum OX=4072 GN=T459_24321 PE=3 SV=1
339	360	tr|A0A1U8E2Q2|A0A1U8E2Q2_CAPAN	76.81	7	2	2		35510	Putative L-ascorbate peroxidase 6 OS=Capsicum annuum GN=LOC107838875 PE=3 SV=1
200	53498	tr|A0A2G2YB87|A0A2G2YB87_CAPAN	76.76	6	3	2		43770	Dihydrolipoyl dehydrogenase OS=Capsicum annuum OX=4072 GN=T459_31409 PE=3 SV=1
123	83	tr|A0A1U8EL12|A0A1U8EL12_CAPAN	76.71	6	3	3		49231	Elongation factor 1-alpha OS=Capsicum annuum GN=LOC107847369 PE=3 SV=1
275	6219	tr|A0A1U8GL40|A0A1U8GL40_CAPAN	76.63	19	4	4		30489	Abscisic stress-ripening protein 2 OS=Capsicum annuum GN=LOC107867643 PE=4 SV=1
162	6814	tr|A0A1U8ELG6|A0A1U8ELG6_CAPAN	76.62	17	4	4	Oxidation (M)	30658	probable aquaporin PIP2-1 OS=Capsicum annuum GN=LOC107847464 PE=3 SV=1
159	59363	tr|A0A2G3ADP6|A0A2G3ADP6_CAPAN	76.61	7	4	4		53500	Monodehydroascorbate reductase chloroplastic (Fragment) OS=Capsicum annuum OX=4072 GN=T459_00229 PE=4 SV=1
406	14504	tr|B5LAT8|B5LAT8_CAPAN	76.48	8	3	3	Oxidation (M)	39022	Putative cinnamyl alcohol dehydrogenase OS=Capsicum annuum GN=LOC107840223 PE=2 SV=1
90	6260	tr|A0A1U8G4N4|A0A1U8G4N4_CAPAN	76.33	5	4	4		90164	Cell division cycle protein 48-like protein OS=Capsicum annuum GN=LOC107862559 PE=4 SV=1
447	53600	tr|A0A2G2ZZ94|A0A2G2ZZ94_CAPAN	76.21	8	2	2		37716	C2 domain-containing protein OS=Capsicum annuum OX=4072 GN=T459_09401 PE=4 SV=1
185	7863	tr|A0A1U8E3W9|A0A1U8E3W9_CAPAN	76.11	5	3	3		80090	Acyltransferase-like protein chloroplastic OS=Capsicum annuum GN=LOC107839492 PE=4 SV=1
227	66965	tr|A0A2G2YJU1|A0A2G2YJU1_CAPAN	75.93	14	4	4		30209	Uncharacterized protein OS=Capsicum annuum OX=4072 GN=T459_25104 PE=4 SV=1
216	793	tr|A0A1U8GDW0|A0A1U8GDW0_CAPAN	75.88	16	4	4	Oxidation (M)	26164	V-type proton ATPase subunit E OS=Capsicum annuum GN=LOC107864404 PE=3 SV=1
375	66961	tr|A0A2G3ADM5|A0A2G3ADM5_CAPAN	75.79	6	3	3		57172	aspartate carbamoyltransferase OS=Capsicum annuum OX=4072 GN=T459_00234 PE=3 SV=1
279	59248	tr|A0A2G2YIY9|A0A2G2YIY9_CAPAN	75.46	5	3	3		75314	40S ribosomal protein S8 OS=Capsicum annuum OX=4072 GN=T459_24665 PE=3 SV=1
310	6371	tr|A0A1U8G5F8|A0A1U8G5F8_CAPAN	75.43	8	3	3	Carbamidomethylation	42544	GDP-mannose 3 5-epimerase 1 OS=Capsicum annuum GN=LOC107864663 PE=4 SV=1
409	6412	tr|A0A1U8G9K5|A0A1U8G9K5_CAPAN	75.42	6	2	2		42764	Phosphoribosylformylglycinamidine cyclo-ligase OS=Capsicum annuum GN=LOC107866471 PE=3 SV=1
277	7107	tr|A0A1U8HAV5|A0A1U8HAV5_CAPAN	75.33	12	3	2		29374	Mitochondrial outer membrane protein porin 1 OS=Capsicum annuum GN=LOC107878172 PE=4 SV=1
206	6325	tr|B5LAS7|B5LAS7_CAPAN	75.13	8	4	4	Oxidation (M)	58444	Biotin carboxylase chloroplastic OS=Capsicum annuum GN=LOC107838710 PE=2 SV=1
263	2938	tr|A0A1U8DYR9|A0A1U8DYR9_CAPAN	74.9	5	2	2		40953	Heme oxygenase 1 chloroplastic OS=Capsicum annuum GN=LOC107840774 PE=4 SV=1
607	53568	tr|A0A2G2YJ24|A0A2G2YJ24_CAPAN	74.84	12	2	2		16918	Ribonuclease OS=Capsicum annuum OX=4072 GN=T459_24695 PE=3 SV=1
606	7065	tr|A0A1U8H8L7|A0A1U8H8L7_CAPAN	74.79	12	2	2		20684	temperature-induced lipocalin-1-like OS=Capsicum annuum GN=LOC107877653 PE=3 SV=1
393	2477	tr|A0A1U8EK55|A0A1U8EK55_CAPAN	74.68	8	3	3		35837	uncharacterized protein LOC107847033 isoform X1 OS=Capsicum annuum GN=LOC107847033 PE=4 SV=1
236	390	tr|A0A1U8DRR7|A0A1U8DRR7_CAPAN	74.53	7	4	1		56800	Serine hydroxymethyltransferase OS=Capsicum annuum GN=LOC107838932 PE=3 SV=1
422	59776	tr|A0A2G2ZU44|A0A2G2ZU44_CAPAN	74.52	3	1	1		43861	malate dehydrogenase OS=Capsicum annuum OX=4072 GN=T459_07602 PE=3 SV=1
538	6904	tr|A0A1U8FS39|A0A1U8FS39_CAPAN	74.37	6	2	2		40113	Inositol-1-monophosphatase OS=Capsicum annuum GN=LOC107858915 PE=3 SV=1
365	53454	tr|A0A2G2Y3D1|A0A2G2Y3D1_CAPAN	74.33	6	3	3		57811	methylmalonate-semialdehyde dehydrogenase (CoA acylating) OS=Capsicum annuum OX=4072 GN=T459_31943 PE=3 SV=1
234	53575	tr|A0A2G3AL55|A0A2G3AL55_CAPAN	74.3	3	3	3		105675	pyruvate phosphate dikinase OS=Capsicum annuum OX=4072 GN=T459_02858 PE=3 SV=1
321	53711	tr|A0A2G2ZPT4|A0A2G2ZPT4_CAPAN	74.25	5	2	2		37150	fructose-bisphosphatase OS=Capsicum annuum OX=4072 GN=T459_12404 PE=3 SV=1
135	53556	tr|A0A2G2YNK4|A0A2G2YNK4_CAPAN	73.64	6	4	3		63434	asparagine--tRNA ligase OS=Capsicum annuum OX=4072 GN=T459_26437 PE=3 SV=1
219	751	tr|A0A1U8F3B7|A0A1U8F3B7_CAPAN	73.46	14	3	3		20062	Remorin OS=Capsicum annuum GN=LOC107853475 PE=4 SV=1
149	59292	tr|A0A2G2XZM1|A0A2G2XZM1_CAPAN	73.42	4	4	4	Oxidation (M)	122565	valine--tRNA ligase (Fragment) OS=Capsicum annuum OX=4072 GN=T459_33196 PE=3 SV=1
398	53715	tr|A0A2G2ZFA7|A0A2G2ZFA7_CAPAN	73.35	8	2	2		32066	S-formylglutathione hydrolase OS=Capsicum annuum OX=4072 GN=T459_13695 PE=3 SV=1
386	53619	tr|A0A2G2YMS7|A0A2G2YMS7_CAPAN	73.29	7	1	1		24570	Glutaredoxin-dependent peroxiredoxin OS=Capsicum annuum OX=4072 GN=T459_26152 PE=3 SV=1
335	3362	tr|A0A1U8E3G8|A0A1U8E3G8_CAPAN	73.15	5	2	2		40626	S-(hydroxymethyl)glutathione dehydrogenase OS=Capsicum annuum GN=LOC107842457 PE=3 SV=1
272	53601	tr|A0A2G2YA75|A0A2G2YA75_CAPAN	73.15	5	2	1		48039	Glyceraldehyde-3-phosphate dehydrogenase OS=Capsicum annuum OX=4072 GN=T459_31090 PE=3 SV=1
125	165	tr|A0A1U8GLV8|A0A1U8GLV8_CAPAN	73.14	4	2	1	Oxidation (M)	71355	Heat shock cognate 70 kDa protein OS=Capsicum annuum GN=LOC107870215 PE=3 SV=1
238	59276	tr|A0A2G2YNZ6|A0A2G2YNZ6_CAPAN	73.09	5	2	2		53508	Inosine-5'-monophosphate dehydrogenase OS=Capsicum annuum OX=4072 GN=T459_26564 PE=3 SV=1
390	59349	tr|A0A2G2ZCC9|A0A2G2ZCC9_CAPAN	73.09	6	3	3	Oxidation (M)	59669	Eukaryotic peptide chain release factor GTP-binding subunit ERF3B OS=Capsicum annuum OX=4072 GN=T459_17587 PE=3 SV=1
215	14509	tr|D7PF27|D7PF27_CAPAN	73.05	19	4	4	Oxidation (M)	24796	REF/SRPP-like protein At3g05500 OS=Capsicum annuum GN=SRP1 PE=2 SV=1
302	6914	tr|A0A1U8EST5|A0A1U8EST5_CAPAN	72.98	10	2	1		23014	Ras-related protein Rab7 OS=Capsicum annuum GN=LOC107850339 PE=4 SV=1
343	53478	tr|A0A2G2YEX8|A0A2G2YEX8_CAPAN	72.98	2	2	2		144392	Alpha-glucan water dikinase chloroplastic OS=Capsicum annuum OX=4072 GN=T459_27784 PE=3 SV=1
425	215	tr|A0A1U8H2T8|A0A1U8H2T8_CAPAN	72.76	8	3	1		42854	ERBB-3 BINDING PROTEIN 1 OS=Capsicum annuum GN=LOC107875463 PE=4 SV=1
233	6351	tr|A0A1U8EJS9|A0A1U8EJS9_CAPAN	72.44	9	3	3		29038	2-Cys peroxiredoxin BAS1 chloroplastic OS=Capsicum annuum GN=LOC107843729 PE=4 SV=1
92	53424	tr|A0A2G2YQT1|A0A2G2YQT1_CAPAN	72.43	5	2	1		71259	Heat shock cognate 70 kDa protein OS=Capsicum annuum OX=4072 GN=T459_22887 PE=3 SV=1
540	59343	tr|A0A2G2ZK37|A0A2G2ZK37_CAPAN	72.17	9	2	1		26788	60S ribosomal protein L6 OS=Capsicum annuum OX=4072 GN=T459_15358 PE=3 SV=1
269	53413	tr|A0A2G2XX28|A0A2G2XX28_CAPAN	72.01	16	3	3		22758	Translationally-controlled tumor protein-like protein OS=Capsicum annuum OX=4072 GN=T459_34112 PE=3 SV=1
269	53412	tr|A0A2G2XX10|A0A2G2XX10_CAPAN	72.01	19	3	3		18745	Translationally-controlled tumor protein-like protein OS=Capsicum annuum OX=4072 GN=T459_34113 PE=3 SV=1
334	59374	tr|A0A2G2XXI9|A0A2G2XXI9_CAPAN	71.89	6	2	2	Carbamidomethylation	38579	Xyloglucan endotransglucosylase/hydrolase OS=Capsicum annuum OX=4072 GN=T459_34098 PE=3 SV=1
176	14564	tr|A0A1U8F1N7|A0A1U8F1N7_CAPAN	71.86	10	4	4		40686	Peroxisomal (S)-2-hydroxy-acid oxidase GLO1 OS=Capsicum annuum GN=LOC107852026 PE=3 SV=1
35	53492	tr|A0A1U8EG41|A0A1U8EG41_CAPAN	71.85	15	2	2		17236	Ubiquitin-NEDD8-like protein RUB1 OS=Capsicum annuum OX=4072 GN=T459_24620 PE=4 SV=1
35	210	tr|A0A1U8HLZ5|A0A1U8HLZ5_CAPAN	71.85	15	2	2		17197	Ubiquitin-NEDD8-like protein RUB1 OS=Capsicum annuum GN=LOC107878885 PE=4 SV=1
515	14583	tr|A0A1U8HBV3|A0A1U8HBV3_CAPAN	71.8	10	2	2	Oxidation (M)	25681	Proteasome subunit alpha type OS=Capsicum annuum GN=LOC107878433 PE=3 SV=1
515	66983	tr|A0A2G2YJ28|A0A2G2YJ28_CAPAN	71.8	11	2	2	Oxidation (M)	23258	Proteasome subunit alpha type OS=Capsicum annuum OX=4072 GN=T459_24834 PE=3 SV=1
316	53666	tr|A0A2G3ALX3|A0A2G3ALX3_CAPAN	71.8	9	2	2		28832	Uncharacterized protein OS=Capsicum annuum OX=4072 GN=T459_03119 PE=4 SV=1
232	10375	tr|A0A1U8FRG6|A0A1U8FRG6_CAPAN	71.69	9	3	2		38927	Phosphate carrier protein mitochondrial OS=Capsicum annuum GN=LOC107860811 PE=3 SV=1
333	4262	tr|A0A1U8DRZ6|A0A1U8DRZ6_CAPAN	71.64	2	2	2		99139	Aminopeptidase OS=Capsicum annuum GN=LOC107838982 PE=3 SV=1
141	53927	tr|A0A2G2ZH00|A0A2G2ZH00_CAPAN	71.52	20	4	4		21134	4-hydroxy-4-methyl-2-oxoglutarate aldolase OS=Capsicum annuum OX=4072 GN=T459_14292 PE=3 SV=1
304	59231	tr|A0A2G2Z970|A0A2G2Z970_CAPAN	71.43	9	2	2		27004	L-ascorbate peroxidase 1 cytosolic OS=Capsicum annuum OX=4072 GN=T459_16600 PE=3 SV=1
304	59211	tr|A0A2G2Z9A8|A0A2G2Z9A8_CAPAN	71.43	9	2	2		27111	L-ascorbate peroxidase 1 cytosolic OS=Capsicum annuum OX=4072 GN=T459_16601 PE=3 SV=1
174	89	tr|A0A1U8GLX0|A0A1U8GLX0_CAPAN	71.4	8	5	5	Oxidation (M); Carbamidomethylation	67625	Glucose-6-phosphate isomerase OS=Capsicum annuum GN=LOC107867385 PE=3 SV=1
197	377	tr|A0A1U8GN34|A0A1U8GN34_CAPAN	71.39	5	4	4		74450	Acyl-coenzyme A oxidase OS=Capsicum annuum GN=LOC107867684 PE=3 SV=1
408	53755	tr|A0A2G2YY11|A0A2G2YY11_CAPAN	71.38	7	2	2		38130	26S proteasome non-ATPase regulatory subunit 6 OS=Capsicum annuum OX=4072 GN=T459_21927 PE=4 SV=1
128	146	tr|A0A1U8H3K8|A0A1U8H3K8_CAPAN	71.31	5	3	3		67160	Lysine--tRNA ligase OS=Capsicum annuum GN=LOC107875750 PE=3 SV=1
115	53463	tr|A0A2G3AK72|A0A2G3AK72_CAPAN	71.29	2	2	2		80427	Ribulose bisphosphate carboxylase large chain OS=Capsicum annuum OX=4072 GN=T459_02533 PE=3 SV=1
417	73566	tr|A0A2G2YTC6|A0A2G2YTC6_CAPAN	71.12	10	2	1		23612	Phytocyanin domain-containing protein OS=Capsicum annuum OX=4072 GN=T459_23777 PE=4 SV=1
245	6671	tr|A0A1U8HHN4|A0A1U8HHN4_CAPAN	71.11	5	2	2		36011	Peroxidase OS=Capsicum annuum GN=LOC107878262 PE=3 SV=1
253	53818	tr|A0A2G2XYS8|A0A2G2XYS8_CAPAN	70.98	8	3	3		41714	Peptidase C1A papain C-terminal domain-containing protein OS=Capsicum annuum OX=4072 GN=T459_33495 PE=3 SV=1
445	59590	tr|A0A2G2YKK1|A0A2G2YKK1_CAPAN	70.93	7	3	2		38053	Protein RETICULATA-RELATED 3 chloroplastic-like OS=Capsicum annuum OX=4072 GN=T459_25368 PE=3 SV=1
402	53819	tr|A0A2G3ADQ3|A0A2G3ADQ3_CAPAN	70.9	7	3	3		54509	Aminopeptidase N OS=Capsicum annuum OX=4072 GN=T459_00264 PE=3 SV=1
208	53751	tr|A0A2G3A097|A0A2G3A097_CAPAN	70.8	4	2	1		59338	Cytochrome 89A9 OS=Capsicum annuum OX=4072 GN=T459_09769 PE=3 SV=1
514	55185	tr|A0A2G3ANC7|A0A2G3ANC7_CAPAN	70.71	7	2	2		37369	Proteasome subunit alpha type-5 OS=Capsicum annuum OX=4072 GN=T459_03611 PE=3 SV=1
204	327	tr|A0A1U8GC69|A0A1U8GC69_CAPAN	70.46	6	3	3		65230	Hsp70-Hsp90 organizing protein 1 OS=Capsicum annuum GN=LOC107867269 PE=4 SV=1
261	472	tr|A0A1U8GHN3|A0A1U8GHN3_CAPAN	70.38	5	2	1		48267	Glyceraldehyde-3-phosphate dehydrogenase OS=Capsicum annuum GN=LOC107866774 PE=3 SV=1
186	382	tr|A0A1U8GAM5|A0A1U8GAM5_CAPAN	70.16	3	2	2		79904	myosin-9 OS=Capsicum annuum GN=LOC107866737 PE=4 SV=1
345	371	tr|A0A089FZ95|A0A089FZ95_CAPAN	70.15	14	3	3		23574	Dehydroascorbate reductase OS=Capsicum annuum GN=DHAR PE=2 SV=1
348	855	tr|A0A1U8G334|A0A1U8G334_CAPAN	70.07	5	3	1		66829	D-3-phosphoglycerate dehydrogenase OS=Capsicum annuum GN=LOC107861619 PE=3 SV=1
282	59247	tr|A0A2G2ZVE1|A0A2G2ZVE1_CAPAN	69.61	17	4	4		23209	Remorin OS=Capsicum annuum OX=4072 GN=T459_08060 PE=3 SV=1
556	527	tr|Q6S021|Q6S021_CAPAN	69.6	8	1	1		17388	Eukaryotic translation initiation factor 5A OS=Capsicum annuum GN=LOC107840872 PE=2 SV=1
278	53764	tr|A0A2G2ZCU2|A0A2G2ZCU2_CAPAN	69.51	10	4	4		37595	3-oxoacyl-[acyl-carrier-protein] reductase OS=Capsicum annuum OX=4072 GN=T459_17783 PE=3 SV=1
165	743	tr|A0A1U8E596|A0A1U8E596_CAPAN	69.39	15	3	1		22474	Ras-related protein RABD1 OS=Capsicum annuum GN=LOC107839854 PE=4 SV=1
265	14490	tr|A0A1U8EXY8|A0A1U8EXY8_CAPAN	69.31	5	1	1		26537	Glutathione peroxidase OS=Capsicum annuum GN=LOC107848506 PE=3 SV=1
222	433	tr|A0A1U8E6P9|A0A1U8E6P9_CAPAN	69.21	14	3	1		23786	Ras-related protein YPTC6 OS=Capsicum annuum GN=LOC107839855 PE=4 SV=1
138	53467	tr|A0A2G3ABY2|A0A2G3ABY2_CAPAN	69.2	9	4	4		41614	Formate dehydrogenase mitochondrial OS=Capsicum annuum OX=4072 GN=T459_06869 PE=3 SV=1
516	2363	tr|A0A1U8EB70|A0A1U8EB70_CAPAN	69.11	12	2	2		20783	Peroxiredoxin-2F mitochondrial OS=Capsicum annuum GN=LOC107841069 PE=4 SV=1
381	59456	tr|A0A2G2ZWE9|A0A2G2ZWE9_CAPAN	69.04	7	3	3	Oxidation (M)	52447	Elongation factor Tu OS=Capsicum annuum OX=4072 GN=T459_08405 PE=3 SV=1
268	53448	tr|A0A2G2YDS4|A0A2G2YDS4_CAPAN	68.99	3	3	3		110487	Alpha-1 4 glucan phosphorylase OS=Capsicum annuum OX=4072 GN=T459_27188 PE=3 SV=1
421	53594	tr|A0A2G3A109|A0A2G3A109_CAPAN	68.85	2	1	1		56446	Gamma-aminobutyrate transaminase 1 mitochondrial OS=Capsicum annuum OX=4072 GN=T459_10018 PE=3 SV=1
251	59263	tr|A0A2G2YNG9|A0A2G2YNG9_CAPAN	68.7	2	4	4		267333	Uncharacterized protein OS=Capsicum annuum OX=4072 GN=T459_26392 PE=4 SV=1
134	378	tr|A0A1U8GZI9|A0A1U8GZI9_CAPAN	68.56	6	3	2		53299	Dihydrolipoyl dehydrogenase OS=Capsicum annuum GN=LOC107871223 PE=3 SV=1
429	59280	tr|A0A2G2YLM2|A0A2G2YLM2_CAPAN	68.38	3	2	2		69568	Vacuolar-sorting receptor 1 OS=Capsicum annuum OX=4072 GN=T459_25595 PE=3 SV=1
243	471	tr|A0A1U8EIE7|A0A1U8EIE7_CAPAN	68.36	6	2	2	Oxidation (M)	47196	Dihydrolipoamide acetyltransferase component of pyruvate dehydrogenase complex OS=Capsicum annuum GN=LOC107847314 PE=3 SV=1
426	53617	tr|A0A2G2Z9C6|A0A2G2Z9C6_CAPAN	68.25	8	3	1		43382	Proliferation-associated protein 2G4 OS=Capsicum annuum OX=4072 GN=T459_16553 PE=3 SV=1
340	198	tr|A0A1U8GME3|A0A1U8GME3_CAPAN	68.22	4	2	2	Oxidation (M)	55182	Pyruvate kinase OS=Capsicum annuum GN=LOC107870413 PE=3 SV=1
274	53525	tr|A0A2G3AAI2|A0A2G3AAI2_CAPAN	68.15	4	2	2		45953	Isocitrate dehydrogenase [NAD] catalytic subunit 6 mitochondrial OS=Capsicum annuum OX=4072 GN=T459_06338 PE=3 SV=1
274	53578	tr|A0A2G3AAU7|A0A2G3AAU7_CAPAN	68.15	4	2	2		46952	Isocitrate dehydrogenase [NAD] catalytic subunit 6 mitochondrial OS=Capsicum annuum OX=4072 GN=T459_06457 PE=3 SV=1
192	6394	tr|A0A1U8FMQ7|A0A1U8FMQ7_CAPAN	68.07	8	3	3		40421	Ferredoxin--NADP reductase OS=Capsicum annuum GN=LOC107859876 PE=3 SV=1
528	808	tr|A0A1U8G1Y1|A0A1U8G1Y1_CAPAN	68.06	4	2	2		59570	Protein disulfide isomerase-like 1-5 OS=Capsicum annuum GN=LOC107861820 PE=4 SV=1
448	170	tr|A0A1U8E862|A0A1U8E862_CAPAN	68.05	7	2	2		28235	Expansin-like A2 OS=Capsicum annuum GN=LOC107840615 PE=3 SV=1
383	26	P02769|ALBU_BOVIN	67.9	5	3	3		69294	Serum albumin (Laboratory-Cont) OS=Bos taurus GN=ALB PE=1 SV=4
347	6446	tr|A0A1U8E7Y7|A0A1U8E7Y7_CAPAN	67.81	12	3	3		27142	Proteasome subunit alpha type OS=Capsicum annuum GN=LOC107840561 PE=3 SV=1
297	29711	tr|A0A1U8E415|A0A1U8E415_CAPAN	67.79	11	3	3	Oxidation (M)	26164	ATP synthase subunit O mitochondrial OS=Capsicum annuum GN=LOC107839176 PE=3 SV=1
143	2025	tr|A0A1U8E1T5|A0A1U8E1T5_CAPAN	67.79	7	3	3	Oxidation (M)	54739	Putative mitochondrial-processing peptidase subunit alpha-1 OS=Capsicum annuum GN=LOC107840941 PE=3 SV=1
358	59302	tr|A0A2G3AC37|A0A2G3AC37_CAPAN	67.69	3	2	2		53690	NADH dehydrogenase [ubiquinone] flavoprotein 1 mitochondrial OS=Capsicum annuum OX=4072 GN=T459_06898 PE=3 SV=1
300	53615	tr|A0A2G2Y6C1|A0A2G2Y6C1_CAPAN	67.59	11	3	3	Oxidation (M)	31983	ACT domain-containing protein ACR OS=Capsicum annuum OX=4072 GN=T459_29709 PE=4 SV=1
207	55498	tr|A0A2G2YI94|A0A2G2YI94_CAPAN	67.51	5	3	3		59880	Allene oxide synthase chloroplastic OS=Capsicum annuum OX=4072 GN=T459_28932 PE=4 SV=1
655	59304	tr|A0A2G2Z311|A0A2G2Z311_CAPAN	67.45	3	1	1		54098	Linolenate hydroperoxide lyase chloroplastic OS=Capsicum annuum OX=4072 GN=T459_19908 PE=4 SV=1
223	54968	tr|A0A2G3ADX0|A0A2G3ADX0_CAPAN	67.41	6	3	3		55307	Puromycin-sensitive aminopeptidase OS=Capsicum annuum OX=4072 GN=T459_00265 PE=4 SV=1
373	53580	tr|A0A2G2YBD5|A0A2G2YBD5_CAPAN	67.32	8	3	3	Oxidation (M); Carbamidomethylation	41113	Adenosylhomocysteinase OS=Capsicum annuum OX=4072 GN=T459_31286 PE=3 SV=1
373	53473	tr|A0A2G2XZ82|A0A2G2XZ82_CAPAN	67.32	6	3	3	Oxidation (M); Carbamidomethylation	53169	Adenosylhomocysteinase OS=Capsicum annuum OX=4072 GN=T459_33381 PE=3 SV=1
373	53475	tr|A0A2G2ZTN5|A0A2G2ZTN5_CAPAN	67.32	9	3	3	Oxidation (M); Carbamidomethylation	37102	Adenosylhomocysteinase OS=Capsicum annuum OX=4072 GN=T459_07429 PE=3 SV=1
435	29713	tr|A0A1U8FWM6|A0A1U8FWM6_CAPAN	66.88	5	2	2		45645	mannose-1-phosphate guanyltransferase alpha OS=Capsicum annuum GN=LOC107862445 PE=4 SV=1
187	53660	tr|A0A2G2YJ34|A0A2G2YJ34_CAPAN	66.84	2	2	1	Oxidation (M)	97972	26S proteasome non-ATPase regulatory subunit 2 homolog OS=Capsicum annuum OX=4072 GN=T459_24858 PE=3 SV=1
182	53437	tr|A0A2G3A3L0|A0A2G3A3L0_CAPAN	66.76	7	4	2	Oxidation (M)	64263	RuBisCO large subunit-binding protein subunit beta chloroplastic OS=Capsicum annuum OX=4072 GN=T459_10935 PE=3 SV=1
360	658	tr|A0A1U8FAJ3|A0A1U8FAJ3_CAPAN	66.58	7	3	3		47866	26S protease regulatory subunit 7 OS=Capsicum annuum GN=LOC107855846 PE=3 SV=1
360	53642	tr|A0A2G3A3S9|A0A2G3A3S9_CAPAN	66.58	7	3	3		46838	26S protease regulatory subunit 7 OS=Capsicum annuum OX=4072 GN=T459_10991 PE=3 SV=1
368	53744	tr|A0A2G3A844|A0A2G3A844_CAPAN	66.46	1	2	2		154362	phosphoribosylformylglycinamidine synthase OS=Capsicum annuum OX=4072 GN=T459_05525 PE=3 SV=1
602	509	tr|A0A1U8G5E3|A0A1U8G5E3_CAPAN	66.45	5	2	2	Oxidation (M)	41328	uncharacterized protein LOC107862232 OS=Capsicum annuum GN=LOC107862232 PE=4 SV=1
171	14470	tr|A0A1U8F591|A0A1U8F591_CAPAN	66.16	2	2	2		115006	2-oxoglutarate dehydrogenase mitochondrial OS=Capsicum annuum GN=LOC107853311 PE=4 SV=1
446	7084	tr|A0A1U8GVS3|A0A1U8GVS3_CAPAN	66.04	9	3	3		34297	Kirola OS=Capsicum annuum GN=LOC107870775 PE=4 SV=1
446	7085	tr|A0A1U8F0U0|A0A1U8F0U0_CAPAN	66.04	9	3	3		34388	Kirola OS=Capsicum annuum GN=LOC107851693 PE=4 SV=1
354	6352	tr|A0A1U8EL35|A0A1U8EL35_CAPAN	66	2	1	1		51511	Uridine 5'-monophosphate synthase OS=Capsicum annuum GN=LOC107847867 PE=3 SV=1
315	6675	tr|A0A1U8E8L1|A0A1U8E8L1_CAPAN	65.81	5	2	2		44359	N-acetyl-gamma-glutamyl-phosphate reductase OS=Capsicum annuum GN=LOC107840325 PE=3 SV=1
336	6233	tr|A0A1U8EHY4|A0A1U8EHY4_CAPAN	65.77	5	2	2	Oxidation (M)	50301	Tubulin beta chain OS=Capsicum annuum GN=LOC107845981 PE=3 SV=1
427	872	tr|A0A1U8FSF5|A0A1U8FSF5_CAPAN	65.59	7	3	3		43600	Sulfite oxidase OS=Capsicum annuum GN=LOC107860766 PE=4 SV=1
376	59216	tr|A0A2G2YHV6|A0A2G2YHV6_CAPAN	65.57	6	3	3		65152	Protein disulfide-isomerase OS=Capsicum annuum OX=4072 GN=T459_28776 PE=3 SV=1
430	869	tr|A0A1U8GLW1|A0A1U8GLW1_CAPAN	65.26	6	2	2		35164	uncharacterized protein ycf37 isoform X1 OS=Capsicum annuum GN=LOC107867816 PE=4 SV=1
312	651	tr|A0A1U8DSA1|A0A1U8DSA1_CAPAN	65.26	9	3	3	Oxidation (M)	40674	uncharacterized protein LOC107839055 OS=Capsicum annuum GN=LOC107839055 PE=4 SV=1
618	6525	tr|A0A1U8G5G0|A0A1U8G5G0_CAPAN	65.21	3	1	1		43326	Malate dehydrogenase chloroplastic OS=Capsicum annuum GN=LOC107862248 PE=4 SV=1
625	53890	tr|A0A2G2Z2W6|A0A2G2Z2W6_CAPAN	64.94	3	1	1		41774	Protein disulfide-isomerase like 2-2 OS=Capsicum annuum OX=4072 GN=T459_19879 PE=3 SV=1
517	58085	tr|A0A2G2YI88|A0A2G2YI88_CAPAN	64.87	2	2	1		92522	Beta-galactosidase OS=Capsicum annuum OX=4072 GN=T459_28788 PE=3 SV=1
431	6204	tr|A0A1U8EXD7|A0A1U8EXD7_CAPAN	64.82	6	2	2		36167	Annexin OS=Capsicum annuum GN=LOC107850818 PE=3 SV=1
322	787	tr|A0A1U8EZP6|A0A1U8EZP6_CAPAN	64.81	11	2	1		16484	kirola-like OS=Capsicum annuum GN=LOC107851398 PE=4 SV=1
361	6324	tr|A0A1U8FLK7|A0A1U8FLK7_CAPAN	64.8	6	2	1	Oxidation (M)	32859	Lactoylglutathione lyase OS=Capsicum annuum GN=LOC107859593 PE=3 SV=1
221	53529	tr|A0A2G2ZQP9|A0A2G2ZQP9_CAPAN	64.65	8	3	1		31230	14-3-3 protein 10 OS=Capsicum annuum OX=4072 GN=T459_12753 PE=3 SV=1
224	7000	tr|A0A1U8G7A3|A0A1U8G7A3_CAPAN	64.35	2	1	1		44549	Alpha-galactosidase OS=Capsicum annuum GN=LOC107862757 PE=3 SV=1
449	391	tr|A0A1U8H9E3|A0A1U8H9E3_CAPAN	64.35	9	2	2		26738	40S ribosomal protein S3-1 OS=Capsicum annuum GN=LOC107877842 PE=3 SV=1
449	53637	tr|A0A2G2YWR0|A0A2G2YWR0_CAPAN	64.35	11	2	2		21268	40S ribosomal protein S3 OS=Capsicum annuum OX=4072 GN=T459_21474 PE=3 SV=1
449	53635	tr|A0A2G2ZII1|A0A2G2ZII1_CAPAN	64.35	18	2	2		13641	40S ribosomal protein S3 OS=Capsicum annuum OX=4072 GN=T459_14750 PE=3 SV=1
280	911	tr|A0A1U8DRG8|A0A1U8DRG8_CAPAN	64.33	7	3	3	Oxidation (M)	53722	UDP-sulfoquinovose synthase chloroplastic OS=Capsicum annuum GN=LOC107838884 PE=4 SV=1
549	67023	tr|A0A2G2YL80|A0A2G2YL80_CAPAN	64.17	7	2	2	Oxidation (M)	32087	Elongation factor P OS=Capsicum annuum OX=4072 GN=T459_25593 PE=3 SV=1
266	54795	tr|A0A2G2YV19|A0A2G2YV19_CAPAN	64.13	1	1	1		92481	Sucrose synthase OS=Capsicum annuum OX=4072 GN=T459_24403 PE=3 SV=1
257	54793	tr|A0A2G2XVT4|A0A2G2XVT4_CAPAN	63.89	3	2	2		111544	Protein chloroplastic OS=Capsicum annuum OX=4072 GN=T459_34548 PE=4 SV=1
193	6211	tr|A0A1U8E1F5|A0A1U8E1F5_CAPAN	63.87	3	2	2	Oxidation (M)	46970	Eukaryotic initiation factor 4A-2 OS=Capsicum annuum GN=LOC107838858 PE=3 SV=1
193	59206	tr|A0A2G2YA20|A0A2G2YA20_CAPAN	63.87	3	2	2	Oxidation (M)	50201	Eukaryotic initiation factor 4A-10 OS=Capsicum annuum OX=4072 GN=T459_31041 PE=3 SV=1
359	59318	tr|A0A2G2YT91|A0A2G2YT91_CAPAN	63.84	3	1	1		42786	3-hydroxyisobutyryl-CoA hydrolase OS=Capsicum annuum OX=4072 GN=T459_23728 PE=3 SV=1
330	59228	tr|A0A2G2ZGQ6|A0A2G2ZGQ6_CAPAN	63.76	4	2	2	Oxidation (M)	50817	glutamate-1-semialdehyde 2 1-aminomutase OS=Capsicum annuum OX=4072 GN=T459_14106 PE=3 SV=1
550	66964	tr|A0A2G2YB20|A0A2G2YB20_CAPAN	63.76	8	2	1	Oxidation (M)	27349	AB hydrolase-1 domain-containing protein OS=Capsicum annuum OX=4072 GN=T459_31377 PE=4 SV=1
288	53743	tr|A0A2G2YD43|A0A2G2YD43_CAPAN	63.65	3	2	1		53823	Mitochondrial-processing peptidase subunit beta OS=Capsicum annuum OX=4072 GN=T459_27152 PE=3 SV=1
323	53709	tr|A0A2G3AA34|A0A2G3AA34_CAPAN	63.54	7	2	2		43180	26S proteasome non-ATPase regulatory subunit 4-like protein (Fragment) OS=Capsicum annuum OX=4072 GN=T459_06210 PE=3 SV=1
202	59285	tr|A0A2G2XZA6|A0A2G2XZA6_CAPAN	63.5	9	2	2	Oxidation (M)	26715	Elongation factor 1-delta OS=Capsicum annuum OX=4072 GN=T459_33318 PE=3 SV=1
256	59264	tr|A0A2G3AEG8|A0A2G3AEG8_CAPAN	63.48	5	2	2		41404	FAM10 family protein OS=Capsicum annuum OX=4072 GN=T459_00513 PE=4 SV=1
503	46044	tr|A0A1U8GPM1|A0A1U8GPM1_CAPAN	63.39	2	1	1		67195	Glucose-6-phosphate 1-dehydrogenase OS=Capsicum annuum GN=LOC107868504 PE=3 SV=1
554	135	tr|A0A1U8GCY5|A0A1U8GCY5_CAPAN	63.37	7	2	2		38235	Putative aldo-keto reductase 1 OS=Capsicum annuum GN=LOC107864160 PE=4 SV=1
554	136	tr|A0A1U8G472|A0A1U8G472_CAPAN	63.37	7	2	2		38800	Putative aldo-keto reductase 2 OS=Capsicum annuum GN=LOC107864159 PE=4 SV=1
391	56130	tr|A0A2G2YVJ0|A0A2G2YVJ0_CAPAN	63.28	3	2	2		85191	Eukaryotic translation initiation factor isoform 4G-1 OS=Capsicum annuum OX=4072 GN=T459_24524 PE=3 SV=1
510	59570	tr|A0A2G2ZD43|A0A2G2ZD43_CAPAN	63.08	1	1	1		84162	Stomatin-like protein 2 mitochondrial OS=Capsicum annuum OX=4072 GN=T459_17950 PE=3 SV=1
510	6693	tr|A0A1U8FYD3|A0A1U8FYD3_CAPAN	63.08	2	1	1		45748	Stomatin-like protein 2 mitochondrial OS=Capsicum annuum GN=LOC107862973 PE=4 SV=1
395	4858	tr|A0A1U8GYI9|A0A1U8GYI9_CAPAN	62.72	11	2	1		23154	Ras-related protein RABH1b OS=Capsicum annuum GN=LOC107870988 PE=4 SV=1
395	6312	tr|A0A1U8ELM8|A0A1U8ELM8_CAPAN	62.72	11	2	1		23071	Ras-related protein RABH1c OS=Capsicum annuum GN=LOC107844320 PE=4 SV=1
608	268	tr|A0A1U8GY55|A0A1U8GY55_CAPAN	62.52	17	2	2		13746	60S ribosomal protein L34 OS=Capsicum annuum GN=LOC107870911 PE=4 SV=1
608	267	tr|A0A1U8G0A7|A0A1U8G0A7_CAPAN	62.52	17	2	2		13732	60S ribosomal protein L34 OS=Capsicum annuum GN=LOC107860534 PE=4 SV=1
392	53599	tr|A0A2G2YPB5|A0A2G2YPB5_CAPAN	62.44	7	3	3		41541	AB hydrolase-1 domain-containing protein OS=Capsicum annuum OX=4072 GN=T459_22368 PE=4 SV=1
385	55957	tr|A0A2G2YYH2|A0A2G2YYH2_CAPAN	62.25	8	2	2		46484	Rhodanese-like domain-containing protein 4 chloroplastic OS=Capsicum annuum OX=4072 GN=T459_21968 PE=4 SV=1
414	6440	tr|A0A1U8DW12|A0A1U8DW12_CAPAN	62.06	4	2	1		51746	Flowering locus K-like proteiny domain OS=Capsicum annuum GN=LOC107839397 PE=4 SV=1
648	2011	tr|A0A1U8DZD5|A0A1U8DZD5_CAPAN	61.99	8	2	2		30477	kynurenine formamidase isoform X2 OS=Capsicum annuum GN=LOC107840234 PE=4 SV=1
353	6498	tr|A0A1U8GBL8|A0A1U8GBL8_CAPAN	61.98	5	3	3		59236	T-complex protein 1 subunit epsilon OS=Capsicum annuum GN=LOC107867118 PE=3 SV=1
473	29699	tr|A0A1U8GFK4|A0A1U8GFK4_CAPAN	61.85	3	1	1		30434	uncharacterized protein LOC107867925 OS=Capsicum annuum GN=LOC107867925 PE=4 SV=1
569	14617	tr|A0A1U8HLF6|A0A1U8HLF6_CAPAN	61.83	8	2	2		29527	Thioredoxin-like protein chloroplastic OS=Capsicum annuum GN=LOC107878755 PE=4 SV=1
415	999	tr|A0A1U8GZE8|A0A1U8GZE8_CAPAN	61.83	5	2	2		51109	inner centromere protein OS=Capsicum annuum GN=LOC107871794 PE=4 SV=1
493	168	tr|A0A1U8E4P5|A0A1U8E4P5_CAPAN	61.65	8	2	2	Oxidation (M)	25564	Clathrin light chain OS=Capsicum annuum GN=LOC107842755 PE=3 SV=1
501	53857	tr|A0A2G2YFF6|A0A2G2YFF6_CAPAN	61.64	5	2	2	Oxidation (M)	53726	Alpha-galactosidase OS=Capsicum annuum OX=4072 GN=T459_27798 PE=3 SV=1
564	59289	tr|A0A2G3AM95|A0A2G3AM95_CAPAN	61.63	8	2	2	Oxidation (M)	23894	Hyaluronan/mRNA-binding protein domain-containing protein OS=Capsicum annuum OX=4072 GN=T459_03222 PE=4 SV=1
497	506	tr|A0A1U8FWS6|A0A1U8FWS6_CAPAN	61.51	5	2	2		45307	Branched-chain-amino-acid aminotransferase OS=Capsicum annuum GN=LOC107860159 PE=3 SV=1
565	67036	tr|A0A2G3A0V6|A0A2G3A0V6_CAPAN	61.48	6	2	2	Oxidation (M)	46774	Putative D-cysteine desulfhydrase 1 mitochondrial OS=Capsicum annuum OX=4072 GN=T459_09937 PE=3 SV=1
271	53650	tr|A0A2G2ZEB3|A0A2G2ZEB3_CAPAN	61.42	6	3	3		59435	Carboxypeptidase OS=Capsicum annuum OX=4072 GN=T459_18370 PE=3 SV=1
647	89282	tr|A0A2G3A242|A0A2G3A242_CAPAN	61.38	8	2	2		27774	23 kDa subunit of oxygen evolving system of photosystem II OS=Capsicum annuum OX=4072 GN=T459_10425 PE=3 SV=1
819	68989	tr|A0A2G2ZSH3|A0A2G2ZSH3_CAPAN	61.3	10	1	1		14459	Photosystem I reaction center subunit IV A chloroplastic OS=Capsicum annuum OX=4072 GN=T459_13373 PE=3 SV=1
819	73659	tr|A0A2G2ZEM6|A0A2G2ZEM6_CAPAN	61.3	12	1	1		11910	Photosystem I reaction center subunit IV chloroplastic OS=Capsicum annuum OX=4072 GN=T459_18456 PE=3 SV=1
166	61127	tr|A0A2G2ZYY1|A0A2G2ZYY1_CAPAN	61.22	3	2	2		49673	ABC transporter B family member 28 OS=Capsicum annuum OX=4072 GN=T459_09282 PE=4 SV=1
378	54938	tr|A0A2G2ZAC9|A0A2G2ZAC9_CAPAN	61.2	10	2	2	Oxidation (M)	21061	ADP-ribosylation factor OS=Capsicum annuum OX=4072 GN=T459_16877 PE=3 SV=1
378	54939	tr|A0A2G2YVY3|A0A2G2YVY3_CAPAN	61.2	10	2	2	Oxidation (M)	21592	ADP-ribosylation factor OS=Capsicum annuum OX=4072 GN=T459_21161 PE=3 SV=1
378	54940	tr|A0A2G2Y024|A0A2G2Y024_CAPAN	61.2	10	2	2	Oxidation (M)	22722	ADP-ribosylation factor OS=Capsicum annuum OX=4072 GN=T459_33108 PE=3 SV=1
378	54937	tr|A0A2G3AK16|A0A2G3AK16_CAPAN	61.2	10	2	2	Oxidation (M)	20850	ADP-ribosylation factor OS=Capsicum annuum OX=4072 GN=T459_02410 PE=3 SV=1
378	54941	tr|A0A2G2YVX7|A0A2G2YVX7_CAPAN	61.2	6	2	2	Oxidation (M)	37330	ADP-ribosylation factor 1 OS=Capsicum annuum OX=4072 GN=T459_21160 PE=3 SV=1
380	67034	tr|A0A2G3A7P9|A0A2G3A7P9_CAPAN	61.14	4	3	3		66240	Uncharacterized protein OS=Capsicum annuum OX=4072 GN=T459_05388 PE=4 SV=1
350	66977	tr|A0A2G2YN95|A0A2G2YN95_CAPAN	60.97	3	3	3		131782	ubiquitinyl hydrolase 1 OS=Capsicum annuum OX=4072 GN=T459_26343 PE=3 SV=1
126	90	tr|A0A1U8EHG4|A0A1U8EHG4_CAPAN	60.82	7	3	3		42419	chitotriosidase-1-like OS=Capsicum annuum GN=LOC107843536 PE=4 SV=1
384	6212	tr|A0A1U8FSB9|A0A1U8FSB9_CAPAN	60.72	4	2	2		58542	Glucose-6-phosphate 1-dehydrogenase OS=Capsicum annuum GN=LOC107860735 PE=3 SV=1
320	53559	tr|A0A2G2ZF64|A0A2G2ZF64_CAPAN	60.45	3	3	3		103648	Villin-2 OS=Capsicum annuum OX=4072 GN=T459_13668 PE=4 SV=1
450	760	tr|A0A1U8FRM7|A0A1U8FRM7_CAPAN	60.4	10	2	1		29618	mitochondrial Outer membrane protein porin of 34 kDa OS=Capsicum annuum GN=LOC107858792 PE=4 SV=1
328	66991	tr|A0A2G3AMN9|A0A2G3AMN9_CAPAN	60.34	8	3	3		39738	NADP-dependent D-sorbitol-6-phosphate dehydrogenase OS=Capsicum annuum OX=4072 GN=T459_03305 PE=4 SV=1
228	59306	tr|A0A2G2ZYA5|A0A2G2ZYA5_CAPAN	60.32	1	1	1		66175	RNA helicase OS=Capsicum annuum OX=4072 GN=T459_09069 PE=4 SV=1
609	359	tr|A0A1U8ELP4|A0A1U8ELP4_CAPAN	60.32	3	2	2	Oxidation (M)	68808	Leukotriene A-4 hydrolase-like protein OS=Capsicum annuum GN=LOC107847521 PE=4 SV=1
860	46055	tr|A0A1U8FTB6|A0A1U8FTB6_CAPAN	60.29	2	1	1		58561	Cystathionine gamma-synthase 1 chloroplastic OS=Capsicum annuum GN=LOC107858737 PE=3 SV=1
284	53453	tr|A0A2G3AL19|A0A2G3AL19_CAPAN	60.18	6	3	3	Carbamidomethylation	48827	Peptidase A1 domain-containing protein OS=Capsicum annuum OX=4072 GN=T459_02804 PE=3 SV=1
527	14469	tr|A0A1U8EXD0|A0A1U8EXD0_CAPAN	60.03	7	2	2		33016	fruit protein pKIWI502 isoform X2 OS=Capsicum annuum GN=LOC107847960 PE=4 SV=1
576	59439	tr|A0A2G2ZAA2|A0A2G2ZAA2_CAPAN	59.99	12	2	2		19653	3-isopropylmalate dehydratase small subunit 1 OS=Capsicum annuum OX=4072 GN=T459_16951 PE=4 SV=1
305	53626	tr|A0A2G2Z7D2|A0A2G2Z7D2_CAPAN	59.92	7	2	1		36471	26S protease regulatory subunit 6B-like protein OS=Capsicum annuum OX=4072 GN=T459_15965 PE=3 SV=1
305	363	tr|A0A1U8H284|A0A1U8H284_CAPAN	59.92	5	2	1		46763	26S protease regulatory subunit 6B homolog OS=Capsicum annuum GN=LOC107875398 PE=3 SV=1
286	925	tr|A0A1U8EVK6|A0A1U8EVK6_CAPAN	59.74	4	3	1		94249	Heat shock 70 kDa protein 14 OS=Capsicum annuum GN=LOC107850425 PE=3 SV=1
467	53773	tr|A0A2G2ZG40|A0A2G2ZG40_CAPAN	59.41	4	2	2	Oxidation (M)	47338	Chorismate synthase OS=Capsicum annuum OX=4072 GN=T459_13994 PE=3 SV=1
922	69375	tr|A0A2G2Z954|A0A2G2Z954_CAPAN	59.39	6	1	1		26536	Ran-binding protein 1-like protein b OS=Capsicum annuum OX=4072 GN=T459_16551 PE=4 SV=1
604	67138	tr|A0A2G3A0E4|A0A2G3A0E4_CAPAN	59.23	7	2	2	Oxidation (M)	39855	4-coumarate--CoA ligase 1 OS=Capsicum annuum OX=4072 GN=T459_09786 PE=4 SV=1
313	67726	tr|A0A2G2Y0C1|A0A2G2Y0C1_CAPAN	59.21	3	2	2		110416	Mannosylglycoprotein endo-beta-mannosidase OS=Capsicum annuum OX=4072 GN=T459_32997 PE=4 SV=1
612	59342	tr|A0A2G3AKX4|A0A2G3AKX4_CAPAN	59.11	7	2	2		37052	UPF0613 protein PB24D3.06c OS=Capsicum annuum OX=4072 GN=T459_02777 PE=4 SV=1
285	53765	tr|A0A2G2YG20|A0A2G2YG20_CAPAN	58.98	9	3	3		38145	Protein RETICULATA-RELATED 4 chloroplastic-like OS=Capsicum annuum OX=4072 GN=T459_28157 PE=3 SV=1
566	53644	tr|A0A2G2Z8H9|A0A2G2Z8H9_CAPAN	58.96	6	2	1		28109	Ferritin OS=Capsicum annuum OX=4072 GN=T459_16365 PE=3 SV=1
462	6368	tr|A0A1U8DZA9|A0A1U8DZA9_CAPAN	58.89	17	3	3		17056	40S ribosomal protein S16 OS=Capsicum annuum GN=LOC107840217 PE=3 SV=1
344	166	tr|A0A1U8FC19|A0A1U8FC19_CAPAN	58.89	3	1	1		41845	ADP ATP carrier protein 1 mitochondrial OS=Capsicum annuum GN=LOC107855731 PE=3 SV=1
319	457	tr|A0A1U8H230|A0A1U8H230_CAPAN	58.81	6	3	2		53593	Flowering locus K-like proteiny domain OS=Capsicum annuum GN=LOC107875289 PE=4 SV=1
412	266	tr|A0A1U8EUA7|A0A1U8EUA7_CAPAN	58.79	5	2	2	Oxidation (M)	43453	Pyruvate dehydrogenase E1 component subunit alpha OS=Capsicum annuum GN=LOC107847622 PE=4 SV=1
325	53590	tr|A0A2G2Z3R1|A0A2G2Z3R1_CAPAN	58.66	4	1	1		26469	Protein THYLAKOID FORMATION1 chloroplastic OS=Capsicum annuum OX=4072 GN=T459_20063 PE=4 SV=1
573	81423	tr|A0A2G2YHG8|A0A2G2YHG8_CAPAN	58.42	11	2	2		26724	acid phosphatase OS=Capsicum annuum OX=4072 GN=T459_28652 PE=3 SV=1
482	53762	tr|A0A2G3AJI4|A0A2G3AJI4_CAPAN	58.4	1	2	1		134676	DNA-directed RNA polymerase OS=Capsicum annuum OX=4072 GN=T459_02279 PE=3 SV=1
482	53803	tr|A0A2G2ZYA3|A0A2G2ZYA3_CAPAN	58.4	11	2	1		18954	ATP synthase subunit b chloroplastic OS=Capsicum annuum OX=4072 GN=T459_09050 PE=3 SV=1
444	53654	tr|A0A2G2Y594|A0A2G2Y594_CAPAN	58.35	13	3	2		24729	Ras-related protein RABA4a OS=Capsicum annuum OX=4072 GN=T459_29361 PE=4 SV=1
444	53681	tr|A0A2G3AHB8|A0A2G3AHB8_CAPAN	58.35	13	3	2		24901	Ras-related protein RABA4c OS=Capsicum annuum OX=4072 GN=T459_01445 PE=4 SV=1
139	59353	tr|A0A2G3ADI6|A0A2G3ADI6_CAPAN	58.35	1	1	1		141647	NAB domain-containing protein OS=Capsicum annuum OX=4072 GN=T459_00169 PE=4 SV=1
551	53657	tr|A0A2G3AKW5|A0A2G3AKW5_CAPAN	58.33	5	2	2		53364	CNNM transmembrane domain-containing protein OS=Capsicum annuum OX=4072 GN=T459_02767 PE=4 SV=1
499	2031	tr|A0A1U8FIT0|A0A1U8FIT0_CAPAN	58.28	3	2	1		82271	subtilisin-like protease SBT1.9 OS=Capsicum annuum GN=LOC107855186 PE=4 SV=1
464	2443	tr|A0A1U8FH10|A0A1U8FH10_CAPAN	57.96	5	2	2		40737	V-type proton ATPase subunit OS=Capsicum annuum GN=LOC107854548 PE=3 SV=1
753	6362	tr|A0A1U8DZF4|A0A1U8DZF4_CAPAN	57.96	2	1	1		70511	Polyadenylate-binding protein OS=Capsicum annuum GN=LOC107840253 PE=3 SV=1
379	53487	tr|A0A2G2ZEW5|A0A2G2ZEW5_CAPAN	57.94	5	1	1		29856	Methyltransferase type 11 domain-containing protein OS=Capsicum annuum OX=4072 GN=T459_13568 PE=4 SV=1
575	8962	tr|A0A1U8H294|A0A1U8H294_CAPAN	57.92	7	2	2		29987	Eukaryotic Translation initiation factor 2 subunit beta OS=Capsicum annuum GN=LOC107875405 PE=4 SV=1
399	53572	tr|A0A2G2ZX64|A0A2G2ZX64_CAPAN	57.91	1	1	1		122451	Ferredoxin-dependent glutamate synthase chloroplastic OS=Capsicum annuum OX=4072 GN=T459_08652 PE=3 SV=1
289	66979	tr|A0A2G3AEH8|A0A2G3AEH8_CAPAN	57.87	4	2	2	Oxidation (M)	61312	Elongation factor G OS=Capsicum annuum OX=4072 GN=T459_00523 PE=3 SV=1
578	6739	tr|A0A1U8F657|A0A1U8F657_CAPAN	57.86	3	1	1		36097	Membrane-associated protein VIPP1 chloroplastic OS=Capsicum annuum GN=LOC107851243 PE=4 SV=1
466	59651	tr|A0A2G2Z524|A0A2G2Z524_CAPAN	57.81	13	2	2		20315	Thioredoxin M1 chloroplastic OS=Capsicum annuum OX=4072 GN=T459_20642 PE=4 SV=1
577	85196	tr|A0A2G2XZB3|A0A2G2XZB3_CAPAN	57.79	3	1	1		51090	Glycerol-3-phosphate dehydrogenase SDP6 mitochondrial OS=Capsicum annuum OX=4072 GN=T459_33309 PE=3 SV=1
258	730	tr|A0A1U8H5G9|A0A1U8H5G9_CAPAN	57.62	8	2	2		28181	Superoxide dismutase OS=Capsicum annuum GN=LOC107873354 PE=3 SV=1
303	67000	tr|A0A2G2ZW32|A0A2G2ZW32_CAPAN	57.5	5	2	1		36587	Serine aminopeptidase S33 domain-containing protein OS=Capsicum annuum OX=4072 GN=T459_08293 PE=4 SV=1
404	46038	tr|A0A1U8E9W4|A0A1U8E9W4_CAPAN	57.43	6	3	3		46908	Acyl-coenzyme A oxidase 4 peroxisomal OS=Capsicum annuum GN=LOC107843433 PE=3 SV=1
580	66987	tr|A0A2G3ADL8|A0A2G3ADL8_CAPAN	57.37	2	1	1		46306	Endoglucanase OS=Capsicum annuum OX=4072 GN=T459_00218 PE=3 SV=1
301	6678	tr|A0A1U8GG90|A0A1U8GG90_CAPAN	57.26	13	3	3	Oxidation (M)	30634	Putative aquaporin PIP-type pTOM75 OS=Capsicum annuum GN=LOC107865316 PE=3 SV=1
396	66968	tr|A0A2G2Z2M4|A0A2G2Z2M4_CAPAN	57.21	3	2	2		73107	Saccharopine dehydrogenase-like C-terminal domain-containing protein OS=Capsicum annuum OX=4072 GN=T459_19673 PE=4 SV=1
610	59504	tr|A0A2G2XU62|A0A2G2XU62_CAPAN	57.12	7	2	2		27418	60S ribosomal protein L23 OS=Capsicum annuum OX=4072 GN=T459_35127 PE=3 SV=1
610	59503	tr|A0A2G2ZEU2|A0A2G2ZEU2_CAPAN	57.12	14	2	2		13367	60S ribosomal protein L23 OS=Capsicum annuum OX=4072 GN=T459_15820 PE=3 SV=1
611	6779	tr|A0A1U8HIN1|A0A1U8HIN1_CAPAN	57.07	12	2	2		19545	uncharacterized protein LOC107878025 OS=Capsicum annuum GN=LOC107878025 PE=4 SV=1
332	680	tr|A0A1U8HAK9|A0A1U8HAK9_CAPAN	56.9	5	2	2	Oxidation (M)	45250	Succinate--CoA ligase [ADP-forming] subunit beta mitochondrial OS=Capsicum annuum GN=LOC107875306 PE=3 SV=1
394	55088	tr|A0A2G2YZV3|A0A2G2YZV3_CAPAN	56.78	3	2	2		85420	Eukaryotic translation initiation factor isoform 4G-1 OS=Capsicum annuum OX=4072 GN=T459_18822 PE=3 SV=1
436	67054	tr|A0A2G3A0N1|A0A2G3A0N1_CAPAN	56.76	6	2	1		38367	Phosphate carrier protein mitochondrial OS=Capsicum annuum OX=4072 GN=T459_09899 PE=3 SV=1
489	8305	tr|A0A1U8DYV0|A0A1U8DYV0_CAPAN	56.65	3	1	1		37844	Malate dehydrogenase glyoxysomal OS=Capsicum annuum GN=LOC107840119 PE=3 SV=1
571	10987	tr|A0A1U8GMD5|A0A1U8GMD5_CAPAN	56.5	8	2	2		30533	probable protein phosphatase 2C 9 OS=Capsicum annuum GN=LOC107867502 PE=4 SV=1
451	53632	tr|A0A2G3AIK8|A0A2G3AIK8_CAPAN	56.1	6	2	1		35046	26S protease regulatory subunit 8 OS=Capsicum annuum OX=4072 GN=T459_01959 PE=4 SV=1
434	466	tr|A0A1U8ELJ3|A0A1U8ELJ3_CAPAN	55.78	11	2	2		25808	Lactoylglutathione lyase OS=Capsicum annuum GN=LOC107847964 PE=3 SV=1
287	821	tr|A0A1U8DY78|A0A1U8DY78_CAPAN	55.66	3	2	2		55672	Putative 26S proteasome non-ATPase regulatory subunit 3 OS=Capsicum annuum GN=LOC107840586 PE=4 SV=1
710	67080	tr|A0A2G2Z0D4|A0A2G2Z0D4_CAPAN	55.66	9	2	1		20979	ATP synthase subunit b chloroplastic OS=Capsicum annuum OX=4072 GN=T459_18968 PE=3 SV=1
710	59875	tr|A0A2G2ZTJ5|A0A2G2ZTJ5_CAPAN	55.66	6	2	1		28698	ATP synthase subunit b chloroplastic OS=Capsicum annuum OX=4072 GN=T459_07398 PE=3 SV=1
518	15254	tr|A0A1U8GWM0|A0A1U8GWM0_CAPAN	55.36	4	2	2		51179	DEAD-box ATP-dependent RNA helicase 15 OS=Capsicum annuum GN=LOC107873253 PE=4 SV=1
506	53717	tr|A0A2G2YJ75|A0A2G2YJ75_CAPAN	55.33	3	2	2	Oxidation (M)	79230	UDP-glucose 4 6-dehydratase OS=Capsicum annuum OX=4072 GN=T459_24745 PE=4 SV=1
529	59208	tr|A0A2G2YQK1|A0A2G2YQK1_CAPAN	55.3	4	2	2	Oxidation (M)	63125	60S ribosomal protein L4 OS=Capsicum annuum OX=4072 GN=T459_22817 PE=3 SV=1
663	6620	tr|A0A1U8F4W9|A0A1U8F4W9_CAPAN	55.03	2	1	1		49975	RuBisCO accumulation factor 1 chloroplastic OS=Capsicum annuum GN=LOC107850603 PE=4 SV=1
463	53731	tr|A0A2G2ZHT2|A0A2G2ZHT2_CAPAN	54.99	5	3	3		65880	phosphoglucomutase (alpha-D-glucose-1 6-bisphosphate-dependent) OS=Capsicum annuum OX=4072 GN=T459_14565 PE=3 SV=1
369	55603	tr|A0A2G2XUT9|A0A2G2XUT9_CAPAN	54.71	4	2	2	Oxidation (M)	52501	T-complex protein 1 subunit gamma OS=Capsicum annuum OX=4072 GN=T459_34871 PE=3 SV=1
533	530	P22629|SAV_STRAV	54.56	7	1	1		18834	Streptavidin OS=Streptomyces avidinii OX=1895 PE=1 SV=1
795	6804	tr|A0A1U8ET35|A0A1U8ET35_CAPAN	54.52	2	1	1		44701	Pyruvate dehydrogenase E1 component subunit beta-3 chloroplastic OS=Capsicum annuum GN=LOC107846758 PE=4 SV=1
795	6805	tr|A0A1U8GMI8|A0A1U8GMI8_CAPAN	54.52	2	1	1		44274	Pyruvate dehydrogenase E1 component subunit beta-3 chloroplastic OS=Capsicum annuum GN=LOC107870448 PE=4 SV=1
586	54077	tr|A0A2G2YJ05|A0A2G2YJ05_CAPAN	54.37	1	1	1		83580	60S ribosomal protein L11 OS=Capsicum annuum OX=4072 GN=T459_24828 PE=3 SV=1
586	59209	tr|A0A2G3AAV7|A0A2G3AAV7_CAPAN	54.37	5	1	1		19688	60S ribosomal protein L11 OS=Capsicum annuum OX=4072 GN=T459_06467 PE=3 SV=1
586	59210	tr|A0A2G2YTV2|A0A2G2YTV2_CAPAN	54.37	3	1	1		26152	60S ribosomal protein L11 OS=Capsicum annuum OX=4072 GN=T459_23860 PE=3 SV=1
586	54977	tr|A0A2G2Z401|A0A2G2Z401_CAPAN	54.37	2	1	1		56890	60S ribosomal protein L11 OS=Capsicum annuum OX=4072 GN=T459_20264 PE=3 SV=1
804	53638	tr|A0A2G2ZZ70|A0A2G2ZZ70_CAPAN	54.32	3	1	1		44578	Tripeptidyl peptidase II Ig-like domain-containing protein OS=Capsicum annuum OX=4072 GN=T459_09357 PE=4 SV=1
485	6278	tr|A0A1U8F3J4|A0A1U8F3J4_CAPAN	54.04	2	1	1		52824	ATP-dependent 6-phosphofructokinase OS=Capsicum annuum GN=LOC107850324 PE=3 SV=1
485	6322	tr|A0A1U8HGX5|A0A1U8HGX5_CAPAN	54.04	2	1	1		56580	ATP-dependent 6-phosphofructokinase OS=Capsicum annuum GN=LOC107878064 PE=3 SV=1
650	54752	tr|A0A2G2Z1D1|A0A2G2Z1D1_CAPAN	53.93	4	2	2		41430	3-hydroxyisobutyryl-CoA hydrolase OS=Capsicum annuum OX=4072 GN=T459_19344 PE=3 SV=1
488	6520	tr|A0A1U8DSU5|A0A1U8DSU5_CAPAN	53.89	6	2	2		40066	Cysteine synthase OS=Capsicum annuum GN=LOC107839203 PE=3 SV=1
711	394	tr|A0A1U8FE35|A0A1U8FE35_CAPAN	53.83	7	2	2		30239	transcription factor HBP-1b(C38)-like OS=Capsicum annuum GN=LOC107857067 PE=4 SV=1
582	6749	tr|A0A1U8HCD2|A0A1U8HCD2_CAPAN	53.64	5	1	1		25326	Putative glutathione S-transferase OS=Capsicum annuum GN=LOC107878538 PE=4 SV=1
613	89281	tr|A0A2G2YM67|A0A2G2YM67_CAPAN	53.64	5	2	2		49475	Oxysterol-binding protein-related protein 3C OS=Capsicum annuum OX=4072 GN=T459_25957 PE=3 SV=1
1039	73708	tr|A0A2G2ZKK2|A0A2G2ZKK2_CAPAN	53.26	14	1	1		7504	Copper transport protein ATX1 OS=Capsicum annuum OX=4072 GN=T459_15490 PE=4 SV=1
377	160	tr|A0A1U8HJM9|A0A1U8HJM9_CAPAN	53.21	9	2	2		35494	Endochitinase B OS=Capsicum annuum GN=LOC107878318 PE=4 SV=1
712	2278	tr|A0A1U8HJS4|A0A1U8HJS4_CAPAN	53.18	7	2	1		30620	probable protein phosphatase 2C 58 OS=Capsicum annuum GN=LOC107878349 PE=4 SV=1
615	54961	tr|A0A2G2YA09|A0A2G2YA09_CAPAN	53.08	5	2	1		38834	ornithine carbamoyltransferase OS=Capsicum annuum OX=4072 GN=T459_30989 PE=3 SV=1
468	53538	tr|A0A2G3A202|A0A2G3A202_CAPAN	53.01	7	2	2	Oxidation (M)	34666	phosphopyruvate hydratase OS=Capsicum annuum OX=4072 GN=T459_10327 PE=3 SV=1
454	59278	tr|A0A2G2ZW14|A0A2G2ZW14_CAPAN	52.96	1	1	1		69803	Putative inactive receptor kinase OS=Capsicum annuum OX=4072 GN=T459_08265 PE=4 SV=1
225	59354	tr|A0A2G3AES2|A0A2G3AES2_CAPAN	52.84	2	1	1		52502	Diaminopimelate decarboxylase 2 chloroplastic OS=Capsicum annuum OX=4072 GN=T459_00606 PE=3 SV=1
614	2249	tr|A0A1U8E6Y3|A0A1U8E6Y3_CAPAN	52.62	12	2	2		20183	Thioredoxin M3 chloroplastic OS=Capsicum annuum GN=LOC107840270 PE=4 SV=1
400	498	tr|A0A1U8G2J5|A0A1U8G2J5_CAPAN	52.62	3	1	1		39514	Farnesyl pyrophosphate synthase 1 OS=Capsicum annuum GN=LOC107863738 PE=3 SV=1
307	717	tr|A0A1U8F6G0|A0A1U8F6G0_CAPAN	52.59	4	2	1		65583	ATP-citrate synthase beta chain protein 1 OS=Capsicum annuum GN=LOC107850974 PE=4 SV=1
331	68933	tr|A0A2G2Z7L4|A0A2G2Z7L4_CAPAN	52.59	7	2	2		28778	Gamma-interferon-inducible lysosomal thiol reductase OS=Capsicum annuum OX=4072 GN=T459_15897 PE=3 SV=1
492	53900	tr|A0A2G3AAY2|A0A2G3AAY2_CAPAN	52.44	2	1	1		57056	Serine hydroxymethyltransferase OS=Capsicum annuum OX=4072 GN=T459_06519 PE=3 SV=1
492	53901	tr|A0A2G2ZR28|A0A2G2ZR28_CAPAN	52.44	2	1	1		57506	Serine hydroxymethyltransferase OS=Capsicum annuum OX=4072 GN=T459_12847 PE=3 SV=1
293	59569	tr|A0A2G3ALM4|A0A2G3ALM4_CAPAN	52.43	4	2	2		52434	Citrate synthase OS=Capsicum annuum OX=4072 GN=T459_03016 PE=3 SV=1
366	59420	tr|A0A2G3ACM3|A0A2G3ACM3_CAPAN	52.4	6	3	2		54037	Mitochondrial-processing peptidase subunit beta OS=Capsicum annuum OX=4072 GN=T459_07051 PE=3 SV=1
534	431	tr|B5LAV8|B5LAV8_CAPAN	52.36	2	1	1		40694	Putative acyl-carrier-protein S-malonyltransferase/ transferase OS=Capsicum annuum GN=LOC107846207 PE=2 SV=1
541	59332	tr|A0A2G2ZYT0|A0A2G2ZYT0_CAPAN	52.34	2	1	1		55384	phosphoglucomutase (alpha-D-glucose-1 6-bisphosphate-dependent) OS=Capsicum annuum OX=4072 GN=T459_09238 PE=3 SV=1
470	11704	tr|A0A1U8E9Z7|A0A1U8E9Z7_CAPAN	52.3	1	1	1		63945	Beta-hexosaminidase OS=Capsicum annuum GN=LOC107843457 PE=3 SV=1
552	89283	tr|A0A2G2ZB21|A0A2G2ZB21_CAPAN	52.3	5	2	2		44766	FMN-binding split barrel OS=Capsicum annuum OX=4072 GN=T459_17259 PE=4 SV=1
465	59746	tr|A0A2G2ZV32|A0A2G2ZV32_CAPAN	52.22	5	2	1	Oxidation (M)	40331	sulfate adenylyltransferase OS=Capsicum annuum OX=4072 GN=T459_07944 PE=4 SV=1
471	735	P02663|CASA2_BOVIN	52.2	9	2	2		26019	Alpha-S2-casein (Laboratory-Cont) OS=Bos taurus GN=CSN1S2 PE=1 SV=2
767	66981	tr|A0A2G2YVY9|A0A2G2YVY9_CAPAN	52.1	3	1	1		37452	aspartate-semialdehyde dehydrogenase OS=Capsicum annuum OX=4072 GN=T459_21215 PE=3 SV=1
519	81450	tr|A0A2G3A3L2|A0A2G3A3L2_CAPAN	52.07	5	2	2		46855	Aminotransferase class I/classII domain-containing protein OS=Capsicum annuum OX=4072 GN=T459_10899 PE=3 SV=1
658	66962	tr|A0A2G3AD03|A0A2G3AD03_CAPAN	52.02	1	1	1		86754	Acetyl-coenzyme A synthetase OS=Capsicum annuum OX=4072 GN=T459_07227 PE=3 SV=1
264	6348	tr|A0A1U8GAH7|A0A1U8GAH7_CAPAN	52	4	3	3		59823	L-ascorbate oxidase homolog OS=Capsicum annuum GN=LOC107866828 PE=4 SV=1
537	53687	tr|A0A2G3AHA9|A0A2G3AHA9_CAPAN	51.97	2	2	2		81381	C2 domain-containing protein OS=Capsicum annuum OX=4072 GN=T459_01517 PE=4 SV=1
568	12372	tr|A0A1U8DV81|A0A1U8DV81_CAPAN	51.92	5	2	2		34529	2-C-methyl-D-erythritol 4-phosphate cytidylyltransferase chloroplastic OS=Capsicum annuum GN=LOC107839798 PE=3 SV=1
324	53508	tr|A0A2G2YSI6|A0A2G2YSI6_CAPAN	51.88	5	2	2		47419	26S protease regulatory subunit 4 OS=Capsicum annuum OX=4072 GN=T459_23429 PE=3 SV=1
324	53509	tr|A0A2G2ZEH3|A0A2G2ZEH3_CAPAN	51.88	5	2	2		49482	26S protease regulatory subunit 4 OS=Capsicum annuum OX=4072 GN=T459_18451 PE=3 SV=1
247	54018	tr|A0A2G3AMG9|A0A2G3AMG9_CAPAN	51.84	1	1	1	Oxidation (M)	112345	T-complex protein 1 subunit alpha OS=Capsicum annuum OX=4072 GN=T459_03291 PE=3 SV=1
766	508	tr|A0A1U8E5E7|A0A1U8E5E7_CAPAN	51.84	3	1	1		43181	ATP phosphoribosyltransferase 1 chloroplastic OS=Capsicum annuum GN=LOC107839893 PE=4 SV=1
438	14543	tr|A0A1U8EWW1|A0A1U8EWW1_CAPAN	51.75	2	1	1		64706	4-alpha-glucanotransferase OS=Capsicum annuum GN=LOC107850686 PE=3 SV=1
583	21588	tr|A0A1U8DUP2|A0A1U8DUP2_CAPAN	51.61	3	1	1		29824	uncharacterized protein LOC107839661 OS=Capsicum annuum GN=LOC107839661 PE=4 SV=1
317	53706	tr|A0A2G2ZW06|A0A2G2ZW06_CAPAN	51.51	2	1	1		78912	MI domain-containing protein OS=Capsicum annuum OX=4072 GN=T459_08261 PE=3 SV=1
574	81595	tr|A0A2G2YR59|A0A2G2YR59_CAPAN	51.28	5	2	2	hydrolyzed DCP-Bio1	45496	Uncharacterized protein OS=Capsicum annuum OX=4072 GN=T459_23015 PE=3 SV=1
567	59375	tr|A0A2G2ZUA6|A0A2G2ZUA6_CAPAN	51.21	5	2	2		49105	Pre-mRNA-processing factor 19 OS=Capsicum annuum OX=4072 GN=T459_07662 PE=3 SV=1
416	53506	tr|A0A2G2ZGT7|A0A2G2ZGT7_CAPAN	51.12	4	2	2		42905	Glyceraldehyde-3-phosphate dehydrogenase OS=Capsicum annuum OX=4072 GN=T459_14159 PE=3 SV=1
420	6662	tr|A0A1U8GJE2|A0A1U8GJE2_CAPAN	51.03	3	2	2		69386	Dolichyl-diphosphooligosaccharide--protein glycosyltransferase subunit 1 OS=Capsicum annuum GN=LOC107866771 PE=3 SV=1
664	21405	tr|A0A1U8EPI6|A0A1U8EPI6_CAPAN	50.87	3	1	1		30674	uncharacterized protein At1g32220 chloroplastic OS=Capsicum annuum GN=LOC107848858 PE=4 SV=1
654	67120	tr|A0A2G2ZMQ2|A0A2G2ZMQ2_CAPAN	50.68	8	2	1		34363	2-alkenal reductase (NADP(+)-dependent) OS=Capsicum annuum OX=4072 GN=T459_11627 PE=4 SV=1
326	53720	tr|A0A2G2ZPY9|A0A2G2ZPY9_CAPAN	50.54	3	1	1		33377	Putative ATP synthase 24 kDa subunit mitochondrial OS=Capsicum annuum OX=4072 GN=T459_12491 PE=4 SV=1
306	54028	tr|A0A2G2ZEK9|A0A2G2ZEK9_CAPAN	50.51	6	1	1	Oxidation (M)	19286	Ribosomal protein L14e domain-containing protein OS=Capsicum annuum OX=4072 GN=T459_18470 PE=3 SV=1
306	962	tr|A0A1U8FD63|A0A1U8FD63_CAPAN	50.51	6	1	1	Oxidation (M)	19754	probable 60S ribosomal protein L14 OS=Capsicum annuum GN=LOC107853180 PE=4 SV=1
306	54235	tr|A0A2G2Z6W3|A0A2G2Z6W3_CAPAN	50.51	6	1	1	Oxidation (M)	19816	60S ribosomal protein L14-2 OS=Capsicum annuum OX=4072 GN=T459_15802 PE=3 SV=1
616	356	tr|A0A1U8H8G3|A0A1U8H8G3_CAPAN	50.38	4	2	2		53478	Xylose isomerase OS=Capsicum annuum GN=LOC107877490 PE=3 SV=1
452	59229	tr|A0A2G3AGQ9|A0A2G3AGQ9_CAPAN	50.21	4	1	1		37892	Putative carboxylesterase 8 OS=Capsicum annuum OX=4072 GN=T459_01301 PE=3 SV=1
508	354	tr|A0A1U8E037|A0A1U8E037_CAPAN	50.2	5	2	1	Oxidation (M)	44700	26S protease regulatory subunit 10B OS=Capsicum annuum GN=LOC107840436 PE=3 SV=1
660	89285	tr|A0A2G2ZQA5|A0A2G2ZQA5_CAPAN	50.07	2	1	1		58749	IST1-like protein OS=Capsicum annuum OX=4072 GN=T459_12567 PE=3 SV=1
678	860	tr|Q9M7P3|Q9M7P3_CAPAN	50.04	2	1	1		44400	Obg-like ATPase 1 OS=Capsicum annuum GN=LOC107853317 PE=2 SV=1
355	67118	tr|A0A2G2YPP0|A0A2G2YPP0_CAPAN	50.03	2	2	2		100560	1 4-alpha-glucan branching enzyme OS=Capsicum annuum OX=4072 GN=T459_22483 PE=3 SV=1
776	53534	tr|A0A2G2ZK77|A0A2G2ZK77_CAPAN	49.93	3	1	1		51462	UTP--glucose-1-phosphate uridylyltransferase OS=Capsicum annuum OX=4072 GN=T459_15356 PE=3 SV=1
539	53414	tr|A0A2G2Y3C6|A0A2G2Y3C6_CAPAN	49.67	3	2	2		65220	Heat shock 70 kDa protein mitochondrial OS=Capsicum annuum OX=4072 GN=T459_31904 PE=3 SV=1
532	340	tr|A0A1U8F9M6|A0A1U8F9M6_CAPAN	49.66	2	1	1		58345	T-complex protein 1 subunit theta OS=Capsicum annuum GN=LOC107854911 PE=3 SV=1
491	6518	tr|A0A1U8G1C5|A0A1U8G1C5_CAPAN	49.6	2	1	1		82071	Subtilisin-like protease SBT1.6 OS=Capsicum annuum GN=LOC107861670 PE=4 SV=1
661	487	tr|A0A1U8GM31|A0A1U8GM31_CAPAN	49.6	1	1	1		88153	Nudix hydrolase 3 OS=Capsicum annuum GN=LOC107870272 PE=4 SV=1
662	53750	tr|A0A2G3AFF3|A0A2G3AFF3_CAPAN	49.6	2	1	1		48062	Acetylornithine deacetylase OS=Capsicum annuum OX=4072 GN=T459_00848 PE=4 SV=1
1040	73699	tr|A0A2G3A4H6|A0A2G3A4H6_CAPAN	49.6	4	1	1		30114	Protein CHAPERONE-LIKE PROTEIN OF POR1 chloroplastic OS=Capsicum annuum OX=4072 GN=T459_04260 PE=4 SV=1
626	61066	tr|A0A2G2XZ35|A0A2G2XZ35_CAPAN	49.58	7	1	1		22916	procollagen-proline 4-dioxygenase OS=Capsicum annuum OX=4072 GN=T459_33385 PE=3 SV=1
585	57632	tr|A0A2G3AF35|A0A2G3AF35_CAPAN	49.57	3	1	1		39372	ATP-dependent Clp protease proteolytic subunit OS=Capsicum annuum OX=4072 GN=T459_00729 PE=3 SV=1
338	14738	tr|A0A1U8E7C4|A0A1U8E7C4_CAPAN	49.57	2	2	2		83213	phospholipase A-2-activating protein OS=Capsicum annuum GN=LOC107840387 PE=4 SV=1
194	56292	tr|A0A2G2XXL6|A0A2G2XXL6_CAPAN	49.35	1	1	1		104337	Eukaryotic translation initiation factor 3 subunit C OS=Capsicum annuum OX=4072 GN=T459_33951 PE=3 SV=1
821	2257	tr|A0A1U8FBV9|A0A1U8FBV9_CAPAN	49.19	3	1	1		34724	putative quinone-oxidoreductase homolog chloroplastic OS=Capsicum annuum GN=LOC107855655 PE=4 SV=1
821	21740	tr|A0A1U8FGS7|A0A1U8FGS7_CAPAN	49.19	3	1	1		34701	putative quinone-oxidoreductase homolog chloroplastic OS=Capsicum annuum GN=LOC107854464 PE=4 SV=1
572	61061	tr|A0A2G3AM22|A0A2G3AM22_CAPAN	49.02	4	2	2		47511	Protein TRIGALACTOSYLDIACYLGLYCEROL 4 chloroplastic OS=Capsicum annuum OX=4072 GN=T459_03169 PE=4 SV=1
433	345	tr|A0A1U8DWB7|A0A1U8DWB7_CAPAN	48.96	10	2	2		15254	Histone H3 OS=Capsicum annuum GN=LOC107840089 PE=3 SV=1
433	317	tr|A0A1U8GKB4|A0A1U8GKB4_CAPAN	48.96	10	2	2		15406	Histone H3 OS=Capsicum annuum GN=LOC107867451 PE=3 SV=1
433	343	tr|A0A1U8F6I8|A0A1U8F6I8_CAPAN	48.96	10	2	2		15268	Histone H3 OS=Capsicum annuum GN=LOC107854441 PE=3 SV=1
433	344	tr|A0A1U8FF14|A0A1U8FF14_CAPAN	48.96	10	2	2		15282	Histone H3 OS=Capsicum annuum GN=LOC107854410 PE=3 SV=1
433	53548	tr|A0A2G2Y674|A0A2G2Y674_CAPAN	48.96	8	2	2		19868	Histone H3.2 OS=Capsicum annuum OX=4072 GN=T459_29647 PE=3 SV=1
555	436	tr|A0A1U8GXM8|A0A1U8GXM8_CAPAN	48.94	5	2	2		32348	Eukaryotic translation initiation factor 3 subunit G OS=Capsicum annuum GN=LOC107871214 PE=3 SV=1
367	67539	tr|A0A2G2YUZ0|A0A2G2YUZ0_CAPAN	48.94	4	3	3		68100	Glutathione hydrolase OS=Capsicum annuum OX=4072 GN=T459_24309 PE=4 SV=1
419	380	tr|A0A1U8F2I8|A0A1U8F2I8_CAPAN	48.91	5	2	2		44430	Pectin acetylesterase OS=Capsicum annuum GN=LOC107849818 PE=3 SV=1
921	6708	tr|A0A1U8E398|A0A1U8E398_CAPAN	48.91	8	1	1		23506	Ran-binding protein 1-like protein b OS=Capsicum annuum GN=LOC107838984 PE=4 SV=1
507	59742	tr|A0A2G3AJ13|A0A2G3AJ13_CAPAN	48.89	5	2	2		58514	Importin subunit alpha OS=Capsicum annuum OX=4072 GN=T459_02113 PE=3 SV=1
244	164	tr|A0A1U8F167|A0A1U8F167_CAPAN	48.84	2	1	1		48095	ADP ATP carrier protein 1 mitochondrial OS=Capsicum annuum GN=LOC107852675 PE=3 SV=1
437	6339	tr|A0A1U8EMR2|A0A1U8EMR2_CAPAN	48.78	4	1	1		44841	Oxygen-dependent coproporphyrinogen-III oxidase chloroplastic OS=Capsicum annuum GN=LOC107845388 PE=4 SV=1
659	14585	tr|A0A075B8I5|A0A075B8I5_CAPAN	48.59	4	1	1		31697	ABA-responsive protein 1 OS=Capsicum annuum GN=ABR1 PE=2 SV=1
649	73634	tr|A0A2G3AGG7|A0A2G3AGG7_CAPAN	48.52	3	2	2		59485	MGS-like domain-containing protein OS=Capsicum annuum OX=4072 GN=T459_01218 PE=3 SV=1
677	67022	tr|A0A2G2ZJC1|A0A2G2ZJC1_CAPAN	48.31	7	1	1		25546	Superoxide dismutase OS=Capsicum annuum OX=4072 GN=T459_15098 PE=3 SV=1
677	73886	tr|A0A2G2Y6A0|A0A2G2Y6A0_CAPAN	48.31	8	1	1		19026	Superoxide dismutase [Mn] mitochondrial OS=Capsicum annuum OX=4072 GN=T459_29721 PE=4 SV=1
714	54786	tr|A0A2G2XUZ0|A0A2G2XUZ0_CAPAN	48.2	4	2	2		54780	Isocitrate lyase OS=Capsicum annuum OX=4072 GN=T459_34867 PE=4 SV=1
657	14728	tr|A0A1U8FU10|A0A1U8FU10_CAPAN	48.19	11	2	2		19345	14 kDa zinc-binding protein OS=Capsicum annuum GN=LOC107858909 PE=4 SV=1
941	59484	tr|A0A2G2ZCL8|A0A2G2ZCL8_CAPAN	48.06	6	1	1		17808	50S ribosomal protein L22 chloroplastic OS=Capsicum annuum OX=4072 GN=T459_17780 PE=3 SV=1
941	59539	tr|A0A2G3A164|A0A2G3A164_CAPAN	48.06	6	1	1		18050	50S ribosomal protein L22 chloroplastic OS=Capsicum annuum OX=4072 GN=T459_10056 PE=3 SV=1
542	53451	tr|A0A2G2Z8V8|A0A2G2Z8V8_CAPAN	48	1	1	1		119366	Delta-1-pyrroline-5-carboxylate synthase OS=Capsicum annuum OX=4072 GN=T459_16482 PE=3 SV=1
418	56464	tr|A0A2G2ZQ52|A0A2G2ZQ52_CAPAN	47.99	12	2	1		20786	Ras-related protein Rab7 OS=Capsicum annuum OX=4072 GN=T459_12524 PE=4 SV=1
397	53562	tr|A0A2G2Y5S2|A0A2G2Y5S2_CAPAN	47.95	3	1	1	Carbamidomethylation	44931	Acyl-[acyl-carrier-protein] desaturase OS=Capsicum annuum OX=4072 GN=T459_29497 PE=3 SV=1
397	581	tr|A0A1U8G8K8|A0A1U8G8K8_CAPAN	47.95	3	1	1	Carbamidomethylation	44745	Acyl-[acyl-carrier-protein] desaturase OS=Capsicum annuum GN=LOC107863583 PE=3 SV=1
818	21451	tr|A0A1U8GVV8|A0A1U8GVV8_CAPAN	47.95	3	1	1		46744	Chaperone protein dnaJ 2 OS=Capsicum annuum GN=LOC107870307 PE=3 SV=1
818	73564	tr|A0A2G2Y6I5|A0A2G2Y6I5_CAPAN	47.95	3	1	1		46677	DnaJ protein-like protein 2 OS=Capsicum annuum OX=4072 GN=T459_29763 PE=3 SV=1
1205	46065	tr|A0A1U8DWB3|A0A1U8DWB3_CAPAN	47.87	16	1	1		10695	Putative steroid-binding protein 3 OS=Capsicum annuum GN=LOC107839460 PE=3 SV=1
820	53664	tr|A0A2G2YUG9|A0A2G2YUG9_CAPAN	47.77	5	1	1		25189	GTP-binding nuclear protein OS=Capsicum annuum OX=4072 GN=T459_24158 PE=3 SV=1
820	53665	tr|A0A2G2YUE8|A0A2G2YUE8_CAPAN	47.77	5	1	1		25217	GTP-binding nuclear protein OS=Capsicum annuum OX=4072 GN=T459_24157 PE=3 SV=1
775	742	tr|A0A1U8EWK2|A0A1U8EWK2_CAPAN	47.75	2	1	1		49753	Tubulin alpha chain OS=Capsicum annuum GN=LOC107848102 PE=3 SV=1
775	725	tr|A0A1U8EVG5|A0A1U8EVG5_CAPAN	47.75	2	1	1		49749	Tubulin alpha chain OS=Capsicum annuum GN=LOC107850896 PE=3 SV=1
775	723	tr|A0A1U8FRN4|A0A1U8FRN4_CAPAN	47.75	2	1	1		49606	Tubulin alpha chain OS=Capsicum annuum GN=LOC107860538 PE=3 SV=1
775	741	tr|A0A1U8GD16|A0A1U8GD16_CAPAN	47.75	2	1	1		49758	Tubulin alpha chain OS=Capsicum annuum GN=LOC107867313 PE=3 SV=1
570	53833	tr|A0A2G2ZSN5|A0A2G2ZSN5_CAPAN	47.68	3	2	2		50193	Thioredoxin domain-containing protein OS=Capsicum annuum OX=4072 GN=T459_13428 PE=3 SV=1
494	6310	tr|A0A1U8FVI7|A0A1U8FVI7_CAPAN	47.54	7	2	2		36146	Guanine Nucleotide-binding protein subunit beta-like protein OS=Capsicum annuum GN=LOC107862198 PE=4 SV=1
530	89284	tr|A0A2G2YI03|A0A2G2YI03_CAPAN	47.47	6	2	2		41454	D-amino-acid transaminase chloroplastic OS=Capsicum annuum OX=4072 GN=T459_28869 PE=4 SV=1
627	14851	tr|A0A1U8E3E3|A0A1U8E3E3_CAPAN	47.46	6	1	1		19760	Thioredoxin M-type chloroplastic OS=Capsicum annuum GN=LOC107842434 PE=4 SV=1
651	24776	tr|A0A1U8FU65|A0A1U8FU65_CAPAN	47.44	6	2	2	Oxidation (M)	34472	hydroxyphenylpyruvate reductase-like OS=Capsicum annuum GN=LOC107861824 PE=3 SV=1
667	7834	tr|A0A1U8EU36|A0A1U8EU36_CAPAN	47.41	5	1	1		18748	Peptidyl-prolyl cis-trans isomerase OS=Capsicum annuum GN=LOC107850604 PE=3 SV=1
718	75956	tr|A0A2G2ZKJ8|A0A2G2ZKJ8_CAPAN	47.39	3	1	1		21437	60S ribosomal protein L35 OS=Capsicum annuum OX=4072 GN=T459_15476 PE=3 SV=1
371	2616	tr|A0A1U8DW84|A0A1U8DW84_CAPAN	47.29	2	1	1		60153	Bifunctional Riboflavin biosynthesis protein RIBA 1 chloroplastic OS=Capsicum annuum GN=LOC107840068 PE=3 SV=1
588	295	tr|A0A1U8FZR2|A0A1U8FZR2_CAPAN	47.12	4	1	1		25623	thylakoid lumenal 17.4 kDa protein chloroplastic OS=Capsicum annuum GN=LOC107863088 PE=4 SV=1
784	14512	tr|A0A1U8GVB0|A0A1U8GVB0_CAPAN	47.11	4	1	1		37956	Arginase 1 mitochondrial OS=Capsicum annuum GN=LOC107873005 PE=3 SV=1
502	53805	tr|A0A2G2ZF52|A0A2G2ZF52_CAPAN	46.93	6	2	2		31434	Glucan endo-1 3-beta-glucosidase basic vacuolar isoform OS=Capsicum annuum OX=4072 GN=T459_13623 PE=3 SV=1
923	89287	tr|A0A2G2YPC8|A0A2G2YPC8_CAPAN	46.91	4	1	1		36954	GST N-terminal domain-containing protein OS=Capsicum annuum OX=4072 GN=T459_22401 PE=4 SV=1
486	67146	tr|A0A2G2YUJ3|A0A2G2YUJ3_CAPAN	46.88	3	2	2		78625	Glyoxysomal fatty acid beta-oxidation multifunctional protein MFP-a OS=Capsicum annuum OX=4072 GN=T459_24205 PE=3 SV=1
484	6316	tr|A0A1U8EGF1|A0A1U8EGF1_CAPAN	46.6	1	1	1		105754	Coatomer subunit beta OS=Capsicum annuum GN=LOC107846410 PE=4 SV=1
1206	59365	tr|A0A2G2ZAJ9|A0A2G2ZAJ9_CAPAN	46.53	9	1	1		14057	40S ribosomal protein S14 OS=Capsicum annuum OX=4072 GN=T459_17084 PE=3 SV=1
1206	53714	tr|A0A2G2YPH6|A0A2G2YPH6_CAPAN	46.53	7	1	1		16474	40S ribosomal protein S14 OS=Capsicum annuum OX=4072 GN=T459_22428 PE=3 SV=1
1206	59358	tr|A0A2G2YNB9|A0A2G2YNB9_CAPAN	46.53	7	1	1		18245	40S ribosomal protein S14 OS=Capsicum annuum OX=4072 GN=T459_26195 PE=3 SV=1
676	6210	tr|A0A1U8HA05|A0A1U8HA05_CAPAN	46.47	1	1	1		102022	Protein argonaute 9 OS=Capsicum annuum GN=LOC107875661 PE=3 SV=1
1041	67024	tr|A0A2G2Z7H7|A0A2G2Z7H7_CAPAN	46.46	6	1	1		16116	VOC domain-containing protein OS=Capsicum annuum OX=4072 GN=T459_15981 PE=4 SV=1
863	6719	tr|A0A1U8EKR1|A0A1U8EKR1_CAPAN	46.39	4	1	1		23513	40S ribosomal protein S5 OS=Capsicum annuum GN=LOC107843987 PE=3 SV=1
483	6263	tr|A0A1U8EI71|A0A1U8EI71_CAPAN	46.36	1	1	1		105644	Coatomer subunit beta OS=Capsicum annuum GN=LOC107843715 PE=4 SV=1
805	789	tr|A0A1U8GRH5|A0A1U8GRH5_CAPAN	46.33	2	1	1		63033	Pyruvate kinase OS=Capsicum annuum GN=LOC107869328 PE=3 SV=1
362	59312	tr|A0A2G3ACK0|A0A2G3ACK0_CAPAN	46.26	0	1	1		456869	Titin-like OS=Capsicum annuum OX=4072 GN=T459_07068 PE=4 SV=1
474	53542	tr|A0A2G2YYV2|A0A2G2YYV2_CAPAN	46.22	4	2	2		48687	Peptidase A1 domain-containing protein OS=Capsicum annuum OX=4072 GN=T459_22062 PE=3 SV=1
1207	6505	tr|A0A1U8F6X5|A0A1U8F6X5_CAPAN	46.22	10	1	1		10439	10 kDa chaperonin OS=Capsicum annuum GN=LOC107851092 PE=3 SV=1
864	6560	tr|A0A1U8HCC7|A0A1U8HCC7_CAPAN	46.2	5	1	1		25692	Putative glutathione S-transferase OS=Capsicum annuum GN=LOC107878532 PE=4 SV=1
864	57700	tr|A0A2G2Z4L0|A0A2G2Z4L0_CAPAN	46.2	5	1	1		25580	glutathione transferase OS=Capsicum annuum OX=4072 GN=T459_20479 PE=4 SV=1
864	54899	tr|A0A2G2Z4X3|A0A2G2Z4X3_CAPAN	46.2	5	1	1		25579	glutathione transferase OS=Capsicum annuum OX=4072 GN=T459_20473 PE=4 SV=1
584	6599	tr|A0A1U8GM57|A0A1U8GM57_CAPAN	46.19	1	1	1		99835	Dynamin-2B OS=Capsicum annuum GN=LOC107867888 PE=3 SV=1
520	59329	tr|A0A2G2YQU6|A0A2G2YQU6_CAPAN	45.9	4	1	1		30013	Protein IN2-1-like protein B OS=Capsicum annuum OX=4072 GN=T459_22830 PE=4 SV=1
520	59421	tr|A0A2G2XUS8|A0A2G2XUS8_CAPAN	45.9	4	1	1		27905	Protein IN2-1-like protein B (Fragment) OS=Capsicum annuum OX=4072 GN=T459_34874 PE=4 SV=1
520	59404	tr|A0A2G2YMW5|A0A2G2YMW5_CAPAN	45.9	3	1	1		42270	Protein IN2-1-like protein B OS=Capsicum annuum OX=4072 GN=T459_26035 PE=4 SV=1
942	81407	tr|A0A2G2XZY5|A0A2G2XZY5_CAPAN	45.72	3	1	1		36056	NHL repeat-containing protein 2 OS=Capsicum annuum OX=4072 GN=T459_33084 PE=4 SV=1
716	731	tr|A0A1U8GPG9|A0A1U8GPG9_CAPAN	45.7	2	1	1		48453	4-hydroxyphenylpyruvate dioxygenase OS=Capsicum annuum GN=LOC107870882 PE=3 SV=1
861	67055	tr|A0A2G2ZZ50|A0A2G2ZZ50_CAPAN	45.7	3	1	1		35084	Tripeptidyl-peptidase 2 OS=Capsicum annuum OX=4072 GN=T459_09359 PE=4 SV=1
509	53470	tr|A0A2G2Y4H0|A0A2G2Y4H0_CAPAN	45.7	2	1	1		41284	UTP--glucose-1-phosphate uridylyltransferase OS=Capsicum annuum OX=4072 GN=T459_29070 PE=3 SV=1
652	66963	tr|A0A2G2ZAG7|A0A2G2ZAG7_CAPAN	45.57	6	2	2		31046	Mitochondrial carnitine/acylcarnitine carrier-like protein OS=Capsicum annuum OX=4072 GN=T459_17021 PE=3 SV=1
717	14863	tr|A0A1U8GZ48|A0A1U8GZ48_CAPAN	45.46	4	1	1		32627	Alpha-soluble NSF attachment protein OS=Capsicum annuum GN=LOC107871136 PE=4 SV=1
679	81411	tr|A0A2G2ZHL2|A0A2G2ZHL2_CAPAN	45.45	3	1	1		32412	Translin-associated protein X OS=Capsicum annuum OX=4072 GN=T459_14449 PE=3 SV=1
327	59220	tr|A0A2G2Y9I5|A0A2G2Y9I5_CAPAN	45.43	1	1	1		81662	Phytaspase OS=Capsicum annuum OX=4072 GN=SBT1.9 PE=3 SV=1
423	31856	tr|A0A1U8DQZ0|A0A1U8DQZ0_CAPAN	45.42	2	1	1		62110	Aspartokinase 3 chloroplastic OS=Capsicum annuum GN=LOC107838766 PE=4 SV=1
351	53905	tr|A0A2G3A2L5|A0A2G3A2L5_CAPAN	45.27	1	1	1		106169	Plasma membrane ATPase OS=Capsicum annuum OX=4072 GN=T459_10564 PE=3 SV=1
439	67225	tr|A0A2G2ZL79|A0A2G2ZL79_CAPAN	45.22	2	2	2		85828	Neutral ceramidase OS=Capsicum annuum OX=4072 GN=T459_11201 PE=3 SV=1
455	438	tr|A0A1U8GAY3|A0A1U8GAY3_CAPAN	45.18	2	1	1		53682	Purple acid phosphatase OS=Capsicum annuum GN=LOC107866942 PE=3 SV=1
862	9213	tr|A0A1U8FQX2|A0A1U8FQX2_CAPAN	45.11	3	1	1		41726	uncharacterized protein LOC107860684 OS=Capsicum annuum GN=LOC107860684 PE=4 SV=1
713	2347	tr|K4FZR6|K4FZR6_CAPAN	45.07	7	2	2	Carbamidomethylation	34205	Succinate--CoA ligase [ADP-forming] subunit alpha mitochondrial OS=Capsicum annuum GN=SCS PE=2 SV=1
1042	73647	tr|A0A2G3A8L6|A0A2G3A8L6_CAPAN	45.05	6	1	1		26835	Eukaryotic translation initiation factor 3 subunit J OS=Capsicum annuum OX=4072 GN=T459_05712 PE=4 SV=1
670	59725	tr|A0A2G3A9P0|A0A2G3A9P0_CAPAN	44.54	1	1	1	Oxidation (M)	95780	galactinol--sucrose galactosyltransferase OS=Capsicum annuum OX=4072 GN=T459_06047 PE=3 SV=1
653	10041	tr|A0A1U8HD95|A0A1U8HD95_CAPAN	44.53	2	2	2		82441	DUF21 domain-containing protein chloroplastic OS=Capsicum annuum GN=LOC107878790 PE=4 SV=1
363	55361	tr|A0A2G2Z336|A0A2G2Z336_CAPAN	44.5	1	1	1		90053	Histidine kinase/HSP90-like ATPase domain-containing protein OS=Capsicum annuum OX=4072 GN=T459_19797 PE=3 SV=1
1052	67009	tr|A0A2G2XYR0|A0A2G2XYR0_CAPAN	44.48	6	1	1		17202	CBS domain-containing protein CBSX2 chloroplastic OS=Capsicum annuum OX=4072 GN=T459_33532 PE=4 SV=1
440	59214	tr|A0A2G2YW44|A0A2G2YW44_CAPAN	44.44	2	1	1		46692	Isocitrate dehydrogenase [NADP] OS=Capsicum annuum OX=4072 GN=T459_21257 PE=3 SV=1
249	179	tr|A0A1U8E1T0|A0A1U8E1T0_CAPAN	44.4	10	1	1		11425	Histone H4 OS=Capsicum annuum GN=LOC107838933 PE=3 SV=1
249	174	tr|A0A1U8GX93|A0A1U8GX93_CAPAN	44.4	10	1	1		11409	Histone H4 OS=Capsicum annuum GN=LOC107873518 PE=3 SV=1
475	67154	tr|A0A2G2YKZ4|A0A2G2YKZ4_CAPAN	44.35	3	1	1		45471	ethanolamine-phosphate cytidylyltransferase OS=Capsicum annuum OX=4072 GN=T459_25517 PE=3 SV=1
341	2461	tr|A0A1U8FU73|A0A1U8FU73_CAPAN	44.32	1	1	1		65128	15-cis-phytoene desaturase chloroplastic/chromoplastic OS=Capsicum annuum GN=LOC107861625 PE=4 SV=1
924	53500	tr|A0A2G2YQV3|A0A2G2YQV3_CAPAN	44.3	2	1	1		52765	Arginine biosynthesis bifunctional protein ArgJ chloroplastic OS=Capsicum annuum OX=4072 GN=T459_22913 PE=3 SV=1
531	74670	tr|A0A2G2YQA0|A0A2G2YQA0_CAPAN	44.23	4	2	2		59196	Serine carboxypeptidase-like 50 OS=Capsicum annuum OX=4072 GN=T459_22659 PE=3 SV=1
590	78119	tr|A0A2G2ZJJ0|A0A2G2ZJJ0_CAPAN	44.13	1	1	1		60635	Folylpolyglutamate synthase OS=Capsicum annuum OX=4072 GN=T459_15184 PE=3 SV=1
590	89302	tr|A0A2G2YEB2|A0A2G2YEB2_CAPAN	44.13	1	1	1		62664	Folylpolyglutamate synthase OS=Capsicum annuum OX=4072 GN=T459_27565 PE=3 SV=1
719	89303	tr|A0A1U8DX39|A0A1U8DX39_CAPAN	43.99	2	1	1		71102	DYW domain-containing protein OS=Capsicum annuum OX=4072 GN=T459_33029 PE=3 SV=1
372	59225	tr|A0A2G3AKI6|A0A2G3AKI6_CAPAN	43.8	1	1	1		124499	Protein transport protein SEC31-like protein B OS=Capsicum annuum OX=4072 GN=T459_02614 PE=3 SV=1
720	67033	tr|A0A2G2ZHN0|A0A2G2ZHN0_CAPAN	43.77	3	1	1		37921	Ubiquitin receptor RAD23 OS=Capsicum annuum OX=4072 GN=T459_14513 PE=3 SV=1
1209	14599	tr|A0A1U8FUI2|A0A1U8FUI2_CAPAN	43.56	8	1	1		13981	Thioredoxin OS=Capsicum annuum GN=LOC107859547 PE=3 SV=1
1044	2429	tr|A0A1U8G337|A0A1U8G337_CAPAN	43.55	4	1	1		30860	26S proteasome non-ATPase regulatory subunit 8 homolog A OS=Capsicum annuum GN=LOC107864037 PE=4 SV=1
867	66986	tr|A0A2G3A551|A0A2G3A551_CAPAN	43.53	4	1	1		26783	Eukaryotic translation initiation factor 6 OS=Capsicum annuum OX=4072 GN=EIF6 PE=3 SV=1
1208	59683	tr|A0A2G2YA05|A0A2G2YA05_CAPAN	43.51	14	1	1		8477	Uncharacterized protein OS=Capsicum annuum OX=4072 GN=T459_30806 PE=4 SV=1
622	21655	tr|A0A1U8FX89|A0A1U8FX89_CAPAN	43.24	2	1	1		62379	Nicotinate phosphoribosyltransferase OS=Capsicum annuum GN=LOC107860287 PE=4 SV=1
587	6470	tr|A0A1U8G267|A0A1U8G267_CAPAN	43.24	1	1	1		80358	ABC transporter F family member 3 OS=Capsicum annuum GN=LOC107863847 PE=4 SV=1
496	801	tr|A0A1U8F3C9|A0A1U8F3C9_CAPAN	43.21	1	1	1		78958	Glyoxysomal fatty acid beta-oxidation multifunctional protein MFP-a OS=Capsicum annuum GN=LOC107850556 PE=3 SV=1
619	6541	tr|A0A1U8GUH0|A0A1U8GUH0_CAPAN	42.99	2	1	1	Carbamidomethylation	46000	Alpha-galactosidase OS=Capsicum annuum GN=LOC107870414 PE=3 SV=1
1046	59543	tr|A0A2G2YNK0|A0A2G2YNK0_CAPAN	42.99	11	1	1		12301	40S ribosomal protein S28 OS=Capsicum annuum OX=4072 GN=T459_26443 PE=3 SV=1
1046	6471	tr|A0A1U8E9M2|A0A1U8E9M2_CAPAN	42.99	18	1	1		7513	40S ribosomal protein S28 OS=Capsicum annuum GN=LOC107843985 PE=3 SV=1
1055	6848	tr|A0A1U8G8A4|A0A1U8G8A4_CAPAN	42.93	6	1	1		19812	uncharacterized protein LOC107863525 OS=Capsicum annuum GN=LOC107863525 PE=4 SV=1
785	16682	tr|A0A1U8HJG4|A0A1U8HJG4_CAPAN	42.88	4	1	1		33569	GrpE protein homolog OS=Capsicum annuum GN=LOC107878754 PE=3 SV=1
943	67027	tr|A0A2G3AK98|A0A2G3AK98_CAPAN	42.86	14	1	1		8002	ATP-dependent Clp protease proteolytic subunit OS=Capsicum annuum OX=4072 GN=T459_02534 PE=4 SV=1
943	67026	tr|A0A2G2Y928|A0A2G2Y928_CAPAN	42.86	15	1	1		7819	ATP-dependent Clp protease proteolytic subunit OS=Capsicum annuum OX=4072 GN=T459_30476 PE=4 SV=1
943	67028	tr|A0A2G2YF81|A0A2G2YF81_CAPAN	42.86	12	1	1		9132	ATP-dependent Clp protease proteolytic subunit OS=Capsicum annuum OX=4072 GN=T459_27895 PE=4 SV=1
762	6928	tr|A0A1U8GUL7|A0A1U8GUL7_CAPAN	42.84	1	1	1		98067	hepatoma-derived growth factor-related protein 2 OS=Capsicum annuum GN=LOC107872835 PE=4 SV=1
1045	29951	tr|A0A1U8FK13|A0A1U8FK13_CAPAN	42.68	2	1	1		51833	Protein transport protein Sec61 subunit alpha OS=Capsicum annuum GN=LOC107859192 PE=3 SV=1
504	720	tr|A0A1U8F4P4|A0A1U8F4P4_CAPAN	42.65	1	1	1		126232	Isoleucine--tRNA ligase cytoplasmic OS=Capsicum annuum GN=LOC107850553 PE=3 SV=1
656	73580	tr|A0A2G3A8Y9|A0A2G3A8Y9_CAPAN	42.59	6	2	2		41023	ATP synthase gamma chain chloroplastic OS=Capsicum annuum OX=4072 GN=T459_05829 PE=3 SV=1
1211	600	tr|B5LAU9|B5LAU9_CAPAN	42.35	2	1	1		47614	Glutamine synthetase OS=Capsicum annuum GN=LOC107841845 PE=2 SV=1
559	207	tr|A0A1U8EDM0|A0A1U8EDM0_CAPAN	42.17	3	1	1		44963	DNA damage-inducible protein 1 OS=Capsicum annuum GN=LOC107845486 PE=4 SV=1
817	403	tr|A0A1U8FU52|A0A1U8FU52_CAPAN	42.16	3	1	1		41431	glutathionyl-hydroquinone reductase YqjG-like isoform X1 OS=Capsicum annuum GN=LOC107858940 PE=4 SV=1
589	89289	tr|A0A2G3AEC1|A0A2G3AEC1_CAPAN	42.08	3	1	1		32880	Superoxide dismutase copper chaperone OS=Capsicum annuum OX=4072 GN=T459_00432 PE=3 SV=1
628	55165	tr|A0A2G2YLT7|A0A2G2YLT7_CAPAN	42.03	2	1	1		55478	DEAD-box ATP-dependent RNA helicase 38 OS=Capsicum annuum OX=4072 GN=T459_25778 PE=4 SV=1
1210	73569	tr|A0A2G2ZKI0|A0A2G2ZKI0_CAPAN	42.02	8	1	1		16315	40S ribosomal protein S17-3 OS=Capsicum annuum OX=4072 GN=T459_15507 PE=3 SV=1
1210	21423	tr|Q6RJY3|Q6RJY3_CAPAN	42.02	8	1	1		16333	40S ribosomal protein S17 OS=Capsicum annuum GN=LOC107851088 PE=2 SV=1
543	538	tr|A0A1U8GAR2|A0A1U8GAR2_CAPAN	42.01	8	2	2		35526	cinnamoyl-CoA reductase 2-like OS=Capsicum annuum GN=LOC107866761 PE=4 SV=1
926	73590	tr|A0A2G2YBK1|A0A2G2YBK1_CAPAN	41.98	2	1	1		68597	Glucosidase 2 subunit beta OS=Capsicum annuum OX=4072 GN=T459_31356 PE=4 SV=1
511	21460	tr|A0A1U8GRY0|A0A1U8GRY0_CAPAN	41.98	2	1	1		78075	Threonine--tRNA ligase cytoplasmic OS=Capsicum annuum GN=LOC107871475 PE=3 SV=1
495	1684	tr|A0A1U8DV83|A0A1U8DV83_CAPAN	41.96	1	1	1		98599	Histidine--tRNA ligase cytoplasmic OS=Capsicum annuum GN=LOC107839797 PE=3 SV=1
1047	46057	tr|A0A1U8GSP9|A0A1U8GSP9_CAPAN	41.72	3	1	1		49232	poly(U)-specific endoribonuclease-B isoform X1 OS=Capsicum annuum GN=LOC107869066 PE=4 SV=1
723	55956	tr|A0A1U8FUL9|A0A1U8FUL9_CAPAN	41.68	2	1	1		50721	Methyl-CpG-binding domain-containing protein 11 OS=Capsicum annuum OX=4072 GN=T459_10520 PE=4 SV=1
763	14693	tr|A0A1U8FKT0|A0A1U8FKT0_CAPAN	41.67	2	1	1		65453	Eukaryotic translation initiation factor 3 subunit D OS=Capsicum annuum GN=LOC107859377 PE=3 SV=1
621	81475	tr|A0A2G2YN61|A0A2G2YN61_CAPAN	41.66	4	2	2		39133	4-hydroxy-tetrahydrodipicolinate synthase OS=Capsicum annuum OX=4072 GN=T459_26239 PE=3 SV=1
621	14827	tr|A0A1U8GGG2|A0A1U8GGG2_CAPAN	41.66	4	2	2		39828	4-hydroxy-tetrahydrodipicolinate synthase chloroplastic OS=Capsicum annuum GN=LOC107868126 PE=3 SV=1
944	67167	tr|A0A2G3AAC0|A0A2G3AAC0_CAPAN	41.65	4	1	1		24706	Histone H1 OS=Capsicum annuum OX=4072 GN=T459_06271 PE=3 SV=1
581	59321	tr|A0A2G2ZQ89|A0A2G2ZQ89_CAPAN	41.62	3	2	1		92073	SAP domain-containing protein OS=Capsicum annuum OX=4072 GN=T459_12591 PE=4 SV=1
1043	53716	tr|A0A2G2YQR1|A0A2G2YQR1_CAPAN	41.61	3	1	1	Oxidation (M)	33217	diaminopimelate epimerase OS=Capsicum annuum OX=4072 GN=T459_22873 PE=3 SV=1
630	7847	tr|A0A1U8GRT2|A0A1U8GRT2_CAPAN	41.54	2	1	1		48161	U1 snRNP-associated protein usp106-like OS=Capsicum annuum GN=LOC107871443 PE=4 SV=1
671	23348	tr|A0A1U8E0S1|A0A1U8E0S1_CAPAN	41.43	3	1	1		34878	26S proteasome non-ATPase regulatory subunit 7 OS=Capsicum annuum GN=LOC107838705 PE=4 SV=1
806	67045	tr|A0A2G2Z8V1|A0A2G2Z8V1_CAPAN	41.35	3	1	1		39204	60S ribosomal protein L36 OS=Capsicum annuum OX=4072 GN=T459_16472 PE=3 SV=1
806	67064	tr|A0A2G2YXP6|A0A2G2YXP6_CAPAN	41.35	9	1	1		12339	60S ribosomal protein L36 OS=Capsicum annuum OX=4072 GN=T459_21791 PE=3 SV=1
806	67044	tr|A0A2G2ZZ61|A0A2G2ZZ61_CAPAN	41.35	7	1	1		15556	60S ribosomal protein L36 OS=Capsicum annuum OX=4072 GN=T459_09369 PE=3 SV=1
459	625	tr|A0A1U8F1N4|A0A1U8F1N4_CAPAN	41.34	2	1	1		53369	6-phosphogluconate dehydrogenase decarboxylating OS=Capsicum annuum GN=LOC107852749 PE=3 SV=1
458	6203	tr|A0A1U8GCN1|A0A1U8GCN1_CAPAN	41.22	8	1	1		17171	Major allergen Pru ar 1 OS=Capsicum annuum GN=LOC107864567 PE=3 SV=1
928	59597	tr|A0A2G2ZC57|A0A2G2ZC57_CAPAN	41.21	3	1	1		45546	glycerophosphodiester phosphodiesterase OS=Capsicum annuum OX=4072 GN=T459_17644 PE=4 SV=1
1213	6267	tr|A0A1U8FVG8|A0A1U8FVG8_CAPAN	41.15	3	1	1		36010	probable amino-acid racemase OS=Capsicum annuum GN=LOC107861937 PE=4 SV=1
592	59911	tr|A0A2G2Z1B3|A0A2G2Z1B3_CAPAN	41.05	0	1	1		275318	Pre-mRNA-processing-splicing factor 8 OS=Capsicum annuum OX=4072 GN=T459_19298 PE=4 SV=1
722	21486	tr|A0A1U8GGU7|A0A1U8GGU7_CAPAN	41.04	3	1	1		32792	Putative enoyl-CoA hydratase/isomerase YngF OS=Capsicum annuum GN=LOC107868222 PE=3 SV=1
246	2058	tr|A0A1U8F6L3|A0A1U8F6L3_CAPAN	41.02	0	1	1		402494	E3 ubiquitin-protein ligase UPL1-like OS=Capsicum annuum GN=LOC107854474 PE=4 SV=1
591	59385	tr|A0A2G2Y1P8|A0A2G2Y1P8_CAPAN	40.93	2	1	1		58321	Coatomer subunit delta OS=Capsicum annuum OX=4072 GN=T459_32461 PE=3 SV=1
666	59436	tr|A0A2G2YZL5|A0A2G2YZL5_CAPAN	40.9	1	1	1		59996	Adenylosuccinate lyase OS=Capsicum annuum OX=4072 GN=T459_18739 PE=3 SV=1
1212	59501	tr|A0A2G2YI53|A0A2G2YI53_CAPAN	40.85	5	1	1		24252	Vacuolar protein sorting-associated protein 32-like protein 1 OS=Capsicum annuum OX=4072 GN=T459_28892 PE=4 SV=1
1212	6834	tr|A0A1U8E3B9|A0A1U8E3B9_CAPAN	40.85	4	1	1		28327	Vacuolar protein sorting-associated protein 32-like protein 1 OS=Capsicum annuum GN=LOC107838997 PE=3 SV=1
631	53627	tr|A0A2G2Z1J1|A0A2G2Z1J1_CAPAN	40.84	1	1	1		113874	Elongation factor Ts mitochondrial OS=Capsicum annuum OX=4072 GN=EFTS PE=3 SV=1
557	381	tr|A0A1U8DUR9|A0A1U8DUR9_CAPAN	40.73	5	2	2		39608	probable protein disulfide-isomerase A6 OS=Capsicum annuum GN=LOC107839678 PE=3 SV=1
807	59405	tr|A0A2G2Z1I4|A0A2G2Z1I4_CAPAN	40.71	4	1	1		35873	Ubiquinone biosynthesis protein OS=Capsicum annuum OX=4072 GN=T459_19336 PE=3 SV=1
675	55783	tr|A0A2G2ZFT2|A0A2G2ZFT2_CAPAN	40.65	1	1	1		80675	Uncharacterized protein OS=Capsicum annuum OX=4072 GN=T459_13872 PE=4 SV=1
1214	53672	tr|A0A2G3ALV8|A0A2G3ALV8_CAPAN	40.45	6	1	1		18511	EF-hand domain-containing protein OS=Capsicum annuum OX=4072 GN=T459_03103 PE=4 SV=1
623	4752	tr|A0A1U8FJU2|A0A1U8FJU2_CAPAN	40.44	5	2	2		31832	uncharacterized protein At2g34460 chloroplastic-like OS=Capsicum annuum GN=LOC107859134 PE=4 SV=1
624	68090	tr|A0A2G2ZHG3|A0A2G2ZHG3_CAPAN	40.41	2	2	2		96025	BRO1 domain-containing protein OS=Capsicum annuum OX=4072 GN=T459_14443 PE=4 SV=1
925	10175	tr|A0A1U8GZM4|A0A1U8GZM4_CAPAN	40.38	2	1	1		44175	26S proteasome non-ATPase regulatory subunit 13 homolog B-like OS=Capsicum annuum GN=LOC107871240 PE=4 SV=1
925	67069	tr|A0A2G2ZU53|A0A2G2ZU53_CAPAN	40.38	2	1	1		44160	26S proteasome non-ATPase regulatory subunit 13-like protein B OS=Capsicum annuum OX=4072 GN=T459_07609 PE=3 SV=1
558	53671	tr|A0A2G3AAP4|A0A2G3AAP4_CAPAN	40.36	2	1	1		61560	2-hydroxyacyl-CoA lyase OS=Capsicum annuum OX=4072 GN=T459_06445 PE=3 SV=1
929	56574	tr|A0A2G2XXQ3|A0A2G2XXQ3_CAPAN	40.23	3	1	1		46548	ATP citrate synthase OS=Capsicum annuum OX=4072 GN=T459_33914 PE=3 SV=1
927	56682	tr|A0A2G2Z131|A0A2G2Z131_CAPAN	40.18	3	1	1		29781	Mitochondrial outer membrane protein porin 4 OS=Capsicum annuum OX=4072 GN=T459_19249 PE=3 SV=1
512	3284	tr|A0A1U8HDH9|A0A1U8HDH9_CAPAN	40.11	0	1	1		413923	E3 ubiquitin-protein ligase UPL1 OS=Capsicum annuum GN=LOC107878816 PE=4 SV=1
674	8999	tr|A0A1U8E874|A0A1U8E874_CAPAN	40.1	2	1	1		81088	ABC transporter F family member 4 OS=Capsicum annuum GN=LOC107843602 PE=4 SV=1
668	59556	tr|A0A2G2ZZQ2|A0A2G2ZZQ2_CAPAN	40.02	2	1	1		68563	Purple acid phosphatase OS=Capsicum annuum OX=4072 GN=T459_09555 PE=3 SV=1
672	8851	tr|A0A1U8GCK3|A0A1U8GCK3_CAPAN	40.01	2	1	1		43540	Proline iminopeptidase OS=Capsicum annuum GN=LOC107867377 PE=3 SV=1
669	59250	tr|A0A2G2YHG6|A0A2G2YHG6_CAPAN	39.76	4	2	2	Oxidation (M)	57025	CCT-beta OS=Capsicum annuum OX=4072 GN=T459_28681 PE=3 SV=1
1048	89297	tr|A0A2G3ANS2|A0A2G3ANS2_CAPAN	39.71	3	1	1		43102	protein-serine/threonine phosphatase OS=Capsicum annuum OX=4072 GN=T459_03769 PE=3 SV=1
777	53595	tr|A0A2G2ZK49|A0A2G2ZK49_CAPAN	39.69	1	1	1		65670	dihydroxy-acid dehydratase OS=Capsicum annuum OX=4072 GN=T459_15320 PE=3 SV=1
777	53683	tr|A0A2G2Y8R7|A0A2G2Y8R7_CAPAN	39.69	12	1	1		8019	Dihydroxy-acid dehydratase OS=Capsicum annuum OX=4072 GN=T459_30555 PE=4 SV=1
561	779	tr|A0A1U8G5B2|A0A1U8G5B2_CAPAN	39.58	4	1	1		32233	40S ribosomal protein SA OS=Capsicum annuum GN=LOC107862759 PE=3 SV=1
561	780	tr|A0A1U8H4B1|A0A1U8H4B1_CAPAN	39.58	4	1	1		32270	40S ribosomal protein SA OS=Capsicum annuum GN=LOC107875854 PE=3 SV=1
632	14751	tr|A0A1U8FQ97|A0A1U8FQ97_CAPAN	39.52	4	2	2		57489	lysosomal Pro-X carboxypeptidase isoform X1 OS=Capsicum annuum GN=LOC107860155 PE=4 SV=1
1215	15440	tr|A0A1U8G2X0|A0A1U8G2X0_CAPAN	39.38	4	1	1		46091	Peptide chain release factor 1 OS=Capsicum annuum GN=LOC107863993 PE=3 SV=1
1218	6248	tr|A0A1U8GV91|A0A1U8GV91_CAPAN	39.32	3	1	1		29094	Photosystem II 22 kDa protein chloroplastic OS=Capsicum annuum GN=LOC107872990 PE=4 SV=1
633	53668	tr|A0A2G3AGA4|A0A2G3AGA4_CAPAN	39.26	4	1	1		29169	60S ribosomal protein L7 OS=Capsicum annuum OX=4072 GN=T459_01122 PE=3 SV=1
930	69320	tr|A0A2G2Y090|A0A2G2Y090_CAPAN	39.19	2	1	1		71952	Dynamin-related protein 3B OS=Capsicum annuum OX=4072 GN=T459_33044 PE=4 SV=1
930	67049	tr|A0A2G2Y3C9|A0A2G2Y3C9_CAPAN	39.19	2	1	1		93026	Dynamin-related protein 3B OS=Capsicum annuum OX=4072 GN=T459_31946 PE=3 SV=1
1049	67008	tr|A0A2G2Y751|A0A2G2Y751_CAPAN	39.09	3	1	1		39229	26S proteasome non-ATPase regulatory subunit 12-like protein B (Fragment) OS=Capsicum annuum OX=4072 GN=T459_29993 PE=3 SV=1
1049	67053	tr|A0A2G2ZFX2|A0A2G2ZFX2_CAPAN	39.09	2	1	1		50764	26S proteasome non-ATPase regulatory subunit 12-like protein B (Fragment) OS=Capsicum annuum OX=4072 GN=T459_13839 PE=3 SV=1
457	69557	tr|A0A2G3A2W2|A0A2G3A2W2_CAPAN	39.05	1	1	1		61648	FRIGIDA-like protein OS=Capsicum annuum OX=4072 GN=T459_10637 PE=3 SV=1
634	59685	tr|A0A2G2YSH0|A0A2G2YSH0_CAPAN	39.01	1	1	1		101142	Uncharacterized protein OS=Capsicum annuum OX=4072 GN=T459_23477 PE=4 SV=1
796	784	tr|A0A1U8FHX3|A0A1U8FHX3_CAPAN	38.96	2	1	1		64740	Serine/threonine-protein phosphatase 2A 65 kDa regulatory subunit A alpha isoform OS=Capsicum annuum GN=LOC107855417 PE=4 SV=1
796	53816	tr|A0A2G2YC97|A0A2G2YC97_CAPAN	38.96	2	1	1		65482	Serine/threonine-protein phosphatase 2A 65 kDa regulatory subunit A alpha isoform OS=Capsicum annuum OX=4072 GN=T459_26865 PE=4 SV=1
456	758	tr|A0A1U8HBT5|A0A1U8HBT5_CAPAN	38.92	4	2	2		47054	Aspartate aminotransferase OS=Capsicum annuum GN=LOC107878424 PE=4 SV=1
478	82642	tr|A0A2G2YEY3|A0A2G2YEY3_CAPAN	38.8	3	1	1		50264	Chloroplast sensor kinase chloroplastic OS=Capsicum annuum OX=4072 GN=T459_27791 PE=4 SV=1
822	312	tr|A0A1U8F8G5|A0A1U8F8G5_CAPAN	38.63	5	1	1		18057	Peroxiredoxin-2C OS=Capsicum annuum GN=LOC107851997 PE=4 SV=1
822	53540	tr|A0A2G3AK54|A0A2G3AK54_CAPAN	38.63	6	1	1		17622	Glutaredoxin-dependent peroxiredoxin OS=Capsicum annuum OX=4072 GN=T459_02462 PE=3 SV=1
866	53678	tr|A0A2G2ZVN5|A0A2G2ZVN5_CAPAN	38.58	3	1	1		52231	Pectate lyase superfamily protein domain-containing protein OS=Capsicum annuum OX=4072 GN=T459_08156 PE=3 SV=1
686	6722	tr|A0A1U8GXF3|A0A1U8GXF3_CAPAN	38.36	2	1	1		64427	anthranilate phosphoribosyltransferase isoform X2 OS=Capsicum annuum GN=LOC107870736 PE=4 SV=1
724	21525	tr|A0A1U8EU51|A0A1U8EU51_CAPAN	38.36	3	1	1		54324	Farnesylcysteine lyase OS=Capsicum annuum GN=LOC107850614 PE=4 SV=1
476	59567	tr|A0A2G2ZSR1|A0A2G2ZSR1_CAPAN	38.24	5	1	1		24295	Phosphoprotein ECPP44-like OS=Capsicum annuum OX=4072 GN=T459_13463 PE=3 SV=1
683	55448	tr|A0A2G3A971|A0A2G3A971_CAPAN	38.22	1	1	1		60764	UPF0051 protein OS=Capsicum annuum OX=4072 GN=T459_05836 PE=3 SV=1
1050	59369	tr|A0A2G2ZJS8|A0A2G2ZJS8_CAPAN	38.22	2	1	1		52016	Serine hydroxymethyltransferase OS=Capsicum annuum OX=4072 GN=T459_15282 PE=3 SV=1
1217	67037	tr|A0A2G2XX50|A0A2G2XX50_CAPAN	38.15	5	1	1		15812	U6 snRNA-associated Sm-like protein LSm4 OS=Capsicum annuum OX=4072 GN=LSM4 PE=3 SV=1
726	53620	tr|A0A2G2YDY4|A0A2G2YDY4_CAPAN	38.02	2	1	1		53583	Tetratricopeptide repeat protein 38 OS=Capsicum annuum OX=4072 GN=T459_27450 PE=3 SV=1
1216	89307	tr|A0A2G2Z8I7|A0A2G2Z8I7_CAPAN	37.99	4	1	1		28949	Hydroxyacylglutathione hydrolase mitochondrial OS=Capsicum annuum OX=4072 GN=T459_16336 PE=3 SV=1
1219	89308	tr|A0A1U8FDB9|A0A1U8FDB9_CAPAN	37.99	3	1	1		26384	Eukaryotic translation initiation factor 3 subunit K OS=Capsicum annuum OX=4072 GN=T459_19372 PE=3 SV=1
1051	59372	tr|A0A2G3A3V9|A0A2G3A3V9_CAPAN	37.93	4	1	1		36506	Clavaminate synthase-like protein OS=Capsicum annuum OX=4072 GN=T459_11032 PE=4 SV=1
865	53673	tr|A0A2G3A5R2|A0A2G3A5R2_CAPAN	37.91	1	1	1		69124	WPP domain-interacting tail-anchored protein 1 OS=Capsicum annuum OX=4072 GN=T459_04654 PE=4 SV=1
687	54769	tr|A0A2G2XUA1|A0A2G2XUA1_CAPAN	37.46	1	1	1		85128	Villin-2 OS=Capsicum annuum OX=4072 GN=T459_35130 PE=4 SV=1
684	6430	tr|A0A1U8ELR8|A0A1U8ELR8_CAPAN	37.46	3	1	1		35872	cinnamoyl-CoA reductase 1 OS=Capsicum annuum GN=LOC107848004 PE=4 SV=1
729	89332	tr|A0A2G3A801|A0A2G3A801_CAPAN	37.37	2	1	1		44860	PI-PLC X domain-containing protein (Fragment) OS=Capsicum annuum OX=4072 GN=T459_05489 PE=4 SV=1
932	46051	tr|A0A1U8F002|A0A1U8F002_CAPAN	37.29	3	1	1		36391	Putative hydroxyacylglutathione hydrolase 2 chloroplast OS=Capsicum annuum GN=LOC107852146 PE=3 SV=1
636	73578	tr|A0A2G3AKI2|A0A2G3AKI2_CAPAN	37.29	5	2	2		39750	DUF642 domain-containing protein OS=Capsicum annuum OX=4072 GN=T459_02555 PE=4 SV=1
931	53691	tr|A0A2G2Z610|A0A2G2Z610_CAPAN	37.22	2	1	1		55892	Putative amino acid permease 7 OS=Capsicum annuum OX=4072 GN=T459_20970 PE=4 SV=1
522	59238	tr|A0A2G2YA34|A0A2G2YA34_CAPAN	37.11	1	1	1		116712	Glycine cleavage system P protein OS=Capsicum annuum OX=4072 GN=T459_31028 PE=3 SV=1
522	6372	tr|A0A1U8E2S3|A0A1U8E2S3_CAPAN	37.11	1	1	1		113218	Glycine cleavage system P protein OS=Capsicum annuum GN=LOC107838890 PE=3 SV=1
1220	8785	tr|A0A1U8EZS1|A0A1U8EZS1_CAPAN	37.08	1	1	1		107237	meiosis arrest female protein 1-like OS=Capsicum annuum GN=LOC107851420 PE=4 SV=1
1063	82617	tr|A0A2G2YRL8|A0A2G2YRL8_CAPAN	36.62	2	1	1		51674	BTB/POZ domain-containing protein OS=Capsicum annuum OX=4072 GN=T459_23177 PE=4 SV=1
637	66998	tr|A0A2G2ZP98|A0A2G2ZP98_CAPAN	36.61	5	2	2		38983	2-alkenal reductase (NADP(+)-dependent) OS=Capsicum annuum OX=4072 GN=T459_12261 PE=4 SV=1
544	68783	tr|A0A2G2Y6X3|A0A2G2Y6X3_CAPAN	36.51	2	1	1	Oxidation (M)	68023	phosphoribosylaminoimidazole carboxylase OS=Capsicum annuum OX=4072 GN=T459_29746 PE=3 SV=1
808	54738	tr|A0A2G2ZZ45|A0A2G2ZZ45_CAPAN	36.51	1	1	1		96698	tripeptidyl-peptidase II OS=Capsicum annuum OX=4072 GN=T459_09358 PE=3 SV=1
688	53533	tr|A0A2G2YMA4|A0A2G2YMA4_CAPAN	36.5	5	1	1		29086	Syntaxin-72 OS=Capsicum annuum OX=4072 GN=T459_25981 PE=3 SV=1
797	59311	tr|A0A2G2Y9I7|A0A2G2Y9I7_CAPAN	36.49	2	1	1		71259	Polyadenylate-binding protein OS=Capsicum annuum OX=4072 GN=T459_30833 PE=3 SV=1
535	21576	tr|A0A1U8GE68|A0A1U8GE68_CAPAN	36.43	3	1	1		40668	ATPase ASNA1 homolog OS=Capsicum annuum GN=LOC107867603 PE=3 SV=1
1221	6931	tr|A0A1U8GAH6|A0A1U8GAH6_CAPAN	36.26	4	1	1		28244	replication factor C subunit 1 OS=Capsicum annuum GN=LOC107866852 PE=4 SV=1
733	59677	tr|A0A2G2Y4P0|A0A2G2Y4P0_CAPAN	36.23	3	1	1		29532	Glutathione S-transferase DHAR3 chloroplastic OS=Capsicum annuum OX=4072 GN=T459_29115 PE=3 SV=1
1222	67233	tr|A0A2G3A685|A0A2G3A685_CAPAN	36.23	2	1	1		47345	uridine/cytidine kinase OS=Capsicum annuum OX=4072 GN=T459_04814 PE=3 SV=1
730	57364	tr|A0A2G3AC03|A0A2G3AC03_CAPAN	36.12	1	1	1		130331	Protein CROWDED NUCLEI 1 OS=Capsicum annuum OX=4072 GN=T459_06816 PE=3 SV=1
727	21425	tr|A0A1U8EE67|A0A1U8EE67_CAPAN	36.11	9	2	1	Carbamidomethylation	38258	2-alkenal reductase (NADP(+)-dependent) OS=Capsicum annuum GN=LOC107842343 PE=4 SV=1
635	6292	tr|A0A1U8GBL3|A0A1U8GBL3_CAPAN	36.1	2	1	1		42866	Serpin-ZX OS=Capsicum annuum GN=LOC107867113 PE=3 SV=1
731	59330	tr|A0A2G2ZJX6|A0A2G2ZJX6_CAPAN	36.01	1	1	1		108552	26S proteasome non-ATPase regulatory subunit 1 homolog OS=Capsicum annuum OX=4072 GN=T459_15304 PE=3 SV=1
1223	6802	tr|A0A1U8G4F5|A0A1U8G4F5_CAPAN	35.95	5	1	1		18452	Cyanate hydratase OS=Capsicum annuum GN=LOC107864216 PE=3 SV=1
934	34453	tr|A0A1U8EY82|A0A1U8EY82_CAPAN	35.82	2	1	1		51416	Bifunctional Aspartate aminotransferase and glutamate/aspartate-prephenate aminotransferase OS=Capsicum annuum GN=LOC107851006 PE=4 SV=1
1054	622	tr|A0A1U8F7H9|A0A1U8F7H9_CAPAN	35.73	3	1	1		28553	Pathogenesis-related protein R major form OS=Capsicum annuum GN=LOC107851244 PE=4 SV=1
732	89342	tr|A0A2G2YVE2|A0A2G2YVE2_CAPAN	35.72	6	1	1		20028	Uncharacterized protein OS=Capsicum annuum OX=4072 GN=T459_24522 PE=4 SV=1
1230	73871	tr|A0A2G2XWR5|A0A2G2XWR5_CAPAN	35.69	3	1	1		26965	Thylakoidal processing peptidase 1 chloroplastic OS=Capsicum annuum OX=4072 GN=T459_34195 PE=4 SV=1
1057	89306	tr|A0A2G2XYM0|A0A2G2XYM0_CAPAN	35.33	3	1	1		47493	Membrane metalloprotease ARASP chloroplastic OS=Capsicum annuum OX=4072 GN=T459_33721 PE=4 SV=1
1053	21540	tr|A0A088DA02|A0A088DA02_CAPAN	35.24	4	1	1		37596	Spermidine synthase OS=Capsicum annuum GN=SPS PE=2 SV=1
823	6387	tr|A0A1U8EZ49|A0A1U8EZ49_CAPAN	35.09	3	1	1		39860	DNA-damage-repair/toleration protein OS=Capsicum annuum GN=LOC107848414 PE=4 SV=1
933	59249	tr|A0A2G2XZH3|A0A2G2XZH3_CAPAN	34.88	3	1	1		43058	NADPH-protochlorophyllide oxidoreductase OS=Capsicum annuum OX=4072 GN=T459_33285 PE=3 SV=1
594	6344	tr|A0A1U8G5I0|A0A1U8G5I0_CAPAN	34.83	3	1	1		27330	stem-specific protein TSJT1 OS=Capsicum annuum GN=LOC107864681 PE=4 SV=1
1058	46070	tr|A0A1U8E1B5|A0A1U8E1B5_CAPAN	34.66	3	1	1		37337	Golgi to ER traffic protein 4 homolog isoform X1 OS=Capsicum annuum GN=LOC107838834 PE=4 SV=1
935	73570	tr|A0A2G2ZRS9|A0A2G2ZRS9_CAPAN	34.55	5	1	1		21500	26S proteasome non-ATPase regulatory subunit 14 OS=Capsicum annuum OX=4072 GN=T459_13094 PE=4 SV=1
1228	67796	tr|A0A2G2Y779|A0A2G2Y779_CAPAN	34.39	2	1	1		44449	Uncharacterized protein OS=Capsicum annuum OX=4072 GN=T459_30032 PE=4 SV=1
593	21527	tr|A0A1U8E9V7|A0A1U8E9V7_CAPAN	34.3	7	1	1		21650	Nascent polypeptide-associated complex subunit alpha-like protein 3 OS=Capsicum annuum GN=LOC107844031 PE=4 SV=1
1056	89305	tr|A0A2G2YVM2|A0A2G2YVM2_CAPAN	34.29	4	1	1		22953	Thylakoid lumenal 16.5 kDa protein chloroplastic OS=Capsicum annuum OX=4072 GN=T459_24558 PE=4 SV=1
1224	74991	tr|A0A2G2Z4J3|A0A2G2Z4J3_CAPAN	34.15	11	1	1		11624	Putative glutathione S-transferase OS=Capsicum annuum OX=4072 GN=T459_20472 PE=4 SV=1
1224	60812	tr|A0A2G2Z4P3|A0A2G2Z4P3_CAPAN	34.15	5	1	1		25572	glutathione transferase OS=Capsicum annuum OX=4072 GN=T459_20471 PE=4 SV=1
826	59498	tr|A0A2G2YBC7|A0A2G2YBC7_CAPAN	34.1	3	1	1		36946	Histidine biosynthesis bifunctional protein hisIE chloroplastic OS=Capsicum annuum OX=4072 GN=T459_31276 PE=3 SV=1
1225	46093	tr|A0A1U8HJH5|A0A1U8HJH5_CAPAN	34.09	3	1	1		34790	Serine/threonine-protein phosphatase OS=Capsicum annuum GN=LOC107878763 PE=3 SV=1
1227	89313	tr|A0A2G2Z858|A0A2G2Z858_CAPAN	34.08	1	1	1		87983	ATP-dependent zinc metalloprotease FTSH 7 chloroplastic OS=Capsicum annuum OX=4072 GN=T459_16239 PE=3 SV=1
1226	16748	tr|A0A1U8E9J7|A0A1U8E9J7_CAPAN	34.03	5	1	1		31473	Zinc finger CCCH domain-containing protein 14 OS=Capsicum annuum GN=LOC107843946 PE=4 SV=1
639	59295	tr|A0A2G2ZTQ9|A0A2G2ZTQ9_CAPAN	33.93	1	1	1		107458	26S proteasome non-ATPase regulatory subunit 1 homolog OS=Capsicum annuum OX=4072 GN=T459_07465 PE=3 SV=1
824	56615	tr|A0A2G2YZQ7|A0A2G2YZQ7_CAPAN	33.91	3	1	1		51632	V-type proton ATPase subunit H OS=Capsicum annuum OX=4072 GN=T459_18779 PE=3 SV=1
1229	53583	tr|A0A2G3AA64|A0A2G3AA64_CAPAN	33.89	3	1	1		36333	Phosphoserine aminotransferase OS=Capsicum annuum OX=4072 GN=T459_06186 PE=3 SV=1
868	837	tr|A0A1U8GZL2|A0A1U8GZL2_CAPAN	33.88	3	1	1		38194	L-idonate 5-dehydrogenase OS=Capsicum annuum GN=LOC107874232 PE=3 SV=1
876	62211	tr|A0A2G2Z8K6|A0A2G2Z8K6_CAPAN	33.84	3	1	1	Oxidation (M)	32510	Alpha-galactosidase OS=Capsicum annuum OX=4072 GN=T459_16394 PE=3 SV=1
869	59460	tr|A0A2G3A999|A0A2G3A999_CAPAN	33.78	3	1	1		36307	Aspartic proteinase A3 (Fragment) OS=Capsicum annuum OX=4072 GN=T459_05907 PE=3 SV=1
1065	73703	tr|A0A2G2YII0|A0A2G2YII0_CAPAN	33.59	6	1	1		17660	40S ribosomal protein S11 OS=Capsicum annuum OX=4072 GN=T459_24624 PE=3 SV=1
691	59792	tr|Q6RJY1|Q6RJY1_CAPAN	33.55	5	1	1		17715	60S ribosomal protein L12 OS=Capsicum annuum OX=4072 GN=T459_18183 PE=2 SV=1
948	46092	tr|A0A1U8E9B3|A0A1U8E9B3_CAPAN	33.43	5	1	1		24332	Protein FATTY ACID EXPORT 1 chloroplastic OS=Capsicum annuum GN=LOC107843903 PE=4 SV=1
949	732	tr|A0A1U8GUA7|A0A1U8GUA7_CAPAN	33.34	2	1	1		45434	Phosphoribulokinase OS=Capsicum annuum GN=LOC107869777 PE=3 SV=1
1231	644	tr|A0A1U8E9L8|A0A1U8E9L8_CAPAN	33.19	5	1	1		18659	60S ribosomal protein L21-2 OS=Capsicum annuum GN=LOC107843982 PE=4 SV=1
1231	643	tr|A0A1U8EK12|A0A1U8EK12_CAPAN	33.19	5	1	1		18601	60S ribosomal protein L21-2 OS=Capsicum annuum GN=LOC107843788 PE=4 SV=1
682	59218	tr|B5LAU5|B5LAU5_CAPAN	33.09	7	1	1		23982	3-hydroxyacyl-[acyl-carrier-protein] dehydratase OS=Capsicum annuum OX=4072 GN=T459_32044 PE=2 SV=1
1059	67025	tr|A0A2G2Y495|A0A2G2Y495_CAPAN	33.07	2	1	1		52975	Glycosyltransferase OS=Capsicum annuum OX=4072 GN=T459_31616 PE=3 SV=1
1061	73657	tr|A0A2G2YIH2|A0A2G2YIH2_CAPAN	32.85	2	1	1		44301	Fasciclin-like arabinogalactan protein 2 OS=Capsicum annuum OX=4072 GN=T459_24656 PE=3 SV=1
1232	29837	tr|A0A1U8FY35|A0A1U8FY35_CAPAN	32.85	3	1	1		33033	Protein-L-isoaspartate O-methyltransferase OS=Capsicum annuum GN=LOC107862612 PE=3 SV=1
870	30209	tr|B5LAV7|B5LAV7_CAPAN	32.69	1	1	1		79855	Long chain acyl-CoA synthetase 9 chloroplastic OS=Capsicum annuum GN=LOC107878096 PE=2 SV=1
521	68769	tr|A0A2G2ZEP5|A0A2G2ZEP5_CAPAN	32.63	1	1	1		157682	Protein transport protein Sec24-like CEF OS=Capsicum annuum OX=4072 GN=T459_18521 PE=3 SV=1
521	73646	tr|A0A2G2ZEQ8|A0A2G2ZEQ8_CAPAN	32.63	2	1	1		50484	Protein transport protein-like OS=Capsicum annuum OX=4072 GN=T459_18520 PE=4 SV=1
689	112	tr|A0A1U8F4C0|A0A1U8F4C0_CAPAN	32.49	1	1	1		68145	Dihydrolipoamide acetyltransferase component of pyruvate dehydrogenase complex OS=Capsicum annuum GN=LOC107850766 PE=3 SV=1
1060	8775	tr|A0A1U8HMF6|A0A1U8HMF6_CAPAN	32.4	3	1	1		31631	mitochondrial Dicarboxylate/tricarboxylate transporter DTC OS=Capsicum annuum GN=LOC107880053 PE=3 SV=1
939	55244	tr|A0A2G3AP93|A0A2G3AP93_CAPAN	32.28	1	1	1		73293	Long-chain-fatty-acid--CoA ligase OS=Capsicum annuum OX=4072 GN=T459_03936 PE=3 SV=1
939	67968	tr|A0A2G3ADD4|A0A2G3ADD4_CAPAN	32.28	1	1	1		67901	Long-chain-fatty-acid--CoA ligase OS=Capsicum annuum OX=4072 GN=T459_00144 PE=3 SV=1
939	68837	tr|A0A2G2ZVK5|A0A2G2ZVK5_CAPAN	32.28	1	1	1		87205	Long-chain-fatty-acid--CoA ligase OS=Capsicum annuum OX=4072 GN=T459_08097 PE=3 SV=1
1235	67141	tr|A0A2G3AFN6|A0A2G3AFN6_CAPAN	32.26	3	1	1		23425	NAD(P)-bd_dom domain-containing protein OS=Capsicum annuum OX=4072 GN=T459_00926 PE=4 SV=1
937	14691	tr|A0A1U8GCE5|A0A1U8GCE5_CAPAN	32.24	2	1	1		62015	Purple acid phosphatase OS=Capsicum annuum GN=LOC107864505 PE=3 SV=1
1062	53520	tr|A0A2G2ZX54|A0A2G2ZX54_CAPAN	32.23	2	1	1		55056	Glutamate synthase alpha subunit C-terminal domain-containing protein OS=Capsicum annuum OX=4072 GN=T459_08654 PE=4 SV=1
871	89293	tr|A0A2G2Y8W3|A0A2G2Y8W3_CAPAN	32.22	8	1	1		19020	Glutathione peroxidase OS=Capsicum annuum OX=4072 GN=T459_30628 PE=3 SV=1
825	59480	tr|A0A2G2ZFC4|A0A2G2ZFC4_CAPAN	32.2	1	1	1		112298	Zinc-metallopeptidase peroxisomal OS=Capsicum annuum OX=4072 GN=T459_13636 PE=3 SV=1
938	54004	tr|A0A2G3AE76|A0A2G3AE76_CAPAN	32.17	2	1	1	Oxidation (M)	49499	acetylornithine transaminase OS=Capsicum annuum OX=4072 GN=T459_00375 PE=3 SV=1
874	46100	tr|A0A1U8FM10|A0A1U8FM10_CAPAN	32.04	8	1	1		12587	Protein translation factor SUI1-like protein OS=Capsicum annuum GN=LOC107856318 PE=4 SV=1
951	6409	tr|A0A1U8E9G8|A0A1U8E9G8_CAPAN	32	7	1	1		17273	Heavy metal-associated isoprenylated plant protein 26 OS=Capsicum annuum GN=LOC107840575 PE=4 SV=1
725	29877	tr|A0A1U8G5L9|A0A1U8G5L9_CAPAN	31.94	2	1	1		51675	7-hydroxymethyl chlorophyll a reductase chloroplastic OS=Capsicum annuum GN=LOC107864536 PE=4 SV=1
690	6523	tr|A0A1U8G248|A0A1U8G248_CAPAN	31.88	3	1	1		28660	NADH dehydrogenase [ubiquinone] flavoprotein 2 mitochondrial OS=Capsicum annuum GN=LOC107863842 PE=4 SV=1
690	59557	tr|A0A2G2XTX7|A0A2G2XTX7_CAPAN	31.88	2	1	1		36940	NADH dehydrogenase [ubiquinone] flavoprotein 2 mitochondrial OS=Capsicum annuum OX=4072 GN=T459_35261 PE=4 SV=1
940	89296	tr|A0A2G2Y318|A0A2G2Y318_CAPAN	31.86	3	1	1		35859	Dicarboxylate transporter 2.1 chloroplastic OS=Capsicum annuum OX=4072 GN=T459_32001 PE=3 SV=1
761	10538	tr|A0A1U8GGQ6|A0A1U8GGQ6_CAPAN	31.86	1	1	1		89287	Vacuolar protein sorting-associated protein 35 OS=Capsicum annuum GN=LOC107868199 PE=3 SV=1
761	67254	tr|A0A2G3AA73|A0A2G3AA73_CAPAN	31.86	2	1	1		52871	Vacuolar protein sorting-associated protein 35C OS=Capsicum annuum OX=4072 GN=T459_06196 PE=3 SV=1
1234	66985	tr|A0A2G2Y1V1|A0A2G2Y1V1_CAPAN	31.86	4	1	1		42885	Retinol dehydrogenase 12-like OS=Capsicum annuum OX=4072 GN=T459_32637 PE=3 SV=1
1234	67010	tr|A0A2G2ZTP4|A0A2G2ZTP4_CAPAN	31.86	3	1	1		46643	Retinol dehydrogenase 12-like OS=Capsicum annuum OX=4072 GN=T459_07452 PE=3 SV=1
1236	6398	tr|A0A1U8EUV4|A0A1U8EUV4_CAPAN	31.68	2	1	1		47021	chromatin assembly factor 1 subunit A-B isoform X1 OS=Capsicum annuum GN=LOC107850770 PE=4 SV=1
1064	57842	tr|A0A2G2Z5T3|A0A2G2Z5T3_CAPAN	31.68	2	1	1		77659	DEK C-terminal domain-containing protein OS=Capsicum annuum OX=4072 GN=T459_20899 PE=4 SV=1
827	420	tr|A0A1U8EX10|A0A1U8EX10_CAPAN	31.65	3	1	1		39879	Phosphoglycolate phosphatase 1A chloroplastic OS=Capsicum annuum GN=LOC107851286 PE=4 SV=1
1237	474	tr|A0A1U8G3Q3|A0A1U8G3Q3_CAPAN	31.51	10	1	1		14065	60S ribosomal protein L22-3-like OS=Capsicum annuum GN=LOC107864035 PE=4 SV=1
1237	397	tr|A0A1U8DUK2|A0A1U8DUK2_CAPAN	31.51	10	1	1		14066	60S ribosomal protein L22-2 OS=Capsicum annuum GN=LOC107839628 PE=4 SV=1
790	2741	tr|A0A1U8GE04|A0A1U8GE04_CAPAN	31.51	3	1	1		45765	Metacaspase-4 OS=Capsicum annuum GN=LOC107864440 PE=4 SV=1
1066	53570	tr|A0A2G2ZB55|A0A2G2ZB55_CAPAN	31.38	2	1	1		74736	Vesicle-fusing ATPase OS=Capsicum annuum OX=4072 GN=T459_17193 PE=3 SV=1
562	54465	tr|A0A2G2YZA3|A0A2G2YZA3_CAPAN	31.38	2	1	1		64723	Zeta-carotene desaturase OS=Capsicum annuum OX=4072 GN=T459_22248 PE=3 SV=1
1238	66976	tr|A0A2G2Y0A5|A0A2G2Y0A5_CAPAN	31.1	2	1	1		78949	Xaa-Pro aminopeptidase P OS=Capsicum annuum OX=4072 GN=T459_32995 PE=3 SV=1
872	89299	tr|A0A2G2YXU3|A0A2G2YXU3_CAPAN	31.03	2	1	1		40518	Proline iminopeptidase OS=Capsicum annuum OX=4072 GN=T459_21857 PE=4 SV=1
1239	59604	tr|A0A2G2YYS1|A0A2G2YYS1_CAPAN	31.02	4	1	1	Oxidation (M)	24313	Phosphomannomutase OS=Capsicum annuum OX=4072 GN=T459_22161 PE=3 SV=1
1073	81455	tr|A0A2G3A9C1|A0A2G3A9C1_CAPAN	30.88	8	1	1		14997	Thioredoxin reductase 2 OS=Capsicum annuum OX=4072 GN=T459_05965 PE=4 SV=1
1073	81456	tr|A0A2G2ZLV0|A0A2G2ZLV0_CAPAN	30.88	7	1	1		17646	Thioredoxin reductase 2 OS=Capsicum annuum OX=4072 GN=T459_11405 PE=4 SV=1
1241	67168	tr|A0A1U8DT53|A0A1U8DT53_CAPAN	30.75	2	1	1		38622	Mitochondrial adenine nucleotide transporter ADNT1 OS=Capsicum annuum OX=4072 GN=T459_21958 PE=3 SV=1
1243	59735	tr|A0A2G2ZEA8|A0A2G2ZEA8_CAPAN	30.45	1	1	1		87406	Protein TOC75 chloroplastic OS=Capsicum annuum OX=4072 GN=T459_18277 PE=4 SV=1
1244	67043	tr|A0A2G2ZJN6|A0A2G2ZJN6_CAPAN	30.43	3	1	1		33912	Translocase of chloroplast OS=Capsicum annuum OX=4072 GN=T459_15159 PE=3 SV=1
1244	31236	tr|A0A1U8G0U4|A0A1U8G0U4_CAPAN	30.43	3	1	1		33330	Translocase of chloroplast OS=Capsicum annuum GN=LOC107863546 PE=3 SV=1
1242	89324	tr|A0A2G2YL68|A0A2G2YL68_CAPAN	30.42	3	1	1		42607	ATP-dependent Clp protease proteolytic subunit OS=Capsicum annuum OX=4072 GN=T459_25601 PE=3 SV=1
1246	59241	tr|A0A2G2YJA3|A0A2G2YJA3_CAPAN	30.25	2	1	1		46895	Mg-protoporphyrin IX chelatase OS=Capsicum annuum OX=4072 GN=T459_24927 PE=3 SV=1
1245	59576	tr|A0A2G2YZU5|A0A2G2YZU5_CAPAN	30.24	12	1	1	Carbamidomethylation	12081	Knottin scorpion toxin-like domain-containing protein OS=Capsicum annuum OX=4072 GN=T459_18765 PE=4 SV=1
945	14624	tr|A0A1U8HCB0|A0A1U8HCB0_CAPAN	30.1	4	1	1		21934	60S ribosomal protein L9 OS=Capsicum annuum GN=LOC107875752 PE=4 SV=1
945	10089	tr|A0A1U8EIU9|A0A1U8EIU9_CAPAN	30.1	4	1	1		21978	60S ribosomal protein L9 OS=Capsicum annuum GN=LOC107847418 PE=4 SV=1
1247	75004	tr|A0A2G2Y7J9|A0A2G2Y7J9_CAPAN	29.97	2	1	1		66333	TPR_REGION domain-containing protein OS=Capsicum annuum OX=4072 GN=T459_30117 PE=4 SV=1
947	54695	tr|A0A2G2Y4U5|A0A2G2Y4U5_CAPAN	29.91	1	1	1		72824	Nicastrin OS=Capsicum annuum OX=4072 GN=T459_29173 PE=3 SV=1
946	59608	tr|A0A2G3AJR1|A0A2G3AJR1_CAPAN	29.89	3	1	1		28132	Ribosomal protein L15 OS=Capsicum annuum OX=4072 GN=T459_02341 PE=3 SV=1
946	59606	tr|A0A2G2ZPD1|A0A2G2ZPD1_CAPAN	29.89	3	1	1		26346	Ribosomal protein L15 OS=Capsicum annuum OX=4072 GN=T459_12237 PE=3 SV=1
946	59607	tr|A0A2G2ZA51|A0A2G2ZA51_CAPAN	29.89	3	1	1		27566	Ribosomal protein L15 OS=Capsicum annuum OX=4072 GN=T459_16901 PE=3 SV=1
873	67058	tr|A0A2G2ZYI2|A0A2G2ZYI2_CAPAN	29.85	2	1	1		71243	beta-fructofuranosidase OS=Capsicum annuum OX=4072 GN=T459_09149 PE=3 SV=1
1250	77968	tr|A0A2G2XWS8|A0A2G2XWS8_CAPAN	29.83	2	1	1		51395	Rop guanine nucleotide exchange factor 9 OS=Capsicum annuum OX=4072 GN=T459_34192 PE=4 SV=1
1068	61861	tr|A0A2G2ZMX9|A0A2G2ZMX9_CAPAN	29.55	2	1	1		36045	Protein-lysine N-methyltransferase T459_11707 OS=Capsicum annuum OX=4072 GN=T459_11707 PE=3 SV=1
1067	46067	tr|A0A1U8EGR2|A0A1U8EGR2_CAPAN	29.54	4	1	1		26353	Vesicle-associated protein 1-1 OS=Capsicum annuum GN=LOC107845652 PE=4 SV=1
1248	55293	tr|A0A2G2ZFG2|A0A2G2ZFG2_CAPAN	29.52	1	1	1		96159	Nuclear pore protein OS=Capsicum annuum OX=4072 GN=T459_13689 PE=3 SV=1
1070	46129	tr|A0A1U8H266|A0A1U8H266_CAPAN	29.49	7	1	1		17543	putidaredoxin OS=Capsicum annuum GN=LOC107875368 PE=4 SV=1
1069	59296	tr|A0A2G2YMM9|A0A2G2YMM9_CAPAN	29.48	5	1	1		28386	23 kDa subunit of oxygen evolving system of photosystem II OS=Capsicum annuum OX=4072 GN=T459_26094 PE=3 SV=1
771	60447	tr|A0A2G2Y2Y9|A0A2G2Y2Y9_CAPAN	29.44	0	1	1		306498	Serine/threonine-protein kinase ATR OS=Capsicum annuum OX=4072 GN=T459_32180 PE=3 SV=1
878	53707	tr|A0A2G3AAW3|A0A2G3AAW3_CAPAN	29.43	4	1	1		20404	Ribulose bisphosphate carboxylase small subunit chloroplastic OS=Capsicum annuum OX=4072 GN=RBCS PE=3 SV=1
878	673	tr|A0A1U8GFY2|A0A1U8GFY2_CAPAN	29.43	4	1	1		20448	Ribulose bisphosphate carboxylase small chain OS=Capsicum annuum GN=LOC107868132 PE=3 SV=1
878	674	tr|A0A023JGD7|A0A023JGD7_CAPAN	29.43	4	1	1		20485	Ribulose bisphosphate carboxylase small chain OS=Capsicum annuum GN=LOC107858580 PE=2 SV=1
878	53647	tr|A0A2G3AAZ6|A0A2G3AAZ6_CAPAN	29.43	9	1	1		10095	Ribulose bisphosphate carboxylase small subunit OS=Capsicum annuum OX=4072 GN=T459_06494 PE=3 SV=1
878	53649	tr|A0A2G3AB08|A0A2G3AB08_CAPAN	29.43	9	1	1		10551	Ribulose bisphosphate carboxylase small subunit OS=Capsicum annuum OX=4072 GN=T459_06491 PE=3 SV=1
1071	14475	tr|B2CZJ9|B2CZJ9_CAPAN	29.35	5	1	1		27155	PR5-like protein OS=Capsicum annuum GN=LOC107865660 PE=2 SV=1
1072	54974	tr|A0A2G3AEY0|A0A2G3AEY0_CAPAN	29.27	1	1	1		69621	urease OS=Capsicum annuum OX=4072 GN=T459_00666 PE=3 SV=1
950	59509	tr|A0A2G2YH94|A0A2G2YH94_CAPAN	29.22	2	1	1		51839	Carboxypeptidase OS=Capsicum annuum OX=4072 GN=T459_28615 PE=3 SV=1
1251	59643	tr|A0A2G3AML8|A0A2G3AML8_CAPAN	29.19	5	1	1		14717	MD-2-related lipid-recognition domain-containing protein (Fragment) OS=Capsicum annuum OX=4072 GN=T459_03358 PE=4 SV=1
809	55428	tr|A0A2G2YGU1|A0A2G2YGU1_CAPAN	29.12	3	1	1		45976	ubiquitinyl hydrolase 1 OS=Capsicum annuum OX=4072 GN=T459_28459 PE=4 SV=1
1086	62034	tr|A0A075W1C1|A0A075W1C1_CAPAN	29.09	4	1	1		22009	ATP synthase protein MI25 OS=Capsicum annuum OX=4072 GN=orf25 PE=3 SV=1
1086	61119	tr|A0A2G2ZDR2|A0A2G2ZDR2_CAPAN	29.09	4	1	1		22464	ATP synthase protein MI25 OS=Capsicum annuum OX=4072 GN=T459_18170 PE=3 SV=1
877	89315	tr|A0A2G3AF37|A0A2G3AF37_CAPAN	28.97	1	1	1		107467	DNA repair endonuclease UVH1 OS=Capsicum annuum OX=4072 GN=T459_00738 PE=4 SV=1
952	67074	tr|A0A2G3A6G7|A0A2G3A6G7_CAPAN	28.94	2	1	1		62350	Ferredoxin--nitrite reductase chloroplastic OS=Capsicum annuum OX=4072 GN=T459_04935 PE=3 SV=1
1252	81426	tr|A0A2G3A0R6|A0A2G3A0R6_CAPAN	28.71	2	1	1		46944	Dihydropyrimidine dehydrogenase (NADP(+)) chloroplastic OS=Capsicum annuum OX=4072 GN=T459_09904 PE=4 SV=1
828	89312	tr|A0A2G2Y0Q7|A0A2G2Y0Q7_CAPAN	28.66	1	1	1		98836	PX domain-containing protein OS=Capsicum annuum OX=4072 GN=T459_32845 PE=4 SV=1
828	89327	tr|A0A2G2XZG3|A0A2G2XZG3_CAPAN	28.66	2	1	1		61678	PX domain-containing protein OS=Capsicum annuum OX=4072 GN=T459_33297 PE=4 SV=1
1076	6389	tr|A0A1U8FYB4|A0A1U8FYB4_CAPAN	28.6	2	1	1		43993	TOM1-like protein 2 OS=Capsicum annuum GN=LOC107862929 PE=4 SV=1
1074	57513	tr|A0A2G2YVZ9|A0A2G2YVZ9_CAPAN	28.47	2	1	1		65217	Dynamin-related protein 1C OS=Capsicum annuum OX=4072 GN=T459_21225 PE=3 SV=1
958	21889	tr|A0A1U8FXN4|A0A1U8FXN4_CAPAN	28.46	2	1	1		48059	3-dehydroquinate synthase chloroplastic OS=Capsicum annuum GN=LOC107859855 PE=3 SV=1
953	6249	tr|A0A1U8FJG3|A0A1U8FJG3_CAPAN	28.45	2	1	1		42166	Ferredoxin--NADP reductase OS=Capsicum annuum GN=LOC107859036 PE=3 SV=1
1075	68877	tr|A0A2G3AM12|A0A2G3AM12_CAPAN	28.41	6	1	1		16234	adenylate kinase OS=Capsicum annuum OX=4072 GN=T459_03157 PE=3 SV=1
829	2399	tr|A0A1U8DY53|A0A1U8DY53_CAPAN	28.39	3	1	1		31614	L-ascorbate peroxidase 3 peroxisomal OS=Capsicum annuum GN=LOC107840564 PE=3 SV=1
875	73784	tr|A0A2G2YRG3|A0A2G2YRG3_CAPAN	28.27	4	1	1		22712	60S ribosomal protein L18a OS=Capsicum annuum OX=4072 GN=T459_23114 PE=3 SV=1
875	67098	tr|A0A2G2YWT8|A0A2G2YWT8_CAPAN	28.27	4	1	1		26878	60S ribosomal protein L18a OS=Capsicum annuum OX=4072 GN=T459_21481 PE=3 SV=1
1077	29767	tr|A0A1U8G409|A0A1U8G409_CAPAN	28.26	2	1	1		48286	Nuclear pore complex protein NUP50A OS=Capsicum annuum GN=LOC107861862 PE=4 SV=1
1078	89328	tr|A0A2G2YNT7|A0A2G2YNT7_CAPAN	28.24	5	1	1		18599	Histidine triad nucleotide-binding protein 2 mitochondrial OS=Capsicum annuum OX=4072 GN=T459_26375 PE=4 SV=1
1256	46149	tr|A0A1U8F257|A0A1U8F257_CAPAN	28.24	2	1	1		41249	Putative cyclin-A3-1 OS=Capsicum annuum GN=LOC107849687 PE=3 SV=1
1254	46110	tr|A0A1U8HGE9|A0A1U8HGE9_CAPAN	28.16	11	1	1		10669	Small ubiquitin-related modifier OS=Capsicum annuum GN=LOC107877414 PE=3 SV=1
1254	46111	tr|A0A1U8GHM2|A0A1U8GHM2_CAPAN	28.16	10	1	1		11142	Small ubiquitin-related modifier OS=Capsicum annuum GN=LOC107865918 PE=3 SV=1
479	68407	tr|A0A2G2ZA18|A0A2G2ZA18_CAPAN	28.03	2	1	1		37219	NAD(P)-bd_dom domain-containing protein OS=Capsicum annuum OX=4072 GN=T459_16793 PE=4 SV=1
957	67050	tr|A0A2G2ZQB2|A0A2G2ZQB2_CAPAN	28.03	4	1	1		26846	2 3-bisphosphoglycerate-dependent phosphoglycerate mutase OS=Capsicum annuum OX=4072 GN=T459_12623 PE=4 SV=1
1081	14767	tr|A0A1U8EHS3|A0A1U8EHS3_CAPAN	28.02	3	1	1		24021	6 7-dimethyl-8-ribityllumazine synthase OS=Capsicum annuum GN=LOC107847006 PE=3 SV=1
1081	11204	tr|A0A1U8F770|A0A1U8F770_CAPAN	28.02	3	1	1		24695	6 7-dimethyl-8-ribityllumazine synthase OS=Capsicum annuum GN=LOC107851524 PE=3 SV=1
1084	29723	tr|A0A1U8GH35|A0A1U8GH35_CAPAN	28	3	1	1		43672	putative transferase At4g12130 mitochondrial OS=Capsicum annuum GN=LOC107866497 PE=4 SV=1
954	21657	tr|A0A1U8E6U2|A0A1U8E6U2_CAPAN	27.98	2	1	1		53396	Sucrose nonfermenting 4-like protein OS=Capsicum annuum GN=LOC107842688 PE=4 SV=1
424	14794	tr|A0A1U8G4X8|A0A1U8G4X8_CAPAN	27.87	1	1	1		121447	Putative leucine-rich repeat receptor-like protein kinase OS=Capsicum annuum GN=LOC107864524 PE=3 SV=1
1080	14819	tr|A0A1U8FM01|A0A1U8FM01_CAPAN	27.8	3	1	1		34143	mitochondrial amidoxime reducing component 2-like OS=Capsicum annuum GN=LOC107859703 PE=4 SV=1
1083	81604	tr|A0A2G3ACI2|A0A2G3ACI2_CAPAN	27.78	3	1	1		27504	50S ribosomal protein L7/L12 OS=Capsicum annuum OX=4072 GN=T459_07057 PE=3 SV=1
1083	81603	tr|A0A2G2YGT5|A0A2G2YGT5_CAPAN	27.78	5	1	1		18316	50S ribosomal protein L7/L12 OS=Capsicum annuum OX=4072 GN=T459_28450 PE=3 SV=1
1083	4652	tr|A0A1U8FNY5|A0A1U8FNY5_CAPAN	27.78	5	1	1		18041	50S ribosomal protein L7/L12 OS=Capsicum annuum GN=LOC107860182 PE=3 SV=1
1083	32188	tr|A0A1U8GY39|A0A1U8GY39_CAPAN	27.78	4	1	1		23948	50S ribosomal protein L7/L12 OS=Capsicum annuum GN=LOC107873720 PE=3 SV=1
1079	53756	tr|A0A2G2ZXC6|A0A2G2ZXC6_CAPAN	27.75	2	1	1		63132	Glucose-6-phosphate isomerase OS=Capsicum annuum OX=4072 GN=T459_08743 PE=3 SV=1
955	53795	tr|A0A2G2ZCR2|A0A2G2ZCR2_CAPAN	27.73	4	1	1		25037	Nucleoside diphosphate kinase OS=Capsicum annuum OX=4072 GN=T459_17786 PE=3 SV=1
955	773	tr|A0A1U8FXC0|A0A1U8FXC0_CAPAN	27.73	4	1	1		25348	Nucleoside diphosphate kinase OS=Capsicum annuum GN=LOC107862709 PE=3 SV=1
1082	61843	tr|A0A2G2ZEM5|A0A2G2ZEM5_CAPAN	27.58	8	1	1		13875	Histone H2A OS=Capsicum annuum OX=4072 GN=T459_18494 PE=3 SV=1
1082	563	tr|A0A1U8E2F1|A0A1U8E2F1_CAPAN	27.58	7	1	1		14594	Histone H2A OS=Capsicum annuum GN=LOC107841107 PE=3 SV=1
1085	12479	tr|A0A1U8FSC8|A0A1U8FSC8_CAPAN	27.52	2	1	1		40823	haloacid dehalogenase-like hydrolase domain-containing protein At3g48420 OS=Capsicum annuum GN=LOC107858985 PE=4 SV=1
1257	89335	tr|A0A2G2ZIC4|A0A2G2ZIC4_CAPAN	27.46	6	1	1		18795	Activator of Hsp90 ATPase N-terminal domain-containing protein OS=Capsicum annuum OX=4072 GN=T459_14699 PE=3 SV=1
157	67150	tr|A0A2G3A6C7|A0A2G3A6C7_CAPAN	27.44	5	1	1		16631	Uncharacterized protein OS=Capsicum annuum OX=4072 GN=T459_04853 PE=4 SV=1
879	6980	tr|A0A1U8HGG1|A0A1U8HGG1_CAPAN	27.37	2	1	1		50744	Eukaryotic translation initiation factor 2 subunit 3 OS=Capsicum annuum GN=LOC107880050 PE=4 SV=1
879	59688	tr|A0A2G2YB84|A0A2G2YB84_CAPAN	27.37	2	1	1		50739	protein-synthesizing GTPase OS=Capsicum annuum OX=4072 GN=T459_31374 PE=4 SV=1
1087	89331	tr|A0A2G3AM79|A0A2G3AM79_CAPAN	27.31	3	1	1		34701	glycine--tRNA ligase OS=Capsicum annuum OX=4072 GN=T459_03224 PE=3 SV=1
1259	25732	tr|A0A1U8EIS9|A0A1U8EIS9_CAPAN	27.18	1	1	1		125559	beta-galactosidase isoform X1 OS=Capsicum annuum GN=LOC107847409 PE=3 SV=1
956	67248	tr|A0A2G2XWX7|A0A2G2XWX7_CAPAN	27.09	1	1	1		105330	Serine/threonine-protein phosphatase (Fragment) OS=Capsicum annuum OX=4072 GN=T459_34132 PE=3 SV=1
956	67001	tr|A0A2G2YH19|A0A2G2YH19_CAPAN	27.09	1	1	1		100624	Serine/threonine-protein phosphatase (Fragment) OS=Capsicum annuum OX=4072 GN=T459_28502 PE=3 SV=1
956	67002	tr|A0A2G3AIB0|A0A2G3AIB0_CAPAN	27.09	1	1	1		104878	Serine/threonine-protein phosphatase OS=Capsicum annuum OX=4072 GN=T459_01854 PE=3 SV=1
772	7978	tr|A0A1U8EGT3|A0A1U8EGT3_CAPAN	26.96	1	1	1		111865	Eukaryotic translation initiation factor 3 subunit A OS=Capsicum annuum GN=LOC107842964 PE=3 SV=1
1260	2917	tr|A0A1U8FWU9|A0A1U8FWU9_CAPAN	26.95	4	1	1		20027	uncharacterized protein At5g01610-like OS=Capsicum annuum GN=LOC107862277 PE=4 SV=1
1261	76811	tr|A0A2G3A7G5|A0A2G3A7G5_CAPAN	26.94	6	1	1		14623	DNA-binding protein DDB_G0278111 OS=Capsicum annuum OX=4072 GN=T459_05299 PE=3 SV=1
1262	73561	tr|A0A2G3ADU7|A0A2G3ADU7_CAPAN	26.91	4	1	1		29807	Mitochondrial acidic protein MAM33 OS=Capsicum annuum OX=4072 GN=T459_00282 PE=4 SV=1
830	67547	tr|A0A2G2ZLY1|A0A2G2ZLY1_CAPAN	26.87	1	1	1		157167	CCHC-type domain-containing protein OS=Capsicum annuum OX=4072 GN=T459_11394 PE=4 SV=1
830	67548	tr|A0A2G3A9X1|A0A2G3A9X1_CAPAN	26.87	1	1	1		157585	CCHC-type domain-containing protein OS=Capsicum annuum OX=4072 GN=T459_06140 PE=4 SV=1
830	67549	tr|A0A2G3AGK3|A0A2G3AGK3_CAPAN	26.87	1	1	1		157290	CCHC-type domain-containing protein OS=Capsicum annuum OX=4072 GN=T459_01254 PE=4 SV=1
830	67550	tr|A0A2G3AFA4|A0A2G3AFA4_CAPAN	26.87	1	1	1		161508	CCHC-type domain-containing protein OS=Capsicum annuum OX=4072 GN=T459_00786 PE=4 SV=1
830	67551	tr|A0A2G2ZS74|A0A2G2ZS74_CAPAN	26.87	1	1	1		161548	CCHC-type domain-containing protein OS=Capsicum annuum OX=4072 GN=T459_13278 PE=4 SV=1
830	56554	tr|A0A2G2WPB6|A0A2G2WPB6_CAPAN	26.87	2	1	1		51455	Integrase catalytic domain-containing protein OS=Capsicum annuum OX=4072 GN=T459_35638 PE=4 SV=1
830	67552	tr|A0A2G2Z955|A0A2G2Z955_CAPAN	26.87	1	1	1		163412	CCHC-type domain-containing protein OS=Capsicum annuum OX=4072 GN=T459_16483 PE=4 SV=1
1263	10187	tr|A0A1U8GVW6|A0A1U8GVW6_CAPAN	26.84	2	1	1		35436	NADH-cytochrome b5 reductase OS=Capsicum annuum GN=LOC107870810 PE=3 SV=1
959	59703	tr|A0A2G2ZP67|A0A2G2ZP67_CAPAN	26.84	1	1	1		68787	UDP-sugar pyrophosphorylase OS=Capsicum annuum OX=4072 GN=T459_12219 PE=4 SV=1
1264	83619	tr|A0A2G3AGI2|A0A2G3AGI2_CAPAN	26.72	1	1	1		105478	Nuclear pore complex protein NUP98A OS=Capsicum annuum OX=4072 GN=T459_01226 PE=4 SV=1
545	646	tr|A0A1U8DYI8|A0A1U8DYI8_CAPAN	26.51	2	1	1		60442	Calcium-dependent protein kinase 5 OS=Capsicum annuum GN=LOC107840661 PE=4 SV=1
545	496	tr|A0A1U8GA98|A0A1U8GA98_CAPAN	26.51	2	1	1		61800	Calcium-dependent protein kinase 5 OS=Capsicum annuum GN=LOC107863939 PE=4 SV=1
1090	861	tr|A0A1U8GMQ6|A0A1U8GMQ6_CAPAN	26.37	3	1	1		29204	Mitochondrial outer membrane protein porin 2 OS=Capsicum annuum GN=LOC107868010 PE=4 SV=1
961	66994	tr|A0A2G2YJE3|A0A2G2YJE3_CAPAN	26.36	1	1	1		121010	GB1/RHD3-type G domain-containing protein OS=Capsicum annuum OX=4072 GN=T459_24967 PE=3 SV=1
960	2508	tr|A0A1U8ED17|A0A1U8ED17_CAPAN	26.34	5	1	1		14909	10 kDa chaperonin OS=Capsicum annuum GN=LOC107844360 PE=3 SV=1
962	55028	tr|A0A2G2XZG0|A0A2G2XZG0_CAPAN	26.18	1	1	1		118707	FACT complex subunit OS=Capsicum annuum OX=4072 GN=T459_33275 PE=3 SV=1
638	60346	tr|A0A2G2YHE0|A0A2G2YHE0_CAPAN	26.16	2	1	1		43882	60S ribosomal protein L10a OS=Capsicum annuum OX=4072 GN=T459_28606 PE=4 SV=1
1265	67190	tr|A0A2G2YM64|A0A2G2YM64_CAPAN	26.15	1	1	1		66430	Protein DEFECTIVE IN EXINE FORMATION 1 OS=Capsicum annuum OX=4072 GN=T459_25898 PE=4 SV=1
1091	2196	tr|A0A1U8EVY7|A0A1U8EVY7_CAPAN	26.15	5	1	1	Oxidation (M)	28883	Proteasome subunit beta type OS=Capsicum annuum GN=LOC107847663 PE=3 SV=1
1266	6793	tr|A0A1U8EDX4|A0A1U8EDX4_CAPAN	25.97	2	1	1		31821	Prohibitin-6 mitochondrial OS=Capsicum annuum GN=LOC107845554 PE=4 SV=1
1266	16773	tr|A0A1U8EDZ5|A0A1U8EDZ5_CAPAN	25.97	2	1	1		32011	Prohibitin-6 mitochondrial OS=Capsicum annuum GN=LOC107842294 PE=4 SV=1
1092	6342	tr|A0A1U8GWF3|A0A1U8GWF3_CAPAN	25.88	3	1	1		43729	Fasciclin-like arabinogalactan protein 8 OS=Capsicum annuum GN=LOC107873295 PE=4 SV=1
1095	59252	tr|A0A2G2ZD29|A0A2G2ZD29_CAPAN	25.88	1	1	1		64677	uroporphyrinogen decarboxylase OS=Capsicum annuum OX=4072 GN=T459_17962 PE=3 SV=1
963	81615	tr|A0A2G2ZAU5|A0A2G2ZAU5_CAPAN	25.85	3	1	1		30302	Protein-tyrosine-phosphatase PTP1 OS=Capsicum annuum OX=4072 GN=T459_17174 PE=4 SV=1
970	46145	tr|A0A1U8FJZ8|A0A1U8FJZ8_CAPAN	25.68	2	1	1		42098	Protein SRG1 OS=Capsicum annuum GN=LOC107859178 PE=3 SV=1
970	46146	tr|A0A1U8E8A4|A0A1U8E8A4_CAPAN	25.68	2	1	1		41593	protein SRG1-like OS=Capsicum annuum GN=LOC107843628 PE=3 SV=1
970	89353	tr|A0A2G2YMS1|A0A2G2YMS1_CAPAN	25.68	3	1	1		37403	Fe2OG dioxygenase domain-containing protein OS=Capsicum annuum OX=4072 GN=T459_26134 PE=3 SV=1
970	89354	tr|A0A2G2YN63|A0A2G2YN63_CAPAN	25.68	3	1	1		40834	Fe2OG dioxygenase domain-containing protein OS=Capsicum annuum OX=4072 GN=T459_26135 PE=3 SV=1
970	56766	tr|A0A2G3AIL3|A0A2G3AIL3_CAPAN	25.68	1	1	1		128217	Fe2OG dioxygenase domain-containing protein OS=Capsicum annuum OX=4072 GN=T459_01953 PE=3 SV=1
811	8694	tr|A0A1U8FF28|A0A1U8FF28_CAPAN	25.53	5	1	1		15907	40S ribosomal protein S13 OS=Capsicum annuum GN=LOC107857554 PE=3 SV=1
1267	8709	tr|A0A1U8HEG3|A0A1U8HEG3_CAPAN	25.52	3	1	1		29450	probable enoyl-CoA hydratase 1 peroxisomal OS=Capsicum annuum GN=LOC107879181 PE=4 SV=1
831	54113	tr|A0A2G2YDF6|A0A2G2YDF6_CAPAN	25.48	2	1	1		57312	K Homology domain-containing protein OS=Capsicum annuum OX=4072 GN=T459_27265 PE=4 SV=1
880	67097	tr|A0A2G2ZTR4|A0A2G2ZTR4_CAPAN	25.44	2	1	1		54733	Glutathione reductase OS=Capsicum annuum OX=4072 GN=T459_07473 PE=3 SV=1
1268	59628	tr|A0A2G2Y5J9|A0A2G2Y5J9_CAPAN	25.42	2	1	1		59318	Beta-hexosaminidase OS=Capsicum annuum OX=4072 GN=T459_29427 PE=3 SV=1
1096	89351	tr|A0A1U8DVD1|A0A1U8DVD1_CAPAN	25.3	2	1	1		48665	CAAX prenyl protease OS=Capsicum annuum OX=4072 GN=T459_21836 PE=3 SV=1
884	7083	tr|A0A1U8FSE7|A0A1U8FSE7_CAPAN	25.25	1	1	1		87078	protein CHUP1 chloroplastic-like OS=Capsicum annuum GN=LOC107858997 PE=4 SV=1
1097	6925	tr|A0A1U8FKT3|A0A1U8FKT3_CAPAN	25.22	3	1	1		33323	30S ribosomal protein S5 chloroplastic OS=Capsicum annuum GN=LOC107859367 PE=3 SV=1
964	21641	tr|A0A1U8EBG6|A0A1U8EBG6_CAPAN	25.19	4	1	1		50973	Cystathionine beta-lyase OS=Capsicum annuum GN=LOC107843872 PE=3 SV=1
1269	14573	tr|A0A1U8HAQ7|A0A1U8HAQ7_CAPAN	25.03	2	1	1		40230	uncharacterized oxidoreductase At1g06690 chloroplastic OS=Capsicum annuum GN=LOC107878078 PE=4 SV=1
1270	67062	tr|A0A2G2ZRN7|A0A2G2ZRN7_CAPAN	24.92	2	1	1		48072	Alpha-amylase OS=Capsicum annuum OX=4072 GN=T459_13060 PE=3 SV=1
882	46189	tr|A0A1U8GCD0|A0A1U8GCD0_CAPAN	24.8	5	1	1		19643	Ubiquitin-fold modifier-conjugating enzyme 1 OS=Capsicum annuum GN=LOC107867322 PE=3 SV=1
965	83749	tr|A0A1U8DTC0|A0A1U8DTC0_CAPAN	24.75	3	1	1		48267	Uncharacterized protein OS=Capsicum annuum OX=4072 GN=T459_21167 PE=4 SV=1
966	14884	tr|A0A1U8GUV8|A0A1U8GUV8_CAPAN	24.71	3	1	1		25194	Vesicle-associated membrane protein OS=Capsicum annuum GN=LOC107872818 PE=3 SV=1
966	59716	tr|A0A2G2YAP3|A0A2G2YAP3_CAPAN	24.71	9	1	1		9189	Uncharacterized protein OS=Capsicum annuum OX=4072 GN=T459_31250 PE=4 SV=1
966	59717	tr|A0A2G2ZDC4|A0A2G2ZDC4_CAPAN	24.71	7	1	1		11709	V-SNARE coiled-coil homology domain-containing protein OS=Capsicum annuum OX=4072 GN=T459_18054 PE=4 SV=1
966	59718	tr|A0A2G2YSH7|A0A2G2YSH7_CAPAN	24.71	4	1	1		21125	Vesicle-associated membrane protein OS=Capsicum annuum OX=4072 GN=T459_23503 PE=3 SV=1
966	59719	tr|A0A2G3ANJ8|A0A2G3ANJ8_CAPAN	24.71	3	1	1		23352	Cellulose synthase-like protein G3 OS=Capsicum annuum OX=4072 GN=T459_03699 PE=4 SV=1
966	6356	tr|A0A1U8H291|A0A1U8H291_CAPAN	24.71	3	1	1		24740	Vesicle-associated membrane protein OS=Capsicum annuum GN=LOC107875329 PE=3 SV=1
966	7169	tr|A0A1U8GH30|A0A1U8GH30_CAPAN	24.71	3	1	1		24892	Vesicle-associated membrane protein OS=Capsicum annuum GN=LOC107866493 PE=3 SV=1
966	59720	tr|A0A2G2YAQ2|A0A2G2YAQ2_CAPAN	24.71	3	1	1		24814	Vesicle-associated membrane protein OS=Capsicum annuum OX=4072 GN=T459_31252 PE=3 SV=1
966	59721	tr|A0A2G2Y6H0|A0A2G2Y6H0_CAPAN	24.71	3	1	1		27312	Vesicle-associated membrane protein OS=Capsicum annuum OX=4072 GN=T459_29743 PE=3 SV=1
966	59722	tr|A0A2G2Y1S7|A0A2G2Y1S7_CAPAN	24.71	2	1	1		38710	Vesicle-associated membrane protein OS=Capsicum annuum OX=4072 GN=T459_32389 PE=3 SV=1
1100	59600	tr|A0A2G2Y1B2|A0A2G2Y1B2_CAPAN	24.68	1	1	1		81266	dolichyl-diphosphooligosaccharide--protein glycotransferase OS=Capsicum annuum OX=4072 GN=T459_32629 PE=3 SV=1
1271	89358	tr|A0A2G2ZWU0|A0A2G2ZWU0_CAPAN	24.68	2	1	1		47021	60S ribosomal protein L23 OS=Capsicum annuum OX=4072 GN=T459_08522 PE=3 SV=1
481	7157	tr|A0A1U8GLR9|A0A1U8GLR9_CAPAN	24.59	1	1	1	hydrolyzed DCP-Bio1	148009	Elongator complex protein 1 OS=Capsicum annuum GN=LOC107870250 PE=3 SV=1
881	2755	P00883|ALDOA_RABIT	24.37	2	1	1		39343	Fructose-bisphosphate aldolase A (MW-Marker) OS=Oryctolagus cuniculus GN=ALDOA PE=1 SV=2
1273	54296	tr|A0A2G2YYU7|A0A2G2YYU7_CAPAN	24.33	1	1	1		131113	Mediator of RNA polymerase II transcription subunit 14 OS=Capsicum annuum OX=4072 GN=T459_22180 PE=3 SV=1
695	59235	tr|A0A2G2ZQV9|A0A2G2ZQV9_CAPAN	24.29	1	1	1		52119	Argininosuccinate lyase chloroplastic OS=Capsicum annuum OX=4072 GN=T459_12801 PE=3 SV=1
1280	335	tr|A0A1U8HEC1|A0A1U8HEC1_CAPAN	24.27	2	1	1		39570	Glucan endo-1 3-beta-glucosidase basic isoform 2 OS=Capsicum annuum GN=LOC107879143 PE=3 SV=1
1274	21587	tr|A0A1U8FKD8|A0A1U8FKD8_CAPAN	24.24	7	1	1		14576	V-type proton ATPase subunit F OS=Capsicum annuum GN=LOC107858894 PE=3 SV=1
1275	29718	tr|A0A1U8EGA1|A0A1U8EGA1_CAPAN	24.2	3	1	1		35226	Aldo-keto reductase family 4 member C11 OS=Capsicum annuum GN=LOC107842839 PE=4 SV=1
1099	67271	tr|A0A2G2YQ01|A0A2G2YQ01_CAPAN	24.03	2	1	1		38815	Uncharacterized protein OS=Capsicum annuum OX=4072 GN=T459_22569 PE=4 SV=1
1276	89361	tr|A0A2G2Y3R6|A0A2G2Y3R6_CAPAN	23.99	3	1	1		33582	AB hydrolase-1 domain-containing protein OS=Capsicum annuum OX=4072 GN=T459_31733 PE=4 SV=1
1276	89362	tr|A0A2G2Y3Q7|A0A2G2Y3Q7_CAPAN	23.99	3	1	1		34681	AB hydrolase-1 domain-containing protein OS=Capsicum annuum OX=4072 GN=T459_31738 PE=4 SV=1
1277	46166	tr|A0A1U8DTR2|A0A1U8DTR2_CAPAN	23.98	3	1	1		30471	Aminoacyl tRNA synthase complex-interacting Multifunctional protein 1 OS=Capsicum annuum GN=LOC107838835 PE=4 SV=1
1101	89363	tr|A0A2G2ZHX8|A0A2G2ZHX8_CAPAN	23.84	6	1	1		14834	Uncharacterized protein OS=Capsicum annuum OX=4072 GN=T459_14559 PE=4 SV=1
1279	84931	tr|A0A2G2Y648|A0A2G2Y648_CAPAN	23.84	3	1	1		36013	EF-hand domain-containing protein OS=Capsicum annuum OX=4072 GN=T459_29635 PE=4 SV=1
1278	55811	tr|A0A2G2ZMR3|A0A2G2ZMR3_CAPAN	23.83	3	1	1		29277	DUF21 domain-containing protein OS=Capsicum annuum OX=4072 GN=T459_11684 PE=4 SV=1
967	6350	tr|A0A1U8FPN0|A0A1U8FPN0_CAPAN	23.71	4	1	1		24575	Proteasome subunit beta type OS=Capsicum annuum GN=LOC107859999 PE=3 SV=1
967	6349	tr|A0A1U8FSM5|A0A1U8FSM5_CAPAN	23.71	4	1	1		24590	Proteasome subunit beta type OS=Capsicum annuum GN=LOC107858538 PE=3 SV=1
885	81446	tr|A0A2G2YIN9|A0A2G2YIN9_CAPAN	23.7	2	1	1		61844	Apoptosis inhibitor 5-like protein API5 OS=Capsicum annuum OX=4072 GN=T459_24722 PE=3 SV=1
1281	29742	tr|A0A1U8EK03|A0A1U8EK03_CAPAN	23.69	2	1	1		58047	Dihydropyrimidinase OS=Capsicum annuum GN=LOC107847669 PE=4 SV=1

## Sheet: peptides_PR-2
Protein Group	Protein ID	Protein Accession	Peptide	Unique	-10lgP	Mass	Length	ppm	m/z	z	RT	Area	Scan	#Spec	Start	End	PTM	AScore
1	2	P04264|K2C1_HUMAN	R.GGGGGGYGSGGSSYGSGGGSYGSGGGGGGGR.G	Y	63.83	2382.94	31	2.6	795.324	3	36.84		11730	2	519	549
1	2	P04264|K2C1_HUMAN	K.LNDLEDALQQAK.E	Y	61.87	1356.69	12	4.1	679.354	2	66.55		48108	4	444	455
1	2	P04264|K2C1_HUMAN	K.QISNLQQSISDAEQR.G	Y	60.87	1715.84	15	1.6	572.956	3	59.3		38700	1	418	432
1	2	P04264|K2C1_HUMAN	R.FLEQQNQVLQTK.W	N	60.23	1474.78	12	5.7	738.4	2	57.03		35725	6	200	211
1	2	P04264|K2C1_HUMAN	K.WELLQQVDTSTR.T	Y	58.87	1474.74	12	1.4	738.379	2	76.71		60526	2	212	223
1	2	P04264|K2C1_HUMAN	K.SLNNQFASFIDK.V	Y	56.58	1382.68	12	2.5	692.351	2	78.26		62192	5	186	197
1	2	P04264|K2C1_HUMAN	K.YEELQITAGR.H	Y	53.9	1178.59	10	-0.6	393.871	3	55.31		33536	3	377	386
1	2	P04264|K2C1_HUMAN	R.DYQELMNTK.L	Y	53.14	1140.51	9	-0.7	571.263	2	53.5		31220	1	464	472
1	2	P04264|K2C1_HUMAN	K.NM(+15.99)QDM(+15.99)VEDYR.N	Y	52.27	1331.51	10	0.1	666.763	2	46.86		23330	15	258	267	Oxidation (M)	M2:Oxidation (M):1000.00;M5:Oxidation (M):1000.00
1	2	P04264|K2C1_HUMAN	R.SGGGFSSGSAGIINYQR.R	Y	52.2	1656.79	17	4.3	829.404	2	61.01		40920	1	13	29
1	2	P04264|K2C1_HUMAN	K.NMQDM(+15.99)VEDYR.N	Y	51.17	1315.52	10	0.6	658.766	2	46.91		23407	5	258	267	Oxidation (M)	M5:Oxidation (M):91.37
1	2	P04264|K2C1_HUMAN	K.AQYEDIAQK.S	Y	50.52	1064.51	9	0.3	533.264	2	36.51		11414	2	356	364
1	2	P04264|K2C1_HUMAN	K.NM(+15.99)QDMVEDYR.N	Y	50.24	1315.52	10	2.5	658.768	2	49.55		26836	2	258	267	Oxidation (M)	M2:Oxidation (M):68.31
1	2	P04264|K2C1_HUMAN	R.TNAENEFVTIK.K	Y	48.53	1264.63	11	3.9	633.325	2	59.46		38906	3	278	288
1	2	P04264|K2C1_HUMAN	K.DVDGAYM(+15.99)TK.V	Y	47.7	1014.43	9	2.4	508.225	2	30.28		7679	14	290	298	Oxidation (M)	M7:Oxidation (M):1000.00
1	2	P04264|K2C1_HUMAN	R.DYQELM(+15.99)NTK.L	Y	47.38	1156.51	9	-6.4	579.257	2	38.48		13304	13	464	472	Oxidation (M)	M6:Oxidation (M):1000.00
1	2	P04264|K2C1_HUMAN	R.SLDLDSIIAEVK.A	Y	46.72	1301.71	12	-0.3	651.861	2	80.86		64880	3	344	355
1	2	P04264|K2C1_HUMAN	R.NKYEDEINKR.T	Y	46.62	1307.65	10	0.5	436.89	3	35.36		10351	2	268	277
1	2	P04264|K2C1_HUMAN	R.TNAENEFVTIKK.D	Y	45.28	1392.72	12	6.7	465.252	3	47.81		24571	1	278	289
1	2	P04264|K2C1_HUMAN	K.AEAESLYQSK.Y	Y	41.87	1124.53	10	4	563.277	2	37.86		12700	2	367	376
1	2	P04264|K2C1_HUMAN	K.SKAEAESLYQSK.Y	Y	41.76	1339.66	12	-1.5	447.56	3	35.09		10090	2	365	376
1	2	P04264|K2C1_HUMAN	R.THNLEPYFESF.I	Y	41.22	1382.61	11	2.2	692.316	2	82.23		66066	1	224	234
1	2	P04264|K2C1_HUMAN	R.FSSCGGGGGSFGAGGGFGSR.S	Y	40.78	1707.71	20	0.3	854.861	2	65		46109	1	46	65
1	2	P04264|K2C1_HUMAN	R.TLLEGEESR.M	Y	40.47	1032.51	9	1.5	517.262	2	43.83		19609	5	484	492
1	2	P04264|K2C1_HUMAN	R.SLVNLGGSK.S	Y	37.39	873.492	9	2.1	437.754	2	51.85		29107	5	66	74
1	2	P04264|K2C1_HUMAN	Q.FASFIDK.V	N	32.18	826.423	7	0.7	414.219	2	60.63		40449	4	191	197
1	2	P04264|K2C1_HUMAN	K.IEISELNR.V	N	30.32	972.524	8	3.4	487.271	2	54.48		32435	1	396	403
1	2	P04264|K2C1_HUMAN	K.SISISVAR.G	Y	27.76	831.481	8	1.1	416.748	2	50.66		27894	4	75	82
1	2	P04264|K2C1_HUMAN	K.YEELQITAG.R	Y	27.54	1022.49	9	-0.8	512.253	2	66.01		47417	1	377	385
1	2	P04264|K2C1_HUMAN	R.NSKIEISELNR.V	Y	26.65	1301.69	11	3.5	434.907	3	48.56		25543	1	393	403
1	2	P04264|K2C1_HUMAN	R.GSGGGSSGGSIGGR.G	Y	24.84	1091.5	14	0.1	546.755	2	19.68		4634	1	603	616
4	1	P35527|K1C9_HUMAN	R.GGSGGSHGGGSGFGGESGGSYGGGEEASGSGGGYGGGSGK.S	Y	76.85	3222.27	40	-0.4	1075.1	3	43.76		19530	2	580	619
4	1	P35527|K1C9_HUMAN	Y.SYGGGSGGGFSASSLGGGFGGGSR.G	Y	73.29	2021.88	24	2.2	1011.95	2	67.19		48925	1	72	95
4	1	P35527|K1C9_HUMAN	K.EIETYHNLLEGGQEDFESSGAGK.I	Y	66.52	2509.12	23	2.5	837.384	3	70.03		52546	1	450	472
4	1	P35527|K1C9_HUMAN	F.GGGAGGGDGGILTANEK.S	Y	64.62	1429.68	17	-5.6	715.843	2	44.65		20577	1	138	154
4	1	P35527|K1C9_HUMAN	R.SGGGGGGGLGSGGSIR.S	Y	60.34	1231.59	16	4.9	616.806	2	36.95		11813	2	14	29
4	1	P35527|K1C9_HUMAN	K.VQALEEANNDLENK.I	Y	51.36	1585.76	14	-4.9	793.883	2	50.13		27589	4	171	184
4	1	P35527|K1C9_HUMAN	K.FEM(+15.99)EQNLR.Q	Y	45.82	1081.49	8	3.8	541.752	2	37.93		12765	7	243	250	Oxidation (M)	M3:Oxidation (M):1000.00
4	1	P35527|K1C9_HUMAN	R.QFSSSYLSR.S	Y	45.05	1073.51	9	-3.2	537.763	2	50.9		28031	2	5	13
4	1	P35527|K1C9_HUMAN	R.QEYEQLIAK.N	Y	44.19	1120.58	9	3.2	561.297	2	52.38		29794	1	328	336
4	1	P35527|K1C9_HUMAN	R.QGVDADINGLR.Q	Y	44.05	1156.58	11	1.7	579.3	2	53.73		31482	1	251	261
4	1	P35527|K1C9_HUMAN	R.QVLDNLTMEK.S	Y	42.63	1189.6	10	2.4	595.809	2	60.36		40099	1	262	271
4	1	P35527|K1C9_HUMAN	K.IQDWYDK.K	Y	42.11	966.445	7	-0.6	484.229	2	50		27433	1	185	191
4	1	P35527|K1C9_HUMAN	K.FEMEQNLR.Q	Y	40.9	1065.49	8	5.4	533.756	2	52.65		30148	1	243	250
4	1	P35527|K1C9_HUMAN	Y.YNTIDDLK.D	Y	39.73	980.481	8	1.8	491.249	2	48.3		25202	1	205	212
4	1	P35527|K1C9_HUMAN	R.QVLDNLTM(+15.99)EK.S	Y	37.56	1205.6	10	2.1	603.807	2	53.76		31514	5	262	271	Oxidation (M)	M8:Oxidation (M):1000.00
4	1	P35527|K1C9_HUMAN	R.M(+15.99)TLDDFR.I	Y	35.19	912.401	7	1.2	457.208	2	52.56		30037	14	234	240	Oxidation (M)	M1:Oxidation (M):1000.00
4	1	P35527|K1C9_HUMAN	K.TLLDIDNTR.M	Y	34.29	1059.56	9	4.6	530.788	2	63.15		43696	4	225	233
4	1	P35527|K1C9_HUMAN	R.LASYLDK.V	N	34.03	808.433	7	3.9	405.225	2	45.28		21376	4	164	170
4	1	P35527|K1C9_HUMAN	R.FSSSSGYGGGSSR.V	Y	33.26	1234.52	13	3.4	618.27	2	29.68		7484	1	47	59
4	1	P35527|K1C9_HUMAN	R.MTLDDFR.I	Y	25.46	896.406	7	0.2	449.211	2	63.63		44335	1	234	240
4	1	P35527|K1C9_HUMAN	K.DQIVDLTVGNNK.T	Y	23.64	1314.68	12	4.3	658.349	2	61.86		42023	1	213	224
5	3	P35908|K22E_HUMAN	K.NVQDAIADAEQR.G	Y	61.4	1328.63	12	2.5	665.325	2	52.55		30016	1	419	430
5	3	P35908|K22E_HUMAN	R.FLEQQNQVLQTK.W	N	60.23	1474.78	12	5.7	738.4	2	57.03		35725	6	198	209
5	3	P35908|K22E_HUMAN	K.LNDLEEALQQAK.E	Y	58.85	1370.7	12	2.4	686.361	2	69.4		51755	1	442	453
5	3	P35908|K22E_HUMAN	R.GFSSGSAVVSGGSR.R	Y	54.77	1253.6	14	3	627.809	2	42.08		17395	2	21	34
5	3	P35908|K22E_HUMAN	R.TAAENDFVTLK.K	Y	53.41	1207.61	11	1.5	604.812	2	59.25		38619	1	276	286
5	3	P35908|K22E_HUMAN	K.VDPEIQNVK.A	Y	53.13	1040.55	9	2.7	521.284	2	41.76		17023	2	167	175
5	3	P35908|K22E_HUMAN	R.DYQELMNVK.L	Y	48.76	1138.53	9	1.4	570.274	2	62.15		42388	1	462	470
5	3	P35908|K22E_HUMAN	R.YLDGLTAER.T	Y	48.4	1036.52	9	0.9	519.267	2	55.98		34390	2	239	247
5	3	P35908|K22E_HUMAN	R.DYQELM(+15.99)NVK.L	Y	46.83	1154.53	9	-0.1	578.271	2	49.93		27329	3	462	470	Oxidation (M)	M6:Oxidation (M):1000.00
5	3	P35908|K22E_HUMAN	K.DVDNAYM(+15.99)IK.V	Y	44.37	1083.49	9	-0.9	542.752	2	46.75		23202	3	288	296	Oxidation (M)	M7:Oxidation (M):1000.00
5	3	P35908|K22E_HUMAN	K.AQYEEIAQR.S	Y	44.12	1106.54	9	6.3	554.279	2	38.75		13595	1	354	362
5	3	P35908|K22E_HUMAN	N.VQDAIADAEQR.G	Y	40.83	1214.59	11	2.3	608.303	2	39.66		14593	1	420	430
5	3	P35908|K22E_HUMAN	K.WELLQQM(+15.99)NVGTR.P	Y	39.95	1489.73	12	2.1	745.876	2	68.71		50861	1	210	221	Oxidation (M)	M7:Oxidation (M):1000.00
5	3	P35908|K22E_HUMAN	R.HGGGGGGFGGGGFGSR.S	Y	39.62	1319.58	16	0.7	440.866	3	55.35		33586	3	46	61
5	3	P35908|K22E_HUMAN	R.GGSGGGGSISGGGYGSGGGSGGR.Y	Y	38.62	1740.74	23	3.6	871.381	2	31.35		8025	2	550	572
5	3	P35908|K22E_HUMAN	D.PEIQNVK.A	Y	37.01	826.455	7	-3.1	414.233	2	41.1		16215	1	169	175
5	3	P35908|K22E_HUMAN	V.QDAIADAEQR.G	Y	36.2	1115.52	10	2.1	558.769	2	52.68		30200	1	421	430
5	3	P35908|K22E_HUMAN	R.GSSSGGGYSSGSSSYGSGGR.Q	Y	33.64	1739.7	20	-1.6	870.855	2	27.51		6715	1	525	544
5	3	P35908|K22E_HUMAN	K.FASFIDK.V	N	32.18	826.423	7	0.7	414.219	2	60.63		40449	4	189	195
5	3	P35908|K22E_HUMAN	R.SKEEAEALYHSK.Y	Y	31.72	1390.67	12	1.4	464.565	3	36.61		11519	1	363	374
5	3	P35908|K22E_HUMAN	F.SGGGFGGGGFGGGR.F	Y	31.54	1125.5	14	0.1	563.755	2	48.35		25265	1	109	122
5	3	P35908|K22E_HUMAN	R.SLVGLGGTK.S	Y	31.21	830.486	9	5.9	416.253	2	52.2		29554	1	62	70
5	3	P35908|K22E_HUMAN	K.IEISELNR.V	N	30.32	972.524	8	3.4	487.271	2	54.48		32435	1	394	401
3	4	P13645|K1C10_HUMAN	K.QSLEASLAETEGR.Y	Y	52.27	1389.67	13	-0.3	695.844	2	57.4		36204	3	387	399
3	4	P13645|K1C10_HUMAN	R.ALEESNYELEGK.I	Y	50.05	1380.64	12	1.2	691.329	2	49.41		26652	2	166	177
3	4	P13645|K1C10_HUMAN	F.GGGFGGDGGLLSGNEK.V	Y	49.23	1420.66	16	-4.5	711.333	2	61.41		41431	1	132	147
3	4	P13645|K1C10_HUMAN	R.QSVEADINGLRR.V	N	47.4	1356.71	12	-6.8	453.241	3	50.38		27737	2	246	257
3	4	P13645|K1C10_HUMAN	R.LKYENEVALR.Q	Y	46.81	1233.67	10	-4.3	412.229	3	50.3		27697	1	236	245
3	4	P13645|K1C10_HUMAN	K.VTM(+15.99)QNLNDR.L	Y	45.65	1105.52	9	1.2	553.767	2	29.05		7262	19	148	156	Oxidation (M)	M3:Oxidation (M):1000.00
3	4	P13645|K1C10_HUMAN	R.VLDELTLTK.A	N	45.55	1030.59	9	3.5	516.305	2	65.68		46999	2	258	266
3	4	P13645|K1C10_HUMAN	K.YENEVALR.Q	Y	45.23	992.493	8	2.5	497.255	2	43.95		19750	2	238	245
3	4	P13645|K1C10_HUMAN	K.DAEAWFNEK.S	Y	44.9	1108.48	9	2.1	555.25	2	63.9		44672	3	335	343
3	4	P13645|K1C10_HUMAN	Q.ISALEEQLQQIR.A	Y	43.58	1426.78	12	3.4	714.399	2	72.69		55806	1	411	422
3	4	P13645|K1C10_HUMAN	L.EEQLQQIR.A	Y	43.4	1042.54	8	4.3	522.28	2	39.73		14660	1	415	422
3	4	P13645|K1C10_HUMAN	F.GGDGGLLSGNEK.V	N	43.26	1102.53	12	-2.2	552.269	2	41.73		16975	1	136	147
3	4	P13645|K1C10_HUMAN	R.LENEIQTYR.S	Y	43.12	1164.58	9	3.8	583.298	2	46.06		22324	3	442	450
3	4	P13645|K1C10_HUMAN	R.NVSTGDVNVEM(+15.99)N.A	Y	43	1293.55	12	2	647.784	2	44.8		20754	1	296	307	Oxidation (M)	M11:Oxidation (M):1000.00
3	4	P13645|K1C10_HUMAN	N.TEYQQLLDIK.I	Y	39.6	1249.66	10	-2.8	625.833	2	72.28		55328	1	430	439
3	4	P13645|K1C10_HUMAN	K.VTMQNLNDR.L	Y	37.96	1089.52	9	-4.1	545.767	2	40.34		15330	1	148	156
3	4	P13645|K1C10_HUMAN	K.GSLGGGFSSGGFSGGSFSR.G	Y	35.43	1706.76	19	0.6	854.39	2	70.05		52565	1	41	59
3	4	P13645|K1C10_HUMAN	R.LAADDFR.L	N	34.94	806.392	7	0.5	404.204	2	45.8		21986	6	229	235
3	4	P13645|K1C10_HUMAN	K.SEITELR.R	Y	34.18	846.445	7	0.8	424.23	2	44.61		20529	4	363	369
3	4	P13645|K1C10_HUMAN	R.LASYLDK.V	N	34.03	808.433	7	3.9	405.225	2	45.28		21376	4	157	163
3	4	P13645|K1C10_HUMAN	L.TEELAYLK.K	Y	33.65	965.507	8	3.6	483.762	2	56.01		34424	1	277	284
3	4	P13645|K1C10_HUMAN	R.QSVEADINGLR.R	N	32.75	1200.61	11	5	601.315	2	56.05		34463	1	246	256
3	4	P13645|K1C10_HUMAN	R.SQYEQLAEQNR.K	Y	32.6	1364.63	11	3.5	683.326	2	40.91		16007	1	323	333
3	4	P13645|K1C10_HUMAN	R.SQYEQLAEQNRK.D	Y	31.97	1492.73	12	1.7	498.584	3	34.88		9903	1	323	334
3	4	P13645|K1C10_HUMAN	N.ILLQIDNAR.L	Y	30.36	1054.61	9	-0.3	528.314	2	65.4		46616	1	220	228
3	4	P13645|K1C10_HUMAN	R.SLLEGEGSSGGGGR.G	Y	29.31	1261.59	14	-1.3	421.537	3	42.21		17571	1	451	464
3	4	P13645|K1C10_HUMAN	L.LEGEGSSGGGGR.G	Y	29.31	1061.47	12	9.2	531.749	2	42.38		17786	1	453	464
3	4	P13645|K1C10_HUMAN	G.SLGGGFSSGGFSGGSFSR.G	Y	26.81	1649.74	18	2.3	825.881	2	70.33		52877	1	42	59
3	4	P13645|K1C10_HUMAN	S.ALEEQLQQIR.A	Y	25.18	1226.66	10	6.1	614.342	2	58		36997	1	413	422
3	4	P13645|K1C10_HUMAN	T.EELAYLK.K	N	24.3	864.459	7	1.5	433.238	2	53.78		31540	1	278	284
7	7	tr|A0A1U8EWA6|A0A1U8EWA6_CAPAN	K.GFGAAPSVPFTVDGEEK.A	Y	71.6	1706.82	17	0	854.415	2	76.35		60102	2	447	463
7	7	tr|A0A1U8EWA6|A0A1U8EWA6_CAPAN	R.M(+15.99)DTYLNDNQVK.K	Y	64.35	1355.6	11	-2	678.807	2	42.26		17633	2	363	373	Oxidation (M)	M1:Oxidation (M):1000.00
7	7	tr|A0A1U8EWA6|A0A1U8EWA6_CAPAN	K.AYTDYALDM(+15.99)K.L	N	53.28	1205.53	10	0.3	603.771	2	50.05		27496	3	281	290	Oxidation (M)	M9:Oxidation (M):1000.00
7	7	tr|A0A1U8EWA6|A0A1U8EWA6_CAPAN	K.LIDQDDYDNINK.L	Y	50.35	1464.67	12	8.8	733.35	2	51.58		28793	2	291	302
7	7	tr|A0A1U8EWA6|A0A1U8EWA6_CAPAN	K.AYTDYALDMK.L	N	48.74	1189.53	10	0.8	595.774	2	61.73		41842	1	281	290
7	7	tr|A0A1U8EWA6|A0A1U8EWA6_CAPAN	K.VSNLIYVDQPTGTGFSYTSDESDIR.H	Y	46.91	2763.29	25	5.3	922.108	3	81.73		65638	1	177	201
7	7	tr|A0A1U8EWA6|A0A1U8EWA6_CAPAN	K.NDFYITGESYAGH.Y	N	42.35	1472.62	13	4	737.321	2	64.6		45585	1	228	240
7	7	tr|A0A1U8EWA6|A0A1U8EWA6_CAPAN	K.AALEM(+15.99)LQR.W	N	38.44	946.491	8	0.2	474.253	2	45.8		22000	4	491	498	Oxidation (M)	M5:Oxidation (M):1000.00
7	7	tr|A0A1U8EWA6|A0A1U8EWA6_CAPAN	F.SYTSDESDIR.H	Y	30.41	1171.5	10	-1	586.756	2	34.91		9922	1	192	201
7	7	tr|A0A1U8EWA6|A0A1U8EWA6_CAPAN	K.VHDAGHM(+15.99)VPM(+15.99)DQPK.A	N	29.23	1592.71	14	1.3	399.185	4	33.66		9158	1	477	490	Oxidation (M)	M7:Oxidation (M):1000.00;M10:Oxidation (M):1000.00
7	7	tr|A0A1U8EWA6|A0A1U8EWA6_CAPAN	K.AALEMLQR.W	N	29.2	930.496	8	0.9	466.255	2	58.28		37351	1	491	498
7	7	tr|A0A1U8EWA6|A0A1U8EWA6_CAPAN	Y.FFFESR.S	Y	28.71	831.391	6	3.6	416.704	2	68.78		50958	1	124	129
6	8	tr|Q42493|Q42493_CAPAN	K.GLITSVQDTATSVAK.S	Y	64.43	1489.8	15	1.5	745.908	2	63.25		43817	4	255	269
6	8	tr|Q42493|Q42493_CAPAN	F.AGPLSTTSISTNAK.F	Y	57.68	1346.7	14	0.1	674.359	2	49.2		26369	1	195	208
6	8	tr|Q42493|Q42493_CAPAN	K.QLTDSFYGTNR.G	Y	55.95	1300.6	11	-1.8	651.308	2	55.8		34162	4	101	111
6	8	tr|Q42493|Q42493_CAPAN	R.GDAGSIFVLIK.E	Y	53.5	1118.63	11	5.9	560.327	2	88.91		71278	1	304	314
6	8	tr|Q42493|Q42493_CAPAN	K.NPTPAPTEALSLLNGK.W	Y	48.7	1621.87	16	3.1	541.631	3	80.33		64391	1	134	149
6	8	tr|Q42493|Q42493_CAPAN	W.LLTTYLDAELR.I	Y	35.21	1306.71	11	3.3	654.366	2	77.36		61207	1	290	300
6	8	tr|Q42493|Q42493_CAPAN	K.SISSQPPIK.F	Y	35	955.534	9	3.2	478.776	2	40.86		15944	3	270	278
6	8	tr|Q42493|Q42493_CAPAN	T.SVQDTATSVAK.S	Y	34.68	1105.56	11	2.6	553.789	2	33.83		9239	1	259	269
6	8	tr|Q42493|Q42493_CAPAN	R.GNLLPVR.V	Y	33.93	767.465	7	1.3	384.74	2	56.4		34901	4	167	173
6	8	tr|Q42493|Q42493_CAPAN	R.AEIVELITQLESK.N	Y	32.23	1471.81	13	1.4	736.915	2	100.16		76825	2	121	133
6	8	tr|Q42493|Q42493_CAPAN	K.FPISNSYAQSW.L	Y	31.95	1298.59	11	3.4	650.306	2	85.78		69053	2	279	289
6	8	tr|Q42493|Q42493_CAPAN	I.SSQPPIK.F	Y	31.72	755.418	7	-2.2	378.715	2	40.31		15291	1	272	278
6	8	tr|Q42493|Q42493_CAPAN	F.SGLFPLLAR.G	Y	31.28	972.576	9	-0.6	487.295	2	91.75		72784	1	158	166
6	8	tr|Q42493|Q42493_CAPAN	Q.NSVVFAGPLSTTSISTNAK.F	Y	30.67	1892.98	19	-5.3	947.494	2	76.3		60059	1	190	208
6	8	tr|Q42493|Q42493_CAPAN	K.EGSPLLKP	Y	29.92	839.475	8	2.5	420.746	2	51.65		28874	1	315	322
6	8	tr|Q42493|Q42493_CAPAN	K.IDLSPFK.G	Y	29.3	818.454	7	4.5	410.236	2	70.33		52876	10	248	254
6	8	tr|Q42493|Q42493_CAPAN	K.FPISNSY.A	Y	25.38	826.386	7	1.6	414.201	2	66.44		47976	1	279	285
13	11	tr|A0A1U8G625|A0A1U8G625_CAPAN	R.TGEVIANVAEGDAEDINR.A	Y	80.18	1871.89	18	1.6	624.97	3	63.63		44334	1	81	98
13	11	tr|A0A1U8G625|A0A1U8G625_CAPAN	R.YGLAAGVFTK.N	Y	55.71	1025.55	10	0.6	513.785	2	68.73		50882	1	461	470
13	11	tr|A0A1U8G625|A0A1U8G625_CAPAN	K.AFDEGPWPK.M	N	50.14	1045.49	9	-1.3	523.75	2	62.18		42430	1	106	114
13	11	tr|A0A1U8G625|A0A1U8G625_CAPAN	K.GYFIQPTVFSNVK.E	Y	40.96	1498.78	13	4.6	750.402	2	84.56		68087	1	414	426
13	11	tr|A0A1U8G625|A0A1U8G625_CAPAN	R.VVGDPFK.K	N	38.5	760.412	7	2.4	381.214	2	52.5		29945	1	366	372
13	11	tr|A0A1U8G625|A0A1U8G625_CAPAN	R.VYDEFVEK.A	N	37.82	1027.49	8	-5.1	514.748	2	51.06		28191	1	350	357
13	11	tr|A0A1U8G625|A0A1U8G625_CAPAN	K.NIDTANTLTR.G	Y	37.5	1117.57	10	2.7	559.795	2	43.03		18637	1	471	480
13	11	tr|A0A1U8G625|A0A1U8G625_CAPAN	K.TAEQTPLTALY.V	Y	37.47	1206.61	11	2.2	604.315	2	83.06		66776	1	229	239
13	11	tr|A0A1U8G625|A0A1U8G625_CAPAN	R.YYAGWADK.I	N	37.23	972.434	8	-2.6	487.223	2	50.08		27541	1	167	174
13	11	tr|A0A1U8G625|A0A1U8G625_CAPAN	K.TFPTLDPR.T	N	36.12	945.492	8	1.9	473.754	2	62.36		42673	1	73	80
13	11	tr|A0A1U8G625|A0A1U8G625_CAPAN	K.FADLVEK.H	Y	34.45	820.433	7	-1.8	411.223	2	51.45		28627	3	127	133
13	11	tr|A0A1U8G625|A0A1U8G625_CAPAN	K.DIGEVIK.R	Y	25.03	772.433	7	1.3	387.224	2	52.51		29961	1	448	454
10	53464	Q42435|CCS_CAPAN	R.SM(+15.99)ALAPVLAEAIVESLGSTR.M	Y	73.06	2030.07	20	-3.7	677.695	3	108.46		80757	1	370	389	Oxidation (M)	M2:Oxidation (M):1000.00
10	53464	Q42435|CCS_CAPAN	R.DSHLGNEPYLR.V	Y	56.47	1299.62	11	0.1	434.214	3	49.06		26197	3	262	272
10	53464	Q42435|CCS_CAPAN	K.EPTFLYAM(+15.99)PFDR.N	Y	44.61	1501.69	12	4.4	751.856	2	82.23		66058	1	278	289	Oxidation (M)	M8:Oxidation (M):1000.00
10	53464	Q42435|CCS_CAPAN	K.C(+57.02)TVPLVK.L	Y	39.56	815.457	7	0.4	408.736	2	48.46		25421	1	482	488	Carbamidomethylation	C1:Carbamidomethylation:1000.00
10	53464	Q42435|CCS_CAPAN	K.HEEFESSIVC(+57.02)DDGR.K	Y	38.38	1678.69	14	-2.4	560.569	3	51.21		28345	2	194	207	Carbamidomethylation	C10:Carbamidomethylation:1000.00
10	53464	Q42435|CCS_CAPAN	Y.ASDFIEYDKPR.N	Y	31.66	1339.64	11	-0.7	447.554	3	49.21		26393	1	221	231
10	53464	Q42435|CCS_CAPAN	R.PM(+15.99)LSYM(+15.99)EVK.R	Y	30.44	1128.52	9	1.2	565.268	2	47.93		24715	1	303	311	Oxidation (M)	M2:Oxidation (M):1000.00;M6:Oxidation (M):1000.00
10	53464	Q42435|CCS_CAPAN	K.LDLEGTR.R	Y	28.98	802.418	7	0	402.216	2	43.4		19084	2	426	432
10	53464	Q42435|CCS_CAPAN	L.YAM(+15.99)PFDR.N	Y	28.52	914.396	7	4	458.207	2	45.26		21347	1	283	289	Oxidation (M)	M3:Oxidation (M):1000.00
10	53464	Q42435|CCS_CAPAN	K.EPTFLYAMPFDR.N	Y	27.35	1485.7	12	7.2	743.861	2	94.1		74180	1	278	289
10	53464	Q42435|CCS_CAPAN	K.LLNSC(+57.02)VENR.V	Y	26.56	1103.54	9	-1.6	552.776	2	40.4		15390	1	173	181	Carbamidomethylation	C5:Carbamidomethylation:1000.00
10	53464	Q42435|CCS_CAPAN	K.LGLEDC(+57.02)LDHK.W	Y	25.38	1198.57	10	1.1	400.529	3	54.08		31927	1	132	141	Carbamidomethylation	C6:Carbamidomethylation:1000.00
10	53464	Q42435|CCS_CAPAN	R.DSHLGNEPYL.R	Y	24.13	1143.52	10	1.4	572.768	2	62.68		43060	1	262	271
10	53464	Q42435|CCS_CAPAN	A.EAIVESLGSTR.M	Y	24.06	1160.6	11	7.9	581.314	2	55.08		33239	1	379	389
20	53402	tr|A0A2G2ZI14|A0A2G2ZI14_CAPAN	K.ALPTYTPESPADATR.N	Y	63.19	1588.77	15	6.3	795.399	2	56.93		35603	1	396	410
20	53402	tr|A0A2G2ZI14|A0A2G2ZI14_CAPAN	K.LPQLAGTSIEGTAK.G	Y	60.95	1384.76	14	1.8	693.387	2	62.11		42346	1	577	590
20	53402	tr|A0A2G2ZI14|A0A2G2ZI14_CAPAN	K.ESVLPAAVTAR.V	Y	59.12	1112.62	11	-0.1	557.317	2	59.18		38535	1	652	662
20	53402	tr|A0A2G2ZI14|A0A2G2ZI14_CAPAN	K.SIITGELPAGWEK.A	Y	50.03	1399.73	13	1.3	700.875	2	78.3		62233	1	383	395
20	53402	tr|A0A2G2ZI14|A0A2G2ZI14_CAPAN	K.NPYWFNR.D	N	37.86	995.461	7	2.1	498.739	2	64.5		45472	1	104	110
20	53402	tr|A0A2G2ZI14|A0A2G2ZI14_CAPAN	K.VTTTIGFGSPNK.A	N	35.16	1220.64	12	5.6	611.331	2	54.1		31943	1	298	309
20	53402	tr|A0A2G2ZI14|A0A2G2ZI14_CAPAN	R.FLAIDAVEK.A	Y	34.55	1004.55	9	3.1	503.286	2	68.98		51210	1	66	74
20	53402	tr|A0A2G2ZI14|A0A2G2ZI14_CAPAN	K.M(+15.99)FGDFQK.N	N	26.84	887.385	7	3.4	444.701	2	48.06		24893	1	444	450	Oxidation (M)	M1:Oxidation (M):1000.00
8	53403	tr|A0A2G2ZB77|A0A2G2ZB77_CAPAN	K.SETQGLFSADAIER.A	Y	56.92	1522.73	14	4.6	762.374	2	68.91		51134	1	82	95
8	53403	tr|A0A2G2ZB77|A0A2G2ZB77_CAPAN	K.TAPDAFYAK.L	N	49.74	982.476	9	0.2	492.245	2	46.9		23375	1	417	425
8	53403	tr|A0A2G2ZB77|A0A2G2ZB77_CAPAN	R.GEIVTIAQK.L	Y	47.84	957.549	9	1.8	479.783	2	48.36		25286	1	22	30
8	53403	tr|A0A2G2ZB77|A0A2G2ZB77_CAPAN	R.ALVVINPGNPTGQVLGEANQR.E	Y	43.79	2146.15	21	3	1074.09	2	77.69		61586	2	221	241
8	53403	tr|A0A2G2ZB77|A0A2G2ZB77_CAPAN	R.GGYM(+15.99)EITGFSPEVR.E	Y	42.38	1557.71	14	1.3	520.246	3	68.46		50540	1	308	321	Oxidation (M)	M4:Oxidation (M):1000.00
8	53403	tr|A0A2G2ZB77|A0A2G2ZB77_CAPAN	K.EAVLSSLAR.R	Y	40.34	944.529	9	2.9	473.273	2	57.46		36303	2	364	372
8	53403	tr|A0A2G2ZB77|A0A2G2ZB77_CAPAN	K.VGDESYESFSAEK.E	Y	38.68	1446.62	13	-1.4	724.314	2	49.21		26400	1	351	363
8	53403	tr|A0A2G2ZB77|A0A2G2ZB77_CAPAN	R.EIVEFC(+57.02)K.K	N	35.51	923.442	7	2.3	462.729	2	52.86		30431	2	242	248	Carbamidomethylation	C6:Carbamidomethylation:1000.00
8	53403	tr|A0A2G2ZB77|A0A2G2ZB77_CAPAN	K.DISLVSFQSVSK.G	N	33.4	1308.69	12	1.6	655.355	2	78.9		62928	1	287	298
8	53403	tr|A0A2G2ZB77|A0A2G2ZB77_CAPAN	L.ASLVM(+15.99)SPPK.V	N	33.25	944.5	9	1.3	473.258	2	40.03		14989	1	342	350	Oxidation (M)	M5:Oxidation (M):1000.00
8	53403	tr|A0A2G2ZB77|A0A2G2ZB77_CAPAN	R.DTIASGIEAR.D	N	33.11	1031.52	10	-2.3	516.768	2	47		23517	1	122	131
8	53403	tr|A0A2G2ZB77|A0A2G2ZB77_CAPAN	K.IPAIVSR.L	N	27.75	754.47	7	-4.5	378.241	2	50.16		27618	2	461	467
8	53403	tr|A0A2G2ZB77|A0A2G2ZB77_CAPAN	R.AFQILDQIPGR.A	N	25.94	1256.69	11	0	419.903	3	79.91		63962	1	96	106
8	53403	tr|A0A2G2ZB77|A0A2G2ZB77_CAPAN	T.GFSPEVR.E	Y	24.7	790.397	7	1.1	396.206	2	43.21		18865	1	315	321
16	111	tr|A0A1U8E6Q9|A0A1U8E6Q9_CAPAN	K.KQDITITGASTLPGDEVER.M	Y	53.76	2029.03	19	3.2	677.354	3	59.81		39363	1	555	573
16	111	tr|A0A1U8E6Q9|A0A1U8E6Q9_CAPAN	K.NQADSVVYQTEK.Q	Y	53.51	1380.65	12	4.4	691.336	2	39.96		14925	1	596	607
16	111	tr|A0A1U8E6Q9|A0A1U8E6Q9_CAPAN	K.SFAAEEISAQVLR.K	Y	51.12	1419.74	13	2.3	710.877	2	77.5		61365	1	173	185
16	111	tr|A0A1U8E6Q9|A0A1U8E6Q9_CAPAN	R.IINEPTAASLAYGFEK.K	N	49.46	1722.88	16	1.6	575.303	3	78.13		62053	1	232	247
16	111	tr|A0A1U8E6Q9|A0A1U8E6Q9_CAPAN	K.PTIVTNAEGQR.T	N	49.22	1184.62	11	2.2	593.316	2	38.81		13661	1	88	98
16	111	tr|A0A1U8E6Q9|A0A1U8E6Q9_CAPAN	K.KGPDGDDVIDADFTDSK	Y	39.33	1793.8	17	4.5	598.942	3	57.41		36229	1	689	705
16	111	tr|A0A1U8E6Q9|A0A1U8E6Q9_CAPAN	R.DEGIDLLK.D	Y	34.37	901.476	8	4.2	451.747	2	67.8		49682	1	306	313
16	111	tr|A0A1U8E6Q9|A0A1U8E6Q9_CAPAN	R.IINEPTAASLAY.G	N	33.25	1261.66	12	2.6	631.837	2	74.85		58377	1	232	243
16	111	tr|A0A1U8E6Q9|A0A1U8E6Q9_CAPAN	R.QAVVNPENTFFSVK.R	Y	31.16	1578.8	14	3.8	790.412	2	76.88		60724	1	121	134
18	25	tr|A0A1U8GX36|A0A1U8GX36_CAPAN	K.SQPIPETNDEPVK.V	Y	55.31	1452.71	13	4.9	727.366	2	44.13		19989	1	360	372
18	25	tr|A0A1U8GX36|A0A1U8GX36_CAPAN	R.SASGSLSQYDGER.T	Y	53.29	1355.6	13	-3.2	678.803	2	40.28		15246	1	451	463
18	25	tr|A0A1U8GX36|A0A1U8GX36_CAPAN	K.FENYLTLAEK.L	Y	49.53	1226.62	10	-3.8	614.314	2	72.21		55273	1	173	182
18	25	tr|A0A1U8GX36|A0A1U8GX36_CAPAN	K.EDATNLIDEK.S	Y	46.23	1146.54	10	1.7	574.278	2	49.2		26370	1	148	157
18	25	tr|A0A1U8GX36|A0A1U8GX36_CAPAN	R.EAVAQYEIQGFPTIK.I	Y	36.86	1692.87	15	5.2	847.448	2	79.28		63342	2	94	108
18	25	tr|A0A1U8GX36|A0A1U8GX36_CAPAN	K.EAIIEFIEK.N	Y	36.65	1090.59	9	2.6	546.304	2	79.75		63769	1	466	474
18	25	tr|A0A1U8GX36|A0A1U8GX36_CAPAN	K.SIFVVGIFPEPSGEK.F	Y	35.37	1604.85	15	2.2	803.432	2	96.46		75239	1	158	172
18	25	tr|A0A1U8GX36|A0A1U8GX36_CAPAN	K.QLGPASAEIK.S	Y	28.15	1012.56	10	4.3	507.287	2	47.26		23857	1	136	145
18	25	tr|A0A1U8GX36|A0A1U8GX36_CAPAN	K.FFDSTNAK.T	Y	28.05	928.429	8	-5	465.219	2	42.23		17604	1	258	265
32	28	tr|A0A1U8F4J3|A0A1U8F4J3_CAPAN	K.AISTSNAYNDQFR.E	Y	57.4	1485.68	13	-0.1	743.85	2	49.98		27412	1	124	136
32	28	tr|A0A1U8F4J3|A0A1U8F4J3_CAPAN	R.LADDTEGTIEAAK.W	Y	51.69	1332.64	13	-1.6	667.327	2	43.33		19002	1	186	198
32	28	tr|A0A1U8F4J3|A0A1U8F4J3_CAPAN	K.IGTPEALDLR.G	Y	49.8	1083.59	10	-0.1	542.803	2	63.56		44246	1	288	297
32	28	tr|A0A1U8F4J3|A0A1U8F4J3_CAPAN	K.AANAQAALAYK.L	Y	40.2	1090.58	11	1.5	546.297	2	42.61		18085	1	300	310
32	28	tr|A0A1U8F4J3|A0A1U8F4J3_CAPAN	K.AANAQAALAY.K	Y	38.41	962.482	10	1.1	482.249	2	55.9		34292	1	300	309
32	28	tr|A0A1U8F4J3|A0A1U8F4J3_CAPAN	R.VTSVASFFVSR.V	Y	34.98	1198.63	11	0.8	600.325	2	80.01		64058	1	266	276
32	28	tr|A0A1U8F4J3|A0A1U8F4J3_CAPAN	K.SFDSLLDSLQEK.A	Y	31.74	1380.68	12	2.9	691.348	2	88.08		70740	1	421	432
32	28	tr|A0A1U8F4J3|A0A1U8F4J3_CAPAN	R.LLWASTSVK.N	Y	29.03	1003.57	9	3.6	502.794	2	67.5		49313	1	334	342
32	28	tr|A0A1U8F4J3|A0A1U8F4J3_CAPAN	R.TTLHDLYER.Q	Y	23.71	1146.57	9	-1.1	574.29	2	49.45		26702	1	78	86
29	299	tr|A0A1U8FWN9|A0A1U8FWN9_CAPAN	R.YIAVGNEVSPVTGTSSLTR.F	Y	77.6	1950.01	19	0.4	651.01	3	69.1		51363	1	121	139
29	299	tr|A0A1U8FWN9|A0A1U8FWN9_CAPAN	F.GATTNNAATYYR.N	Y	37.97	1301.6	12	4	651.81	2	36.71		11613	1	282	293
29	299	tr|A0A1U8FWN9|A0A1U8FWN9_CAPAN	R.LYDPNQAALQALR.G	Y	31.5	1471.78	13	2.4	736.898	2	70.61		53239	1	65	77
29	299	tr|A0A1U8FWN9|A0A1U8FWN9_CAPAN	Y.FSYAGNPR.D	Y	29.78	910.43	8	3.5	456.224	2	39.2		14113	1	213	220
29	299	tr|A0A1U8FWN9|A0A1U8FWN9_CAPAN	R.YIAVGNEVSPVT.G	Y	29.55	1247.64	12	-0.3	624.827	2	69.3		51615	1	121	132
152	53504	tr|A0A2G2YHE8|A0A2G2YHE8_CAPAN	K.YNDENTVSFVTLNK.V	Y	70.17	1642.78	14	0.3	822.399	2	68.5		50582	2	330	343
152	53504	tr|A0A2G2YHE8|A0A2G2YHE8_CAPAN	K.TPEFLEM(+15.99)NPIGK.V	Y	66.8	1390.68	12	7.9	696.353	2	69.31		51647	1	64	75	Oxidation (M)	M7:Oxidation (M):1000.00
152	53504	tr|A0A2G2YHE8|A0A2G2YHE8_CAPAN	K.QAESIPAPPSK.K	Y	52.3	1123.59	11	7.4	562.805	2	40.98		16082	1	230	240
152	53504	tr|A0A2G2YHE8|A0A2G2YHE8_CAPAN	K.VGGFLQR.M	Y	36.15	775.434	7	3.8	388.726	2	52.31		29718	1	344	350
9	23	O77727|K1C15_SHEEP	R.ALEEANADLEVK.I	Y	54.18	1300.65	12	5.1	651.336	2	52.35		29759	1	123	134
9	23	O77727|K1C15_SHEEP	R.QSVEADINGLRR.V	N	47.4	1356.71	12	-6.8	453.241	3	50.38		27737	2	201	212
9	23	O77727|K1C15_SHEEP	R.VLDELTLTK.T	N	45.55	1030.59	9	3.5	516.305	2	65.68		46999	2	213	221
9	23	O77727|K1C15_SHEEP	G.GGDGGLLSGNEK.I	N	43.26	1102.53	12	-2.2	552.269	2	41.73		16975	1	93	104
9	23	O77727|K1C15_SHEEP	K.ITMQNLNDR.L	Y	35.32	1103.54	9	9.8	552.782	2	38.51		13352	2	105	113
9	23	O77727|K1C15_SHEEP	R.DYSPYFK.T	Y	35.26	918.412	7	3.2	460.215	2	56.58		35136	1	150	156
9	23	O77727|K1C15_SHEEP	R.LAADDFR.L	N	34.94	806.392	7	0.5	404.204	2	45.8		21986	6	184	190
9	23	O77727|K1C15_SHEEP	R.QSVEADINGLR.R	N	32.75	1200.61	11	5	601.315	2	56.05		34463	1	201	211
9	23	O77727|K1C15_SHEEP	N.EELAYLK.K	N	24.3	864.459	7	1.5	433.238	2	53.78		31540	1	233	239
23	110	tr|A0A1U8F5T8|A0A1U8F5T8_CAPAN	E.EGGELVFGGVDPK.H	N	55.56	1302.65	13	2	652.331	2	68.28		50307	1	235	247
23	110	tr|A0A1U8F5T8|A0A1U8F5T8_CAPAN	G.DSDIDIIALK.N	Y	45.33	1101.59	10	0.8	551.803	2	77.53		61408	1	69	78
23	110	tr|A0A1U8F5T8|A0A1U8F5T8_CAPAN	K.DQDFIEATR.E	Y	42.78	1093.5	9	4.4	547.762	2	52.13		29484	1	170	178
23	110	tr|A0A1U8F5T8|A0A1U8F5T8_CAPAN	R.NAKEEEGGELVFGGVDPK.H	Y	39.23	1873.91	18	2	625.644	3	61.5		41539	1	230	247
23	110	tr|A0A1U8F5T8|A0A1U8F5T8_CAPAN	R.EPGITFLAAK.F	Y	36.81	1045.58	10	1.5	523.798	2	70.94		53685	1	179	188
23	110	tr|A0A1U8F5T8|A0A1U8F5T8_CAPAN	F.TAFDLPPPR.G	Y	35.22	1012.53	9	1.2	507.275	2	60.38		40108	1	469	477
23	110	tr|A0A1U8F5T8|A0A1U8F5T8_CAPAN	K.TILALLESK.A	Y	34.7	986.601	9	1.9	494.309	2	87.3		70121	1	330	338
23	110	tr|A0A1U8F5T8|A0A1U8F5T8_CAPAN	L.GFQEISVGK.A	Y	33.26	963.503	9	7	482.762	2	52.3		29680	1	196	204
23	110	tr|A0A1U8F5T8|A0A1U8F5T8_CAPAN	Y.NM(+15.99)VNEGLVK.K	Y	31.75	1018.51	9	-5.1	510.26	2	38.93		13807	2	211	219	Oxidation (M)	M2:Oxidation (M):1000.00
23	110	tr|A0A1U8F5T8|A0A1U8F5T8_CAPAN	K.EEEGGELVFGGVDPK.H	Y	23.85	1560.73	15	4.7	781.376	2	69.19		51486	1	233	247
41	53425	tr|A0A2G2Z688|A0A2G2Z688_CAPAN	K.YSLSPLVPR.L	Y	69.01	1030.58	9	1.4	516.298	2	70.93		53664	2	208	216
41	53425	tr|A0A2G2Z688|A0A2G2Z688_CAPAN	K.ELDYLVGAVSTPK.R	Y	46.7	1390.73	13	6.8	696.379	2	75.11		58700	1	312	324
41	53425	tr|A0A2G2Z688|A0A2G2Z688_CAPAN	R.ADLNVPLDDAQNITDDTR.I	Y	41.71	1984.93	18	-7.4	662.647	3	72.26		55312	1	157	174
41	53425	tr|A0A2G2Z688|A0A2G2Z688_CAPAN	K.IGVIESLLEK.C	N	30.31	1099.65	10	0	550.832	2	88.53		71041	1	340	349
41	53425	tr|A0A2G2Z688|A0A2G2Z688_CAPAN	K.TFNDALDTTK.T	Y	28.53	1124.53	10	4.3	563.277	2	48.8		25856	1	440	449
41	53425	tr|A0A2G2Z688|A0A2G2Z688_CAPAN	K.GVTTIIGGGDSVAAVEK.V	N	23.86	1572.84	17	3.1	787.428	2	66.63		48213	1	483	499
17	109	tr|A0A1U8DRU2|A0A1U8DRU2_CAPAN	R.IGAINVLC(+57.02)SSADAATR.V	Y	59.85	1617.81	16	1.8	540.28	3	71.21		54026	1	316	331	Carbamidomethylation	C8:Carbamidomethylation:1000.00
17	109	tr|A0A1U8DRU2|A0A1U8DRU2_CAPAN	K.VTSELLFGADNPVLQQQR.V	Y	37.59	2014.05	18	2.8	672.359	3	84.55		68080	1	137	154
17	109	tr|A0A1U8DRU2|A0A1U8DRU2_CAPAN	K.LNLGVGAYR.T	N	36.94	961.534	9	3.3	481.776	2	61.5		41542	1	89	97
17	109	tr|A0A1U8DRU2|A0A1U8DRU2_CAPAN	K.QIGM(+15.99)FSFTGLSK.A	Y	36.16	1330.66	12	-1.5	666.336	2	77.73		61621	1	406	417	Oxidation (M)	M4:Oxidation (M):1000.00
17	109	tr|A0A1U8DRU2|A0A1U8DRU2_CAPAN	R.ISLAGLSSAK.C	Y	34.88	945.549	10	1.3	473.783	2	60.85		40720	1	437	446
17	109	tr|A0A1U8DRU2|A0A1U8DRU2_CAPAN	K.NIFNDAR.V	Y	33.18	848.414	7	-4.1	425.213	2	50.21		27648	1	195	201
17	109	tr|A0A1U8DRU2|A0A1U8DRU2_CAPAN	R.TEDLQPYVLNVVK.K	Y	23.81	1516.81	13	5.2	759.418	2	79.25		63308	1	98	110
53	243	tr|A0A1U8GE96|A0A1U8GE96_CAPAN	K.TNVNPAEVGDIVVGSVLAPGSQR.A	Y	58.61	2278.19	23	1.3	760.405	3	95.55		74791	1	92	114
53	243	tr|A0A1U8GE96|A0A1U8GE96_CAPAN	K.DEIIPIATK.L	Y	50.74	998.565	9	3.8	500.292	2	64.19		45059	1	238	246
53	243	tr|A0A1U8GE96|A0A1U8GE96_CAPAN	K.GLPILGVFR.T	Y	40.03	970.596	9	5	486.308	2	96.45		75227	1	315	323
53	243	tr|A0A1U8GE96|A0A1U8GE96_CAPAN	K.SGTTTAGNSSQVTDGAGAVLLM(+15.99)K.R	Y	39.39	2181.06	23	-0.1	728.027	3	61.3		41270	1	285	307	Oxidation (M)	M22:Oxidation (M):1000.00
53	243	tr|A0A1U8GE96|A0A1U8GE96_CAPAN	R.M(+15.99)AAFYAGFPETVPIR.T	Y	39.06	1684.83	15	0.6	843.422	2	86.23		69409	1	120	134	Oxidation (M)	M1:Oxidation (M):1000.00
53	243	tr|A0A1U8GE96|A0A1U8GE96_CAPAN	M.GIGPAVAIPAAVK.S	Y	30.15	1162.71	13	0.7	582.361	2	70.66		53315	1	336	348
84	74	tr|A0A1U8FAN4|A0A1U8FAN4_CAPAN	R.EDYLAQNAFTPYDK.F	Y	68.47	1673.76	14	0.9	837.887	2	71.33		54171	1	520	533
84	74	tr|A0A1U8FAN4|A0A1U8FAN4_CAPAN	R.SGDVYIPR.G	Y	42.51	905.461	8	1.3	453.738	2	48.33		25253	1	116	123
84	74	tr|A0A1U8FAN4|A0A1U8FAN4_CAPAN	H.VALPPDAM(+15.99)GK.I	Y	42.12	1013.52	10	3.6	507.77	2	42.96		18553	1	168	177	Oxidation (M)	M8:Oxidation (M):1000.00
84	74	tr|A0A1U8FAN4|A0A1U8FAN4_CAPAN	R.LGDLFYR.L	Y	37.93	882.46	7	1.9	442.238	2	69.4		51745	1	578	584
84	74	tr|A0A1U8FAN4|A0A1U8FAN4_CAPAN	K.TVISQALSK.Y	Y	32.08	945.549	9	4.4	473.784	2	52.66		30169	1	259	267
84	74	tr|A0A1U8FAN4|A0A1U8FAN4_CAPAN	R.LASFYER.A	Y	30.44	884.439	7	-3.2	443.226	2	50.9		28022	1	385	391
22	53428	tr|A0A2G3ACG7|A0A2G3ACG7_CAPAN	R.QNVIDQDPEGK.Y	Y	50.28	1241.59	11	4.2	621.804	2	37.15		11971	1	230	240
22	53428	tr|A0A2G3ACG7|A0A2G3ACG7_CAPAN	R.VNLEIQQAER.E	Y	46.64	1198.63	10	-0.2	600.322	2	50.98		28098	1	560	569
22	53428	tr|A0A2G3ACG7|A0A2G3ACG7_CAPAN	R.LETELSLLK.E	Y	45.64	1044.61	9	3.1	523.312	2	73.51		56809	1	522	530
22	53428	tr|A0A2G3ACG7|A0A2G3ACG7_CAPAN	K.AIDLVDEAAAK.L	Y	40.67	1114.59	11	6.4	558.304	2	59.05		38363	2	468	478
22	53428	tr|A0A2G3ACG7|A0A2G3ACG7_CAPAN	R.DQISSIVR.L	Y	33.13	916.498	8	2.2	459.257	2	52.26		29648	1	857	864
22	53428	tr|A0A2G3ACG7|A0A2G3ACG7_CAPAN	K.LDPVIGR.D	Y	33.01	768.449	7	-0.8	385.232	2	49.1		26260	1	260	266
22	53428	tr|A0A2G3ACG7|A0A2G3ACG7_CAPAN	K.YGSLNTLQR.Q	Y	30.91	1050.55	9	7.2	526.284	2	47.1		23636	1	581	589
22	53428	tr|A0A2G3ACG7|A0A2G3ACG7_CAPAN	R.LSLTNDTDR.A	Y	24.82	1033.5	9	-1.7	517.758	2	42.78		18311	1	505	513
34	53468	tr|A0A2G3A4H8|A0A2G3A4H8_CAPAN	K.RLDSIGLDNTEANR.Q	Y	68.5	1572.79	14	3.7	525.271	3	52.6		30068	1	78	91
34	53468	tr|A0A2G3A4H8|A0A2G3A4H8_CAPAN	A.SSYADELVK.T	N	40.92	1010.49	9	0	506.253	2	50.75		27933	2	45	53
34	53468	tr|A0A2G3A4H8|A0A2G3A4H8_CAPAN	K.EAAWGLAR.Y	N	37.22	872.45	8	-0.3	437.232	2	56.5		35041	2	199	206
34	53468	tr|A0A2G3A4H8|A0A2G3A4H8_CAPAN	R.ATPAQVADYTLK.L	Y	32.35	1276.67	12	6.3	639.344	2	58.55		37720	1	277	288
34	53468	tr|A0A2G3A4H8|A0A2G3A4H8_CAPAN	R.ASANSLAQLGK.Y	Y	26.28	1058.57	11	1.8	530.294	2	46.7		23134	1	358	368
34	53468	tr|A0A2G3A4H8|A0A2G3A4H8_CAPAN	S.ANSLAQLGK.Y	N	25.37	900.503	9	1.1	451.259	2	43.95		19763	1	360	368
19	53427	tr|A0A2G2YI86|A0A2G2YI86_CAPAN	K.VGAATEAELEDR.K	Y	57.23	1259.6	12	-1.3	630.806	2	43.28		18940	1	426	437
19	53427	tr|A0A2G2YI86|A0A2G2YI86_CAPAN	R.AIELPDAM(+15.99)ENAGASLIR.E	Y	36.68	1785.89	17	5.4	596.308	3	75.68		59338	1	104	120	Oxidation (M)	M8:Oxidation (M):1000.00
19	53427	tr|A0A2G2YI86|A0A2G2YI86_CAPAN	K.VVNDGVTIAR.A	Y	36.37	1042.58	10	1	522.296	2	44.36		20283	2	94	103
19	53427	tr|A0A2G2YI86|A0A2G2YI86_CAPAN	K.LGADIVQK.A	Y	33.24	842.486	8	4	422.252	2	44.23		20123	2	485	492
19	53427	tr|A0A2G2YI86|A0A2G2YI86_CAPAN	K.LADAVGLTLGPR.G	Y	31.82	1181.68	12	0.2	591.846	2	71.31		54158	1	69	80
19	53427	tr|A0A2G2YI86|A0A2G2YI86_CAPAN	K.LLVEFENAR.V	Y	30.59	1089.58	9	3.5	545.8	2	67.58		49418	1	256	264
19	53427	tr|A0A2G2YI86|A0A2G2YI86_CAPAN	K.APAPAAPQGLT.V	Y	25.19	992.529	11	4.2	497.274	2	52.61		30091	1	576	586
19	53427	tr|A0A2G2YI86|A0A2G2YI86_CAPAN	R.GILNVAAIK.A	Y	24.32	897.565	9	1.5	449.79	2	71.53		54431	1	314	322
59	117	tr|A0A1U8E8L6|A0A1U8E8L6_CAPAN	R.SM(+15.99)PTSAALDVVAK.H	N	58.06	1304.66	13	3.2	653.342	2	56.25		34734	1	345	357	Oxidation (M)	M2:Oxidation (M):1000.00
59	117	tr|A0A1U8E8L6|A0A1U8E8L6_CAPAN	K.LQSSIDEVNK.I	N	46.6	1131.58	10	4.1	566.798	2	39.23		14147	1	468	477
59	117	tr|A0A1U8E8L6|A0A1U8E8L6_CAPAN	K.GATLVVSGDGR.Y	Y	43.44	1030.54	11	0.2	516.278	2	43.25		18913	2	55	65
59	117	tr|A0A1U8E8L6|A0A1U8E8L6_CAPAN	R.LYIEQYEK.D	N	42.78	1084.54	8	3.5	543.281	2	54.68		32702	1	537	544
59	117	tr|A0A1U8E8L6|A0A1U8E8L6_CAPAN	K.DNLGEGNLVTVEDIVR.Q	Y	38.93	1741.88	16	1.9	871.951	2	86.36		69532	1	419	434
59	117	tr|A0A1U8E8L6|A0A1U8E8L6_CAPAN	R.LSGTGSEGATIR.L	N	34.7	1147.58	12	5.5	574.802	2	37.9		12740	1	525	536
2	16	P00761|TRYP_PIG	K.SSYPGQITGN.M	Y	45.61	1022.47	10	1.1	512.241	2	46.93		23422	1	158	167
2	16	P00761|TRYP_PIG	K.LSSPATLNSR.V	Y	42.72	1044.56	10	-0.3	523.285	2	41.46		16665	2	98	107
2	16	P00761|TRYP_PIG	R.LGEHNIDVLEGNEQFIN.A	Y	42.54	1939.93	17	4.4	970.975	2	80.56		64585	2	58	74
2	16	P00761|TRYP_PIG	R.LGEHNIDVLEGNEQFINAA.K	Y	38.62	2082	19	0.3	1042.01	2	83.85		67450	1	58	76
2	16	P00761|TRYP_PIG	R.VATVSLPR.S	Y	38.37	841.502	8	2.6	421.759	2	55.71		34057	82	108	115
2	16	P00761|TRYP_PIG	N.WIQQTIAAN	Y	37.61	1043.54	9	2.8	522.779	2	63.76		44492	1	223	231
2	16	P00761|TRYP_PIG	K.IITHPNFN.G	Y	34.31	954.492	8	-1.4	478.253	2	50.55		27822	1	78	85
2	16	P00761|TRYP_PIG	R.LGEHNIDVLEGN.E	Y	28.14	1308.63	12	7.4	655.328	2	63.65		44349	1	58	69
48	53526	tr|A0A2G2Y519|A0A2G2Y519_CAPAN	K.VLHELDSLPAR.V	Y	58.42	1248.68	11	-3.4	417.233	3	57.48		36318	1	440	450
48	53526	tr|A0A2G2Y519|A0A2G2Y519_CAPAN	K.LSDGYYVM(+15.99)NPEK.A	Y	55.79	1430.64	12	0.3	716.327	2	48.98		26102	1	183	194	Oxidation (M)	M8:Oxidation (M):1000.00
48	53526	tr|A0A2G2Y519|A0A2G2Y519_CAPAN	K.NYVDM(+15.99)DEYPVTTELQNR.C	N	42.46	2101.93	17	-1.2	701.649	3	65.96		47359	1	83	99	Oxidation (M)	M5:Oxidation (M):1000.00
48	53526	tr|A0A2G2Y519|A0A2G2Y519_CAPAN	R.YVQTSLPR.F	Y	37.76	962.519	8	-5.5	482.264	2	44.31		20222	2	22	29
48	53526	tr|A0A2G2Y519|A0A2G2Y519_CAPAN	H.LFNAPLK.D	Y	29.69	801.475	7	2.6	401.746	2	59.41		38843	1	107	113
14	53441	tr|A0A2G2ZDH8|A0A2G2ZDH8_CAPAN	K.GFAIGNGLTDPEIQYK.A	Y	59.8	1721.86	16	1.8	861.94	2	78.55		62523	3	101	116
14	53441	tr|A0A2G2ZDH8|A0A2G2ZDH8_CAPAN	K.AYTDYALDM(+15.99)K.L	N	53.28	1205.53	10	0.3	603.771	2	50.05		27496	3	117	126	Oxidation (M)	M9:Oxidation (M):1000.00
14	53441	tr|A0A2G2ZDH8|A0A2G2ZDH8_CAPAN	K.AYTDYALDMK.L	N	48.74	1189.53	10	0.8	595.774	2	61.73		41842	1	117	126
14	53441	tr|A0A2G2ZDH8|A0A2G2ZDH8_CAPAN	K.NDFYITGESYAGH.Y	N	42.35	1472.62	13	4	737.321	2	64.6		45585	1	64	76
14	53441	tr|A0A2G2ZDH8|A0A2G2ZDH8_CAPAN	K.AALEM(+15.99)LQR.W	N	38.44	946.491	8	0.2	474.253	2	45.8		22000	4	326	333	Oxidation (M)	M5:Oxidation (M):1000.00
14	53441	tr|A0A2G2ZDH8|A0A2G2ZDH8_CAPAN	K.VHDAGHM(+15.99)VPM(+15.99)DQPK.A	N	29.23	1592.71	14	1.3	399.185	4	33.66		9158	1	312	325	Oxidation (M)	M7:Oxidation (M):1000.00;M10:Oxidation (M):1000.00
14	53441	tr|A0A2G2ZDH8|A0A2G2ZDH8_CAPAN	K.AALEMLQR.W	N	29.2	930.496	8	0.9	466.255	2	58.28		37351	1	326	333
89	297	tr|A0A1U8DV20|A0A1U8DV20_CAPAN	S.DGSDVDIVPLK.N	Y	59.03	1156.6	11	2.8	579.308	2	67.35		49105	1	66	76
89	297	tr|A0A1U8DV20|A0A1U8DV20_CAPAN	K.EGGELVFGGVDPK.H	N	55.56	1302.65	13	2	652.331	2	68.28		50307	1	233	245
89	297	tr|A0A1U8DV20|A0A1U8DV20_CAPAN	K.SDGSDVDIVPLK.N	Y	41.42	1243.63	12	1.9	622.823	2	64.58		45565	1	65	76
89	297	tr|A0A1U8DV20|A0A1U8DV20_CAPAN	F.AAFDVPPPR.G	Y	31.31	968.508	9	1.5	485.262	2	52.91		30489	1	467	475
89	297	tr|A0A1U8DV20|A0A1U8DV20_CAPAN	G.SDVDIVPLK.N	Y	28.76	984.549	9	1.9	493.283	2	63.96		44760	1	68	76
89	297	tr|A0A1U8DV20|A0A1U8DV20_CAPAN	K.AFVLTPEQYILK.T	Y	26.58	1420.8	12	4.8	711.409	2	90.6		72153	1	442	453
38	342	tr|A0A1U8EJF5|A0A1U8EJF5_CAPAN	R.GDESQDELEILK.S	Y	61.24	1374.65	12	2.4	688.335	2	65.68		46978	1	523	534
38	342	tr|A0A1U8EJF5|A0A1U8EJF5_CAPAN	R.IM(+15.99)SYYGDSPR.G	Y	43.21	1203.52	10	4.6	602.771	2	41.71		16950	1	246	255	Oxidation (M)	M2:Oxidation (M):1000.00
38	342	tr|A0A1U8EJF5|A0A1U8EJF5_CAPAN	K.TPELLYR.S	Y	41.79	890.486	7	2.2	446.251	2	57.18		35931	1	425	431
38	342	tr|A0A1U8EJF5|A0A1U8EJF5_CAPAN	K.DVAATVEQVM(+15.99)K.I	Y	32.54	1205.6	11	-8.7	603.8	2	51.06		28179	1	115	125	Oxidation (M)	M10:Oxidation (M):1000.00
25	53528	tr|A0A2G2YEG3|A0A2G2YEG3_CAPAN	K.AFDEGPWPK.M	N	50.14	1045.49	9	-1.3	523.75	2	62.18		42430	1	102	110
25	53528	tr|A0A2G2YEG3|A0A2G2YEG3_CAPAN	K.GYYIKPTVF.S	Y	44.79	1086.58	9	1.4	544.295	2	76.38		60147	1	410	418
25	53528	tr|A0A2G2YEG3|A0A2G2YEG3_CAPAN	R.YYAGWADK.I	N	37.23	972.434	8	-2.6	487.223	2	50.08		27541	1	163	170
25	53528	tr|A0A2G2YEG3|A0A2G2YEG3_CAPAN	K.TFPTLDPR.T	N	36.12	945.492	8	1.9	473.754	2	62.36		42673	1	69	76
25	53528	tr|A0A2G2YEG3|A0A2G2YEG3_CAPAN	K.DLNEVVQR.A	Y	31.3	971.504	8	1.1	486.76	2	45.71		21907	1	444	451
25	53528	tr|A0A2G2YEG3|A0A2G2YEG3_CAPAN	R.TVGDPFK.S	Y	29.76	762.391	7	2.6	382.204	2	48.7		25717	1	362	368
25	53528	tr|A0A2G2YEG3|A0A2G2YEG3_CAPAN	K.TILTLAAK.S	Y	26.2	829.527	8	2.6	415.772	2	61.98		42178	1	284	291
25	53528	tr|A0A2G2YEG3|A0A2G2YEG3_CAPAN	R.LADLIEK.H	Y	24.73	800.464	7	-4.3	401.238	2	52.53		30001	1	123	129
15	33	tr|Q42393|Q42393_CAPAN	K.QLIEDIDPDM(+15.99)K.L	Y	55	1331.63	11	2.2	666.823	2	62.36		42694	7	71	81	Oxidation (M)	M10:Oxidation (M):1000.00
15	33	tr|Q42393|Q42393_CAPAN	K.VGSVVSWSYNEAGQK.R	Y	53.51	1609.77	15	1.7	805.895	2	63.61		44319	1	52	66
15	33	tr|Q42393|Q42393_CAPAN	K.DIEAHLLK.K	Y	36.17	937.523	8	2.5	469.77	2	55.71		34058	2	139	146
15	33	tr|Q42393|Q42393_CAPAN	K.LIASVEVK.C	N	31.9	857.522	8	3.2	429.77	2	51.93		29207	2	7	14
15	33	tr|Q42393|Q42393_CAPAN	K.KTEGTPEPLVLL.G	Y	23.74	1295.73	12	3	648.876	2	84.53		68061	1	119	130
11	53404	tr|A0A2G3A3T6|A0A2G3A3T6_CAPAN	K.TAPDAFYAK.R	N	49.74	982.476	9	0.2	492.245	2	46.9		23375	1	423	431
11	53404	tr|A0A2G3A3T6|A0A2G3A3T6_CAPAN	R.GEIVNLAQK.L	Y	37.21	970.545	9	-0.8	486.279	2	50.06		27517	1	28	36
11	53404	tr|A0A2G3A3T6|A0A2G3A3T6_CAPAN	K.SETQGLFSADSIER.A	Y	36.29	1538.72	14	1	770.369	2	66.41		47945	1	88	101
11	53404	tr|A0A2G3A3T6|A0A2G3A3T6_CAPAN	R.EIVEFC(+57.02)K.K	N	35.51	923.442	7	2.3	462.729	2	52.86		30431	2	248	254	Carbamidomethylation	C6:Carbamidomethylation:1000.00
11	53404	tr|A0A2G3A3T6|A0A2G3A3T6_CAPAN	K.DLSLVSFQSVSK.G	N	33.4	1308.69	12	1.6	655.355	2	78.9		62928	1	293	304
11	53404	tr|A0A2G3A3T6|A0A2G3A3T6_CAPAN	L.ASLVM(+15.99)SPPK.V	N	33.25	944.5	9	1.3	473.258	2	40.03		14989	1	348	356	Oxidation (M)	M5:Oxidation (M):1000.00
11	53404	tr|A0A2G3A3T6|A0A2G3A3T6_CAPAN	R.DTIASGIEAR.D	N	33.11	1031.52	10	-2.3	516.768	2	47		23517	1	128	137
11	53404	tr|A0A2G3A3T6|A0A2G3A3T6_CAPAN	K.EGILSSLTR.R	Y	28.42	974.54	9	7	488.281	2	71.28		54117	1	370	378
11	53404	tr|A0A2G3A3T6|A0A2G3A3T6_CAPAN	K.IPAIVSR.L	N	27.75	754.47	7	-4.5	378.241	2	50.16		27618	2	467	473
11	53404	tr|A0A2G3A3T6|A0A2G3A3T6_CAPAN	R.AFQILDQIPGR.A	N	25.94	1256.69	11	0	419.903	3	79.91		63962	1	102	112
36	127	tr|A0A1U8GF05|A0A1U8GF05_CAPAN	R.TM(+15.99)LLSESGIDLSR.W	Y	49.67	1436.72	13	2.5	719.368	2	70.69		53350	1	608	620	Oxidation (M)	M2:Oxidation (M):1000.00
36	127	tr|A0A1U8GF05|A0A1U8GF05_CAPAN	R.AFSQVVEEAK.E	Y	48.86	1106.56	10	2.5	554.289	2	50.43		27774	1	753	762
36	127	tr|A0A1U8GF05|A0A1U8GF05_CAPAN	K.AVADVLESR.F	Y	41.54	958.508	9	2.1	480.262	2	52.11		29463	1	468	476
36	127	tr|A0A1U8GF05|A0A1U8GF05_CAPAN	R.QEAEDTGEVLR.Y	Y	41.49	1245.58	11	-0.2	623.799	2	40.63		15658	1	835	845
36	127	tr|A0A1U8GF05|A0A1U8GF05_CAPAN	R.FGQALSAGR.L	Y	32.4	905.472	9	2.1	453.744	2	44.11		19970	1	477	485
36	127	tr|A0A1U8GF05|A0A1U8GF05_CAPAN	R.IGNVAEIITADQSER.K	Y	30.65	1614.82	15	5.3	808.422	2	71		53760	1	110	124
57	53768	tr|A0A2G2YFY5|A0A2G2YFY5_CAPAN	R.LTPNQNIILTNIR.Q	Y	61.24	1508.87	13	4	755.444	2	74.48		57954	1	460	472
57	53768	tr|A0A2G2YFY5|A0A2G2YFY5_CAPAN	K.YNLNVR.L	Y	39.1	777.413	6	1.9	389.715	2	43.98		19806	1	454	459
57	53768	tr|A0A2G2YFY5|A0A2G2YFY5_CAPAN	R.NVLAPAAPFAK.K	Y	34.82	1097.62	11	0.3	549.819	2	66.8		48438	1	205	215
57	53768	tr|A0A2G2YFY5|A0A2G2YFY5_CAPAN	R.VETTFPR.L	Y	34.2	848.439	7	6.6	425.23	2	44.1		19950	1	335	341
57	53768	tr|A0A2G2YFY5|A0A2G2YFY5_CAPAN	R.SVTEQYYGK.K	Y	32.92	1073.5	9	-4.8	537.756	2	36.53		11442	1	393	401
57	53768	tr|A0A2G2YFY5|A0A2G2YFY5_CAPAN	K.EDILYAVK.A	Y	24.19	949.512	8	-0.5	475.763	2	62.23		42510	1	352	359
70	53455	tr|A0A2G2YR82|A0A2G2YR82_CAPAN	K.GLGTDVSDDQQDIAR.G	N	61.61	1588.73	15	-0.9	795.373	2	50.26		27678	1	76	90
70	53455	tr|A0A2G2YR82|A0A2G2YR82_CAPAN	K.LDGFYIAPAFM(+15.99)DK.L	N	42.37	1502.71	13	-2.9	752.361	2	86.25		69423	1	131	143	Oxidation (M)	M11:Oxidation (M):1000.00
70	53455	tr|A0A2G2YR82|A0A2G2YR82_CAPAN	R.DGPPTFEQPK.M	N	36.17	1114.53	10	1.5	558.273	2	46.81		23285	1	381	390
70	53455	tr|A0A2G2YR82|A0A2G2YR82_CAPAN	K.VPLILGVWGGK.G	Y	32.32	1137.69	11	6.3	569.856	2	94.71		74426	1	160	170
70	53455	tr|A0A2G2YR82|A0A2G2YR82_CAPAN	K.FYWAPTR.E	N	30.27	939.46	7	2.3	470.738	2	65.8		47135	1	306	312
60	53444	tr|A0A2G2Z4B9|A0A2G2Z4B9_CAPAN	K.GDPGIAALYDK.L	N	60.96	1118.56	11	-6.5	560.284	2	62		42199	1	829	839
60	53444	tr|A0A2G2Z4B9|A0A2G2Z4B9_CAPAN	K.SPEEVFDALK.N	Y	42.94	1133.56	10	-3.9	567.785	2	72.5		55551	1	151	160
60	53444	tr|A0A2G2Z4B9|A0A2G2Z4B9_CAPAN	R.VVPLFEK.L	N	39.87	830.49	7	2.2	416.253	2	63.93		44713	1	554	560
60	53444	tr|A0A2G2Z4B9|A0A2G2Z4B9_CAPAN	R.EIQAAFR.T	N	28.63	833.439	7	2.9	417.728	2	46.7		23135	1	214	220
72	53407	tr|A0A2G2Y2U7|A0A2G2Y2U7_CAPAN	K.YTTVQFTGEVLK.T	Y	55.65	1384.72	12	-3.4	693.367	2	70.18		52709	1	83	94
72	53407	tr|A0A2G2Y2U7|A0A2G2Y2U7_CAPAN	K.FVSQGAYDTR.N	Y	44.39	1142.54	10	5.5	572.278	2	39.75		14690	1	440	449
72	53407	tr|A0A2G2Y2U7|A0A2G2Y2U7_CAPAN	K.YQEIVNIR.L	Y	43.24	1033.56	8	1	517.786	2	56.45		34962	1	42	49
72	53407	tr|A0A2G2Y2U7|A0A2G2Y2U7_CAPAN	R.TVSGVAGPLVILDK.V	Y	34.66	1367.8	14	4.8	684.912	2	84.31		67874	1	23	36
72	53407	tr|A0A2G2Y2U7|A0A2G2Y2U7_CAPAN	R.GQVLEVDGEK.A	Y	30.9	1072.54	10	-0.8	537.277	2	43.25		18907	1	58	67
72	53407	tr|A0A2G2Y2U7|A0A2G2Y2U7_CAPAN	F.LNLANDPTIER.I	Y	27.64	1254.66	11	7.1	628.34	2	56.2		34663	2	239	249
72	53407	tr|A0A2G2Y2U7|A0A2G2Y2U7_CAPAN	K.AVVQVFEGTSGIDNK.Y	Y	24.49	1562.79	15	1.2	782.405	2	66.8		48449	1	68	82
72	53408	tr|A0A2G2YLB7|A0A2G2YLB7_CAPAN	K.YTTVQFTGEVLK.T	Y	55.65	1384.72	12	-3.4	693.367	2	70.18		52709	1	94	105
72	53408	tr|A0A2G2YLB7|A0A2G2YLB7_CAPAN	K.FVSQGAYDTR.N	Y	44.39	1142.54	10	5.5	572.278	2	39.75		14690	1	451	460
72	53408	tr|A0A2G2YLB7|A0A2G2YLB7_CAPAN	K.YQEIVNIR.L	Y	43.24	1033.56	8	1	517.786	2	56.45		34962	1	53	60
72	53408	tr|A0A2G2YLB7|A0A2G2YLB7_CAPAN	R.TVSGVAGPLVILDK.V	Y	34.66	1367.8	14	4.8	684.912	2	84.31		67874	1	34	47
72	53408	tr|A0A2G2YLB7|A0A2G2YLB7_CAPAN	R.GQVLEVDGEK.A	Y	30.9	1072.54	10	-0.8	537.277	2	43.25		18907	1	69	78
72	53408	tr|A0A2G2YLB7|A0A2G2YLB7_CAPAN	F.LNLANDPTIER.I	Y	27.64	1254.66	11	7.1	628.34	2	56.2		34663	2	250	260
72	53408	tr|A0A2G2YLB7|A0A2G2YLB7_CAPAN	K.AVVQVFEGTSGIDNK.Y	Y	24.49	1562.79	15	1.2	782.405	2	66.8		48449	1	79	93
28	53406	tr|A0A2G2ZB89|A0A2G2ZB89_CAPAN	K.YTVAEFTSR.I	Y	51.51	1072.52	9	2.7	537.268	2	56.38		34887	2	250	258
28	53406	tr|A0A2G2ZB89|A0A2G2ZB89_CAPAN	K.ANLDPLTQAIVR.E	Y	50.58	1309.74	12	5	655.878	2	77.19		61054	1	120	131
28	53406	tr|A0A2G2ZB89|A0A2G2ZB89_CAPAN	K.LDPPFDPYR.D	Y	33.52	1118.54	9	1.8	560.278	2	70.03		52543	2	175	183
28	53406	tr|A0A2G2ZB89|A0A2G2ZB89_CAPAN	V.AVDKDDIDK.M	Y	32.41	1017.5	9	-1.1	509.756	2	35		10004	1	68	76
28	53406	tr|A0A2G2ZB89|A0A2G2ZB89_CAPAN	K.GVAVDKDDIDK.M	Y	29.2	1173.59	11	3.2	392.204	3	34.9		9908	1	66	76
28	53406	tr|A0A2G2ZB89|A0A2G2ZB89_CAPAN	K.LFDEAFGLK.L	Y	26.51	1038.54	9	3	520.278	2	81.44		65437	1	166	174
28	53406	tr|A0A2G2ZB89|A0A2G2ZB89_CAPAN	R.TISNVLSADFDSLSYK.R	Y	23.87	1758.87	16	6.8	587.301	3	89.63		71632	1	288	303
52	53567	tr|A0A2G2ZJK3|A0A2G2ZJK3_CAPAN	R.GTPAPSNFVK.S	Y	49.86	1016.53	10	2.6	509.273	2	47.4		24032	1	493	502
52	53567	tr|A0A2G2ZJK3|A0A2G2ZJK3_CAPAN	K.YYDLAVSYK.G	Y	45.68	1120.54	9	3.1	561.281	2	62.41		42758	1	299	307
52	53567	tr|A0A2G2ZJK3|A0A2G2ZJK3_CAPAN	K.SQPIPEVNNEPVK.V	Y	44.02	1449.75	13	-3.5	725.878	2	50.2		27637	1	376	388
52	53567	tr|A0A2G2ZJK3|A0A2G2ZJK3_CAPAN	K.IDGTENDIPR.D	Y	43.73	1128.54	10	2.9	565.279	2	41.95		17238	1	443	452
52	53567	tr|A0A2G2ZJK3|A0A2G2ZJK3_CAPAN	K.DVLVEFYR.L	Y	39.69	1039.53	8	-0.5	520.774	2	77.75		61641	1	405	412
52	53567	tr|A0A2G2ZJK3|A0A2G2ZJK3_CAPAN	K.M(+15.99)DTTIPENAALAR.N	Y	30.3	1417.69	13	2.7	709.853	2	52.5		29948	2	101	113	Oxidation (M)	M1:Oxidation (M):1000.00
37	291	tr|A0A1U8EAH7|A0A1U8EAH7_CAPAN	R.GNLGIDLPPEK.V	Y	55.62	1151.62	11	2	576.818	2	64.78		45824	2	281	291
37	291	tr|A0A1U8EAH7|A0A1U8EAH7_CAPAN	K.NETTISLK.E	Y	39.1	904.487	8	0.8	453.251	2	43.65		19400	1	104	111
37	291	tr|A0A1U8EAH7|A0A1U8EAH7_CAPAN	K.VFLFQK.A	Y	33.02	780.453	6	-0.1	391.234	2	69.08		51331	1	292	297
37	291	tr|A0A1U8EAH7|A0A1U8EAH7_CAPAN	K.IDFISLSYTR.H	Y	31.84	1213.63	10	1.9	607.826	2	83.58		67198	1	221	230
37	291	tr|A0A1U8EAH7|A0A1U8EAH7_CAPAN	K.IVGTLGPK.S	Y	29.87	783.485	8	-0.4	392.75	2	44.31		20229	1	32	39
37	291	tr|A0A1U8EAH7|A0A1U8EAH7_CAPAN	R.GLYPVETISTVGK.I	Y	28.22	1362.74	13	-1.4	682.376	2	70.85		53552	1	353	365
37	291	tr|A0A1U8EAH7|A0A1U8EAH7_CAPAN	K.EADGIILSR.G	Y	25.7	972.524	9	1.7	487.27	2	55.23		33423	1	272	280
24	53460	tr|A0A2G2YHJ4|A0A2G2YHJ4_CAPAN	R.IPQAASEGPEAK.A	Y	61.84	1196.6	12	1.5	599.31	2	34.34		9575	1	168	179
24	53460	tr|A0A2G2YHJ4|A0A2G2YHJ4_CAPAN	K.LPIVGDQK.W	Y	37.05	868.502	8	1.1	435.259	2	51.7		28933	3	314	321
24	53460	tr|A0A2G2YHJ4|A0A2G2YHJ4_CAPAN	R.NAYYTFER.L	Y	32.98	1062.48	8	-4.5	532.243	2	53.48		31204	1	470	477
24	53460	tr|A0A2G2YHJ4|A0A2G2YHJ4_CAPAN	R.LAPLSEGR.L	Y	31.86	841.466	8	-0.2	421.74	2	42.71		18222	2	136	143
24	53460	tr|A0A2G2YHJ4|A0A2G2YHJ4_CAPAN	R.FVLAFR.N	Y	23.87	751.438	6	1.4	376.727	2	77		60854	1	417	422
132	590	tr|A0A1U8GM07|A0A1U8GM07_CAPAN	R.SM(+15.99)PTSAALDVVAK.H	N	58.06	1304.66	13	3.2	653.342	2	56.25		34734	1	345	357	Oxidation (M)	M2:Oxidation (M):1000.00
132	590	tr|A0A1U8GM07|A0A1U8GM07_CAPAN	K.LQSSIDEVNK.V	N	46.6	1131.58	10	4.1	566.798	2	39.23		14147	1	468	477
132	590	tr|A0A1U8GM07|A0A1U8GM07_CAPAN	R.LYIEQYEK.D	N	42.78	1084.54	8	3.5	543.281	2	54.68		32702	1	537	544
132	590	tr|A0A1U8GM07|A0A1U8GM07_CAPAN	R.LSGTGSEGATIR.L	N	34.7	1147.58	12	5.5	574.802	2	37.9		12740	1	525	536
132	590	tr|A0A1U8GM07|A0A1U8GM07_CAPAN	K.NAILVVSGDGR.Y	Y	25.75	1099.6	11	2.9	550.808	2	56.51		35054	1	55	65
87	153	tr|A0A1U8GFE1|A0A1U8GFE1_CAPAN	K.FADNEVLQTEWR.E	Y	56.71	1506.71	12	3	754.365	2	71.96		54971	1	664	675
87	153	tr|A0A1U8GFE1|A0A1U8GFE1_CAPAN	K.M(+15.99)SILNTAGSYK.F	Y	51.83	1199.59	11	2	600.801	2	52.48		29926	1	945	955	Oxidation (M)	M1:Oxidation (M):1000.00
87	153	tr|A0A1U8GFE1|A0A1U8GFE1_CAPAN	R.LEPAVIPPK.K	Y	37.9	962.58	9	-2.4	482.296	2	53.6		31335	2	568	576
87	153	tr|A0A1U8GFE1|A0A1U8GFE1_CAPAN	K.TNTTINLR.L	Y	33.92	931.509	8	6	466.764	2	42.9		18454	1	300	307
78	62	tr|A0A1U8G8A9|A0A1U8G8A9_CAPAN	R.NNC(+57.02)PYTVWAASTPVGGGR.R	Y	56.11	1905.88	18	4.2	953.951	2	70.75		53414	1	32	49	Carbamidomethylation	C3:Carbamidomethylation:1000.00
78	62	tr|A0A1U8G8A9|A0A1U8G8A9_CAPAN	W.TINAPPGTAM(+15.99)AR.I	Y	46.28	1214.61	12	2.9	608.313	2	36.8		11693	3	58	69	Oxidation (M)	M10:Oxidation (M):1000.00
78	62	tr|A0A1U8G8A9|A0A1U8G8A9_CAPAN	F.NIPM(+15.99)TFAPTNPSGGK.C	Y	40.56	1546.74	15	-0.4	774.38	2	56.05		34480	1	130	144	Oxidation (M)	M4:Oxidation (M):1000.00
78	62	tr|A0A1U8G8A9|A0A1U8G8A9_CAPAN	M.TFAPTNPSGGK.C	Y	35.01	1075.53	11	0.7	538.773	2	37.46		12306	1	134	144
78	62	tr|A0A1U8G8A9|A0A1U8G8A9_CAPAN	Y.TVWAASTPVGGGR.R	Y	32.27	1257.65	13	4.9	629.834	2	56.06		34501	1	37	49
21	53459	tr|A0A2G3A0R2|A0A2G3A0R2_CAPAN	K.NYVDM(+15.99)DEYPVTTELQNR.C	N	42.46	2101.93	17	-1.2	701.649	3	65.96		47359	1	84	100	Oxidation (M)	M5:Oxidation (M):1000.00
21	53459	tr|A0A2G3A0R2|A0A2G3A0R2_CAPAN	R.YVQESLPK.F	Y	41.16	962.507	8	0.2	482.261	2	42.18		17535	1	23	30
21	53459	tr|A0A2G3A0R2|A0A2G3A0R2_CAPAN	K.LLNELLTK.K	Y	33.72	942.575	8	2.4	472.296	2	70		52507	1	224	231
21	53459	tr|A0A2G3A0R2|A0A2G3A0R2_CAPAN	R.LPTISAR.V	Y	33.36	756.449	7	1.3	379.232	2	47.51		24194	1	452	458
21	53459	tr|A0A2G3A0R2|A0A2G3A0R2_CAPAN	L.GSTLTGEFEDVK.L	Y	30.92	1281.61	12	-0.4	641.812	2	59.86		39443	1	212	223
21	53459	tr|A0A2G3A0R2|A0A2G3A0R2_CAPAN	K.VLTDGIANM(+15.99)GR.F	Y	28.25	1161.58	11	0.6	581.798	2	48.68		25694	1	354	364	Oxidation (M)	M9:Oxidation (M):1000.00
21	53459	tr|A0A2G3A0R2|A0A2G3A0R2_CAPAN	K.ILTELDTQPSR.L	Y	24.8	1271.67	11	2	636.845	2	55.28		33483	1	441	451
21	53459	tr|A0A2G3A0R2|A0A2G3A0R2_CAPAN	K.EGYYVMDPAK.A	Y	24.54	1171.52	10	2.9	586.77	2	56.58		35142	1	186	195
21	53459	tr|A0A2G3A0R2|A0A2G3A0R2_CAPAN	K.DVGVPVVAF.S	Y	23.75	901.491	9	2.2	451.754	2	98.03		75906	1	371	379
151	59215	tr|A0A2G2Y3B2|A0A2G2Y3B2_CAPAN	R.ASLVNDVDDVEK.H	Y	54.84	1302.63	12	0.8	652.323	2	56.05		34460	1	213	224
151	59215	tr|A0A2G2Y3B2|A0A2G2Y3B2_CAPAN	K.VITETNESWAK.L	Y	53.25	1276.63	11	-0.8	639.322	2	48.75		25798	1	266	276
151	59215	tr|A0A2G2Y3B2|A0A2G2Y3B2_CAPAN	K.IVAISLDDPR.A	Y	42.57	1097.61	10	3.1	549.813	2	65.6		46890	2	203	212
151	59215	tr|A0A2G2Y3B2|A0A2G2Y3B2_CAPAN	R.SIAAGELSLV	Y	33.93	958.533	10	4	480.276	2	86.96		69912	1	281	290
151	59215	tr|A0A2G2Y3B2|A0A2G2Y3B2_CAPAN	K.EEGQPETLDYR.V	Y	25.7	1335.59	11	3	668.806	2	44.68		20616	1	59	69
133	51	tr|A0A1U8GVQ2|A0A1U8GVQ2_CAPAN	R.GDSSVSGPVVR.L	Y	61.74	1058.54	11	1.8	530.276	2	37.18		11999	1	204	214
133	51	tr|A0A1U8GVQ2|A0A1U8GVQ2_CAPAN	K.SSEDADAVIDVNK.I	Y	44.78	1361.63	13	-1.5	681.822	2	48.83		25895	1	149	161
133	51	tr|A0A1U8GVQ2|A0A1U8GVQ2_CAPAN	K.LAPEFEK.A	Y	30.25	832.433	7	3.3	417.225	2	45.13		21190	1	65	71
133	51	tr|A0A1U8GVQ2|A0A1U8GVQ2_CAPAN	K.INIVGVFPEFSGEK.F	Y	29.06	1534.8	14	0.5	768.409	2	92.98		73418	1	162	175
67	258	tr|A0A1U8EU30|A0A1U8EU30_CAPAN	R.SGYIM(+15.99)NTGISGLEK.A	Y	49.52	1484.72	14	4.9	743.37	2	60.21		39889	1	421	434	Oxidation (M)	M5:Oxidation (M):1000.00
67	258	tr|A0A1U8EU30|A0A1U8EU30_CAPAN	K.TLVEIAEGR.H	Y	39.85	986.54	9	7.1	494.281	2	59.48		38927	1	489	497
67	258	tr|A0A1U8EU30|A0A1U8EU30_CAPAN	R.GSGEEIGTYVEK.L	Y	39.5	1267.59	12	1.3	634.805	2	47.43		24075	1	241	252
67	258	tr|A0A1U8EU30|A0A1U8EU30_CAPAN	K.GTESIDVTDAVGSNIR.I	Y	37.18	1632.8	16	3.1	817.408	2	63.23		43798	1	287	302
67	258	tr|A0A1U8EU30|A0A1U8EU30_CAPAN	K.LSDAESM(+15.99)M(+15.99)ALK.D	Y	33.77	1226.55	11	4.5	614.286	2	36.78		11672	1	385	395	Oxidation (M)	M7:Oxidation (M):1000.00;M8:Oxidation (M):1000.00
67	258	tr|A0A1U8EU30|A0A1U8EU30_CAPAN	R.ANVILPASAFTEK.E	Y	28.53	1359.74	13	0.8	680.878	2	73.61		56925	1	612	624
136	696	tr|A0A1U8DVF8|A0A1U8DVF8_CAPAN	K.DEM(+15.99)IDIIGVTK.G	N	54.82	1248.63	11	3.6	625.323	2	70.68		53331	1	215	225	Oxidation (M)	M3:Oxidation (M):1000.00
136	696	tr|A0A1U8DVF8|A0A1U8DVF8_CAPAN	R.QSLLNQTSR.V	N	41.98	1045.55	9	2.8	523.784	2	40.88		15964	1	344	352
136	696	tr|A0A1U8DVF8|A0A1U8DVF8_CAPAN	K.QVPIDAIFQK.D	Y	38.73	1157.64	10	4.9	579.832	2	77.18		61044	1	205	214
136	696	tr|A0A1U8DVF8|A0A1U8DVF8_CAPAN	R.LTAFLGYK.A	N	36.13	911.512	8	3	456.764	2	68.03		49984	1	43	50
136	696	tr|A0A1U8DVF8|A0A1U8DVF8_CAPAN	K.DINAQLEK.M	Y	34.44	929.482	8	-0.1	465.748	2	41.1		16224	1	145	152
136	696	tr|A0A1U8DVF8|A0A1U8DVF8_CAPAN	R.VSFTVAR.A	N	23.6	778.434	7	8.7	390.228	2	49.78		27123	1	263	269
44	501	tr|J7H6W5|J7H6W5_CAPAN	R.AVAM(+15.99)SATDGLTR.G	Y	51.69	1207.59	12	3.3	604.803	2	40.15		15103	1	76	87	Oxidation (M)	M4:Oxidation (M):1000.00
44	501	tr|J7H6W5|J7H6W5_CAPAN	R.SAPAFIQLDTK.L	Y	41.16	1189.63	11	1.6	595.825	2	68.5		50595	1	135	145
44	501	tr|J7H6W5|J7H6W5_CAPAN	R.M(+15.99)PSAVGYQPTLSTEM(+15.99)GSLQER.I	Y	38.57	2313.06	21	-0.7	772.027	3	61.25		41212	1	292	312	Oxidation (M)	M1:Oxidation (M):1000.00;M15:Oxidation (M):1000.00
44	501	tr|J7H6W5|J7H6W5_CAPAN	K.GIYPAVDPLDSTSTM(+15.99)LQPR.I	N	34.2	2076.02	19	-0.5	693.014	3	80.36		64415	1	360	378	Oxidation (M)	M15:Oxidation (M):1000.00
44	501	tr|J7H6W5|J7H6W5_CAPAN	F.YLVGNIDEATAK.A	Y	30.71	1292.66	12	-9.5	647.332	2	58.88		38152	1	475	486
27	53537	tr|A0A2G2Z4D9|A0A2G2Z4D9_CAPAN	K.APASFDFETSVFK.K	Y	41.37	1444.69	13	0.1	723.351	2	83.3		67009	1	15	27
27	53537	tr|A0A2G2Z4D9|A0A2G2Z4D9_CAPAN	K.NISVIAVC(+57.02)PK.G	Y	40.17	1099.61	10	4.2	550.813	2	62.03		42241	1	176	185	Carbamidomethylation	C8:Carbamidomethylation:1000.00
27	53537	tr|A0A2G2Z4D9|A0A2G2Z4D9_CAPAN	F.ATTLEQEYR.S	Y	39.63	1109.54	9	2.6	555.776	2	40.59		15631	1	238	246
27	53537	tr|A0A2G2Z4D9|A0A2G2Z4D9_CAPAN	K.YLPDAFK.G	Y	32.62	852.438	7	3.4	427.228	2	59.36		38785	2	50	56
27	53537	tr|A0A2G2Z4D9|A0A2G2Z4D9_CAPAN	K.EGLPAFPM(+15.99)GK.I	Y	32.02	1061.52	10	1.4	531.769	2	60.43		40184	1	359	368	Oxidation (M)	M8:Oxidation (M):1000.00
27	53537	tr|A0A2G2Z4D9|A0A2G2Z4D9_CAPAN	K.VTLAGNDEYIVR.G	Y	30.2	1348.7	12	-0.3	675.356	2	62.41		42760	1	31	42
27	53537	tr|A0A2G2Z4D9|A0A2G2Z4D9_CAPAN	F.TFATTLEQEYR.S	Y	27.68	1357.65	11	-9.1	679.827	2	66.94		48612	1	236	246
27	53537	tr|A0A2G2Z4D9|A0A2G2Z4D9_CAPAN	R.SDIFGER.G	Y	27.19	822.387	7	2.6	412.202	2	49.66		26981	1	247	253
27	53537	tr|A0A2G2Z4D9|A0A2G2Z4D9_CAPAN	K.M(+15.99)VSAPAAVVK.A	Y	24.19	987.542	10	-1.1	494.778	2	43.15		18795	1	5	14	Oxidation (M)	M1:Oxidation (M):1000.00
27	53537	tr|A0A2G2Z4D9|A0A2G2Z4D9_CAPAN	R.DSLAEIK.S	Y	23.98	774.412	7	5.3	388.216	2	44.21		20105	1	79	85
168	328	tr|A0A1U8ELM1|A0A1U8ELM1_CAPAN	K.ESTESSGETHEYQAEVSR.L	Y	61.86	2024.86	18	1.5	675.96	3	33.75		9193	1	80	97
168	328	tr|A0A1U8ELM1|A0A1U8ELM1_CAPAN	K.AIYYLATDSLQSAR.T	Y	42.55	1570.8	14	-2.6	786.405	2	73.16		56395	1	546	559
168	328	tr|A0A1U8ELM1|A0A1U8ELM1_CAPAN	R.EETNPENLLHR.G	Y	35.62	1350.65	11	-1	451.224	3	51.13		28262	1	249	259
168	328	tr|A0A1U8ELM1|A0A1U8ELM1_CAPAN	R.TAPFLEK.L	Y	34.79	804.438	7	-2.7	403.225	2	50.21		27645	1	560	566
31	24	tr|A0A1U8EMG9|A0A1U8EMG9_CAPAN	R.DQNIVPGIK.V	Y	47.09	982.545	9	4	492.282	2	56.96		35644	1	133	141
31	24	tr|A0A1U8EMG9|A0A1U8EMG9_CAPAN	R.GILAIDESNATAGK.R	Y	45.27	1358.7	14	-8.3	680.354	2	61.8		41926	1	63	76
31	24	tr|A0A1U8EMG9|A0A1U8EMG9_CAPAN	K.YTLTM(+15.99)LK.R	Y	40.94	884.468	7	-2	443.24	2	53.41		31136	3	284	290	Oxidation (M)	M5:Oxidation (M):1000.00
31	24	tr|A0A1U8EMG9|A0A1U8EMG9_CAPAN	A.GSYTDELIK.T	Y	38.49	1024.51	9	-1.1	513.261	2	55.3		33522	1	44	52
31	24	tr|A0A1U8EMG9|A0A1U8EMG9_CAPAN	K.EAAWGLAR.Y	N	37.22	872.45	8	-0.3	437.232	2	56.5		35041	2	198	205
31	24	tr|A0A1U8EMG9|A0A1U8EMG9_CAPAN	K.ANSLAQLGK.Y	N	25.37	900.503	9	1.1	451.259	2	43.95		19763	1	364	372
74	53409	tr|A0A2G2YPL3|A0A2G2YPL3_CAPAN	K.GILAADESTGTIGK.R	N	48.56	1331.69	14	1.4	666.855	2	57.71		36619	1	51	64
74	53409	tr|A0A2G2YPL3|A0A2G2YPL3_CAPAN	K.VAPEVIAEYTVR.A	N	47.39	1345.72	12	3.1	673.871	2	69.9		52363	1	264	275
74	53409	tr|A0A2G2YPL3|A0A2G2YPL3_CAPAN	K.AQAAFLTR.C	Y	42.18	876.482	8	1.6	439.249	2	49.18		26356	1	344	351
74	53409	tr|A0A2G2YPL3|A0A2G2YPL3_CAPAN	K.NAAYIGTPGK.G	Y	28.18	990.513	10	0.2	496.264	2	39.01		13894	1	41	50
74	53409	tr|A0A2G2YPL3|A0A2G2YPL3_CAPAN	K.PFVDVLK.E	Y	27.52	816.475	7	0.9	409.245	2	69.38		51724	1	114	120
147	59244	tr|A0A2G2Z511|A0A2G2Z511_CAPAN	E.GADVVIIPAGVPR.K	N	56.47	1262.73	13	4.9	632.378	2	74.6		58089	1	82	94
147	59244	tr|A0A2G2Z511|A0A2G2Z511_CAPAN	K.ANLSDEQIEALTK.R	Y	46.7	1430.73	13	-0.4	716.37	2	63.18		43737	1	206	218
147	59244	tr|A0A2G2Z511|A0A2G2Z511_CAPAN	R.DDLFNINAGIVK.S	N	37.75	1317.69	12	6.1	659.858	2	85.3		68712	1	101	112
46	40	tr|A0A1U8EHW1|A0A1U8EHW1_CAPAN	K.GILAADESTGTIGK.R	N	48.56	1331.69	14	1.4	666.855	2	57.71		36619	1	25	38
46	40	tr|A0A1U8EHW1|A0A1U8EHW1_CAPAN	K.VAPEVIAEYTVR.A	N	47.39	1345.72	12	3.1	673.871	2	69.9		52363	1	238	249
46	40	tr|A0A1U8EHW1|A0A1U8EHW1_CAPAN	R.LSSINVENVESNR.R	Y	37.74	1459.73	13	2.6	730.872	2	53.83		31599	2	40	52
46	40	tr|A0A1U8EHW1|A0A1U8EHW1_CAPAN	N.M(+15.99)VTPGSDAPK.V	Y	33.07	1017.48	10	-2.1	509.746	2	28.75		7158	1	228	237	Oxidation (M)	M1:Oxidation (M):1000.00
46	40	tr|A0A1U8EHW1|A0A1U8EHW1_CAPAN	N.AAYIATPGK.G	Y	23.75	890.486	9	-2.6	446.249	2	40.36		15348	1	16	24
119	190	tr|S5U252|S5U252_CAPAN	R.ITPSWVAFTDGER.L	Y	50.7	1477.72	13	3.5	739.87	2	80.11		64155	1	69	81
119	190	tr|S5U252|S5U252_CAPAN	K.DAGVIAGLNVAR.I	Y	46.61	1154.64	12	3.1	578.33	2	68.1		50063	1	193	204
119	190	tr|S5U252|S5U252_CAPAN	R.IINEPTAAAIAYGLDKK.G	N	37.52	1786.98	17	3.8	596.67	3	70.96		53719	1	205	221
119	190	tr|S5U252|S5U252_CAPAN	R.LSQEEIER.M	Y	33.87	1002.5	8	0.6	502.257	2	35.91		10798	1	542	549
[truncated: 1,802 more rows]

## Sheet: proteins_PR3
Protein Group	Protein ID	Accession	-10lgP	Coverage (%)	#Peptides	#Unique	PTM	Avg. Mass	Description
[truncated: 867 more rows]

[truncated: 8 more sheets: peptides_PR-3, proteins_PV-1, peptides_PV-1, proteins_PV-2, peptides_PV-2, proteins_PV-3, peptides_PV-3, Hoja1]
