# Supplementary material for: Persulfidome of Sweet Pepper Fruits during Ripening: The Case Study of Leucine Aminopeptidase That Is Positively Modulated by H2S
Source: Antioxidants (Basel). 2024 Jun 13;13(6):719. doi: 10.3390/antiox13060719 (PMC11200738; doi:10.3390/antiox13060719)
Supplement: Supplementary file 1 [file antioxidants-13-00719-s001.zip › Supplementary Table S3. The list of persulfidated proteins shared in pepper fruits and Arabidopsis leaves.xlsx]

## Sheet: Pepper and Arabidopsis
UniProt ID		Protein names	Set
Pepper	Arabidopsis
B5LAW2	O24457	Pyruvate dehydrogenase E1 component subunit alpha-3, chloroplastic (EC 1.2.4.1)	Green Pepper and Arabidopsis
A0A2G2ZXQ0	Q681Q7	Uncharacterized protein At1g03900	Green Pepper and Arabidopsis
A0A2G2Z212	Q42029	Oxygen-evolving enhancer protein 2-1, chloroplastic (OEE2) (23 kDa subunit of oxygen evolving system of photosystem II) (23 kDa thylakoid membrane protein) (OEC 23 kDa subunit) (OEC23)	Green Pepper and Arabidopsis
A0A2G2XZ91	F4I116	Leucine--tRNA ligase, cytoplasmic (EC 6.1.1.4) (Leucyl-tRNA synthetase) (LeuRS)	Green Pepper and Arabidopsis
A0A1U8EXB8	O04496	Aspartyl protease AED3 (EC 3.4.23.-) (Apoplastic EDS1-dependent protein 3)	Green Pepper and Arabidopsis
A0A1U8FUP9	O65396	Aminomethyltransferase, mitochondrial (EC 2.1.2.10) (Glycine cleavage system T protein) (GCVT)	Green Pepper and Arabidopsis
A0A1U8FN75	Q8W4M5	Pyrophosphate--fructose 6-phosphate 1-phosphotransferase subunit beta 1 (PFP 1) (EC 2.7.1.90) (6-phosphofructokinase, pyrophosphate dependent 1) (PPi-PFK 1) (Pyrophosphate-dependent 6-phosphofructose-1-kinase 1)	Green Pepper and Arabidopsis
A0A1U8GA15	Q9XJ36	ATP-dependent Clp protease proteolytic subunit-related protein 2, chloroplastic (ClpR2) (nClpP2)	Green Pepper and Arabidopsis
A0A2G3AAE3	Q93ZC5	Allene oxide cyclase 4, chloroplastic (EC 5.3.99.6)	Green Pepper and Arabidopsis
A0A2G2ZHG3	F4HXZ1	Vacuolar-sorting protein BRO1 (BRO domain-containing protein 1) (AtBRO1)	Green Pepper and Arabidopsis
A0A1U8EZN6	Q9SHG8	At1g17100 (SOUL heme-binding family protein) (SOUL-like protein) (Similar to SOUL Protein)	Green Pepper and Arabidopsis
A0A2G2Z4W0	A1A6H3	Ribokinase (AtRBSK) (RK) (EC 2.7.1.15)	Green Pepper and Arabidopsis
A0A1U8FVI7	O24456	Small ribosomal subunit protein RACK1z (Guanine nucleotide-binding protein subunit beta-like protein A) (Receptor for activated C kinase 1A) (WD-40 repeat auxin-dependent protein ARCA)	Green Pepper and Arabidopsis
A0A1U8DY78	Q9LNU4	26S proteasome non-ATPase regulatory subunit 3 homolog A (26S proteasome regulatory subunit RPN3a) (AtRPN3a) (26S proteasome regulatory subunit S3 homolog A) (Protein EMBRYO DEFECTIVE 2719) (Protein HAPLESS 15)	Green Pepper and Arabidopsis
A0A088DA02	Q9ZUB3	Spermidine synthase 1 (SPDSY 1) (EC 2.5.1.16) (Putrescine aminopropyltransferase 1)	Green Pepper and Arabidopsis
A0A1U8GWG0	Q9SE96	GEM-like protein 1 (Forming homology-interacting protein 1) (FH-interacting protein 1)	Green Pepper and Arabidopsis
A0A2G2YBC7	O82768	Histidine biosynthesis bifunctional protein hisIE, chloroplastic (Protein HISTIDINE BIOSYNTHESIS 2) [Includes: Phosphoribosyl-AMP cyclohydrolase (PRA-CH) (EC 3.5.4.19); Phosphoribosyl-ATP pyrophosphatase (PRA-PH) (EC 3.6.1.31)]	Green Pepper and Arabidopsis
A0A2G3APL6	Q9LQK7	Protein ABCI7, chloroplastic (ABC transporter I family member 7) (ABC transporter ABCI.7) (AtABCI7) (Non-intrinsic ABC protein 6) (Plastid SufD-like protein)	Green Pepper and Arabidopsis
A0A2G3A0W3	O04379	Protein argonaute 1	Green Pepper and Arabidopsis
A0A0G2RJN8	Q9SX53	Prolyl endopeptidase (EC 3.4.21.-)	Green Pepper and Arabidopsis
A0A1U8FU03	O04373	IAA-amino acid hydrolase ILR1-like 4 (EC 3.5.1.-) (jasmonoyl-L-amino acid hydrolase) (EC 3.5.1.127)	Green Pepper and Arabidopsis
A0A2G2Y1V8	Q9C958	Serine/threonine-protein kinase SRK2B (EC 2.7.11.1) (OST1-kinase-like 6) (SNF1-related kinase 2.10) (SnRK2.10)	Green Pepper and Arabidopsis
A0A2G2ZJ49	Q9C9W5	Glycerate dehydrogenase HPR, peroxisomal (GDH) (EC 1.1.1.29) (NADH-dependent hydroxypyruvate reductase 1) (AtHPR1) (HPR 1)	Green Pepper and Arabidopsis
A0A2G2YCD7	Q9S7Y7	Alpha-xylosidase 1 (EC 3.2.1.177)	Green Pepper and Arabidopsis
A0A1U8EZP6	Q9SSK5	MLP-like protein 43	Green Pepper and Arabidopsis
A0A1U8GEQ1	Q56Z59	Patellin-3	Green Pepper and Arabidopsis
A0A1U8G676	Q9S795	Aminoaldehyde dehydrogenase ALDH10A8, chloroplastic (EC 1.2.1.-) (4-trimethylammoniobutyraldehyde dehydrogenase ALDH10A8) (EC 1.2.1.47) (Aldehyde dehydrogenase family 10 member A8) (Aminobutyraldehyde dehydrogenase ALDH10A8) (EC 1.2.1.19) (Betaine aldehyde dehydrogenase ALDH10A8) (EC 1.2.1.8) (Gamma-guanidinobutyraldehyde dehydrogenase ALDH10A8) (EC 1.2.1.54)	Green Pepper and Arabidopsis
A4ZYP3	P12411	Tubulin beta-1 chain (Beta-1-tubulin)	Green Pepper and Arabidopsis
A0A1U8GAI6	Q9SGS4	Thioredoxin-like protein CDSP32, chloroplastic (Chloroplastic drought-induced stress protein of 32 KDa) (AtCDSP32)	Green Pepper and Arabidopsis
A0A1U8GHK4	Q9C9K3	Pyrophosphate--fructose 6-phosphate 1-phosphotransferase subunit alpha 2 (PFP 2) (6-phosphofructokinase, pyrophosphate dependent 2) (PPi-PFK 2) (Pyrophosphate-dependent 6-phosphofructose-1-kinase 2)	Green Pepper and Arabidopsis
A0A2G2Y5C1	Q01525	14-3-3-like protein GF14 omega (General regulatory factor 2)	Green Pepper and Arabidopsis
A0A2G2Z4Q2	Q9SYM5	Trifunctional UDP-glucose 4,6-dehydratase/UDP-4-keto-6-deoxy-D-glucose 3,5-epimerase/UDP-4-keto-L-rhamnose-reductase RHM1 (Protein REPRESSOR OF LRX1 1) (Rhamnose biosynthetic enzyme 1) (AtRHM1) [Includes: UDP-glucose 4,6-dehydratase (EC 4.2.1.76); UDP-4-keto-6-deoxy-D-glucose 3,5-epimerase/UDP-4-keto-L-rhamnose 4-keto-reductase (EC 1.1.1.-) (EC 5.1.3.-)]	Green Pepper and Arabidopsis
A0A1U8GE04	O64517	Metacaspase-4 (AtMC4) (EC 3.4.22.-) (Metacaspase 2d) (AtMCP2d) (Metacaspase-7) [Cleaved into: Metacaspase-4 subunit p20; Metacaspase-4 subunit p10]	Green Pepper and Arabidopsis
A0A2G2ZUK2	Q9SAK4	Succinate-semialdehyde dehydrogenase, mitochondrial (At-SSADH1) (EC 1.2.1.24) (Aldehyde dehydrogenase family 5 member F1) (NAD(+)-dependent succinic semialdehyde dehydrogenase) (Protein ENLARGED FIL EXPRESSING DOMAIN 1)	Green Pepper and Arabidopsis
A0A1U8GM31	Q8L831	Nudix hydrolase 3 (AtNUDT3) (EC 3.6.1.-)	Green Pepper and Arabidopsis
A0A1U8F4Q1	F4HQD4	Heat shock 70 kDa protein 15 (Heat shock protein 70-15) (AtHsp70-15)	Green Pepper and Arabidopsis
A0A2G3AE76	Q9M8M7	Acetylornithine aminotransferase, chloroplastic/mitochondrial (ACOAT) (EC 2.6.1.11) (Acetylornithine transaminase) (AOTA) (Protein HOPW1-1-INTERACTING 1)	Green Pepper and Arabidopsis
A0A2G2XXP7	Q9ZVQ3	Glutathione S-transferase Z1 (AtGSTZ1) (EC 2.5.1.18) (GST class-zeta member 1) (Glutathione S-transferase 18) (Maleylacetone isomerase) (MAI) (EC 5.2.1.-)	Green Pepper and Arabidopsis
A0A1U8E6L7	Q8L5Y6	Cullin-associated NEDD8-dissociated protein 1 (Cullin-associated and neddylation-dissociated protein 1) (AtCAND1) (Protein ENHANCER OF TIR1-1 AUXIN RESISTANCE 2) (Protein HEMIVENATA)	Green Pepper and Arabidopsis
A0A2G2ZVW0	F4ISI7	Nucleosome assembly protein 12	Green Pepper and Arabidopsis
A0A1U8E9W3	O23715	Proteasome subunit alpha type-3 (20S proteasome alpha subunit G-1) (DiDi 17A-2a) (Proteasome component 8) (Proteasome subunit alpha type-7)	Green Pepper and Arabidopsis
A0A1U8HA05	Q9ZVD5	Protein argonaute 4 (AtAGO4) (Protein OVEREXPRESSOR OF CATIONIC PEROXIDASE 11)	Green Pepper and Arabidopsis
A0A2G2XVB4	P93028	Ubiquitin-activating enzyme E1 1 (AtUBA1) (EC 6.2.1.45) (Protein MODIFIER OF SNC1 5)	Green Pepper and Arabidopsis
B5LAV8	Q8RU07	EMBRYO DEFECTIVE 3147 (Putative malonyl-CoA)	Green Pepper and Arabidopsis
A0A1U8FKG0	O82179	Glycine cleavage system H protein 2, mitochondrial	Green Pepper and Arabidopsis
A0A2G2YPT6	P25696	Bifunctional enolase 2/transcriptional activator (EC 4.2.1.11) (2-phospho-D-glycerate hydro-lyase 2) (2-phosphoglycerate dehydratase 2) (LOW EXPRESSION OF OSMOTICALLY RESPONSIVE GENES 1)	Green Pepper and Arabidopsis
B5LAW6	Q9SJL8	S-adenosylmethionine synthase 3 (AdoMet synthase 3) (EC 2.5.1.6) (Methionine adenosyltransferase 3) (MAT 3)	Green Pepper and Arabidopsis
A0A2G2XVY2	O80934	Uncharacterized protein At2g37660, chloroplastic	Green Pepper and Arabidopsis
A0A2G2ZFA7	Q8LAS8	S-formylglutathione hydrolase (AtSFGH) (EC 3.1.2.12) (Esterase D)	Green Pepper and Arabidopsis
A0A2G2YTL0	Q9SJH7	Citrate synthase 3, peroxisomal (EC 2.3.3.16)	Green Pepper and Arabidopsis
A0A1U8HC78	Q680A5	Ribose-phosphate pyrophosphokinase 4 (EC 2.7.6.1) (Phosphoribosyl pyrophosphate synthase 4)	Green Pepper and Arabidopsis
A0A2G2ZAA2	Q9ZW85	3-isopropylmalate dehydratase small subunit 1 (EC 4.2.1.33) (AtLEUD3) (Isopropylmalate isomerase small subunit 1) (IPMI SSU1)	Green Pepper and Arabidopsis
A0A1U8F633	O80585	Methylenetetrahydrofolate reductase (NADH) 2 (AtMTHFR2) (EC 1.5.1.54)	Green Pepper and Arabidopsis
A0A2G2Z6H8	P93033	Fumarate hydratase 1, mitochondrial (AtFUM1) (Fumarase 1) (EC 4.2.1.2)	Green Pepper and Arabidopsis
A0A088D9X5	Q9M888	T-complex protein 1 subunit zeta 1 (TCP-1-zeta 1) (CCT-zeta 1) (Chaperonin CCT6A)	Green Pepper and Arabidopsis
A0A1U8FLW7	Q9M8R4	Protein DJ-1 homolog D (AtDJ1D) (Lactoylglutathione lyase DJ1D) (EC 4.4.1.5)	Green Pepper and Arabidopsis
A0A1U8DV83	F4IYF8	Histidine--tRNA ligase, cytoplasmic (EC 6.1.1.21) (Histidyl-tRNA synthetase) (HisRS)	Green Pepper and Arabidopsis
A0A2G2Y0B8	Q9MA55	Acyl-CoA-binding domain-containing protein 4 (Acyl-CoA binding protein 4)	Green Pepper and Arabidopsis
A0A1U8EB70	Q9M7T0	Peroxiredoxin-2F, mitochondrial (EC 1.11.1.25) (Glutaredoxin-dependent peroxiredoxin) (Peroxiredoxin IIF) (Thioredoxin peroxidase 2F)	Green Pepper and Arabidopsis
A0A2G3AJ33	Q9C522	ATP-citrate synthase beta chain protein 1 (ATP-citrate synthase B-1) (EC 2.3.3.8) (ATP-citrate lyase B-1) (Citrate cleavage enzyme B-1)	Green Pepper and Arabidopsis
A0A2G3AKI2	Q9SFB1	F17A17.37 protein	Green Pepper and Arabidopsis
A0A1U8E1F5	P41376	Eukaryotic initiation factor 4A-1 (eIF-4A-1) (EC 3.6.4.13) (ATP-dependent RNA helicase eIF4A-1) (DEAD-box ATP-dependent RNA helicase 4) (AtRH04)	Green Pepper and Arabidopsis
A0A1U8EMD1	Q84VW9	Phosphoenolpyruvate carboxylase 3 (AtPPC3) (PEPC 3) (PEPCase 3) (EC 4.1.1.31)	Green Pepper and Arabidopsis
A0A2G2Z504	Q9LDA7	Probable protein phosphatase 2C 39 (AtPP2C39) (EC 3.1.3.16)	Green Pepper and Arabidopsis
A0A1U8HKJ5	Q9LSP5	AT3g17020/K14A17_14 (Adenine nucleotide alpha hydrolases-like superfamily protein)	Green Pepper and Arabidopsis
A0A2G2YB87	Q9M5K2	Dihydrolipoyl dehydrogenase 2, mitochondrial (AtmLPD2) (mtLPD2) (EC 1.8.1.4) (Dihydrolipoamide dehydrogenase 2) (Glycine cleavage system L protein 2) (Pyruvate dehydrogenase complex E3 subunit 2) (E3-2) (PDC-E3 2)	Green Pepper and Arabidopsis
A0A2G3A331	Q9LV21	T-complex protein 1 subunit delta (TCP-1-delta) (CCT-delta) (Chaperonin CCT4)	Green Pepper and Arabidopsis
A0A2G3A3E1	Q9LS40	Protein ASPARTIC PROTEASE IN GUARD CELL 1 (AtASPG1) (EC 3.4.23.-)	Green Pepper and Arabidopsis
A0A2G3AMG9	P28769	T-complex protein 1 subunit alpha (TCP-1-alpha) (CCT-alpha) (Chaperonin CCT1)	Green Pepper and Arabidopsis
A0A1U8EZ49	Q9LT39	Leucine-rich repeat (LRR) family protein (Polygalacturonase inhibitor-like protein)	Green Pepper and Arabidopsis
A0A1U8GB18	O23714	Proteasome subunit beta type-2-A (20S proteasome beta subunit D-1) (Proteasome component GB) (Proteasome subunit beta type-4)	Green Pepper and Arabidopsis
A0A2G2ZV32	Q9LIK9	ATP sulfurylase 1, chloroplastic (AtPS1) (EC 2.7.7.4)	Green Pepper and Arabidopsis
A0A1U8E404	Q9LSV0	Glyoxylate/succinic semialdehyde reductase 1 (AtGLYR1) (AtGR1) (SSA reductase 1) (EC 1.1.1.79) (EC 1.1.1.n11) (Gamma-hydroxybutyrate dehydrogenase) (AtGHBDH)	Green Pepper and Arabidopsis
A0A1U8GR87	P35614	Eukaryotic peptide chain release factor subunit 1-3 (Eukaryotic release factor 1-3) (eRF1-3) (Omnipotent suppressor protein 1 homolog 3) (SUP1 homolog 3)	Green Pepper and Arabidopsis
F2YL87	P38418	Lipoxygenase 2, chloroplastic (AtLOX2) (EC 1.13.11.12)	Green Pepper and Arabidopsis
A0A1U8FZN5	Q9S841	Oxygen-evolving enhancer protein 1-2, chloroplastic (OEE1) (33 kDa subunit of oxygen evolving system of photosystem II) (33 kDa thylakoid membrane protein) (Manganese-stabilizing protein 2) (MSP-2) (OEC 33 kDa subunit)	Green Pepper and Arabidopsis
A0A1U8ESS8	Q9SVD7	Ubiquitin-conjugating enzyme E2 variant 1D (Ubc enzyme variant 1D) (Protein MMS ZWEI HOMOLOG 4)	Green Pepper and Arabidopsis
A0A1U8EG73	P25851	Fructose-1,6-bisphosphatase 1, chloroplastic (FBPase1) (EC 3.1.3.11) (D-fructose-1,6-bisphosphate 1-phosphohydrolase) (Protein HIGH CYCLIC ELECTRON FLOW 1)	Green Pepper and Arabidopsis
A0A1U8EL35	Q42586	Uridine 5'-monophosphate synthase (UMP synthase) [Includes: Orotate phosphoribosyltransferase (OPRTase) (EC 2.4.2.10); Orotidine 5'-phosphate decarboxylase (EC 4.1.1.23) (OMPdecase)]	Green Pepper and Arabidopsis
A0A2G2ZXU0	P42770	Glutathione reductase, chloroplastic (GR) (GRase) (EC 1.8.1.7) (Protein EMBRYO DEFECTIVE 2360)	Green Pepper and Arabidopsis
A0A1U8DSU5	Q9S757	Bifunctional L-3-cyanoalanine synthase/cysteine synthase C1, mitochondrial (EC 2.5.1.47) (EC 4.4.1.9) (Beta-substituted Ala synthase 3;1) (ARAth-Bsas3;1) (Cysteine synthase C1) (AtCYSC1) (O-acetylserine (thiol)-lyase 5)	Green Pepper and Arabidopsis
A0A1U8HK32	Q8VYP7	Putative Sar1 GTP binding protein (Ras-related small GTP-binding family protein) (Sar1-like GTP binding protein)	Green Pepper and Arabidopsis
A0A2G2YXI1	Q8L7K9	NAD-dependent malic enzyme 2, mitochondrial (AtNAD-ME2) (NAD-malic enzyme 2) (EC 1.1.1.39)	Green Pepper and Arabidopsis
A0A2G3A971	Q9ZS97	Iron-sulfur cluster assembly SufBD family protein ABCI8, chloroplastic (ABC transporter I family member 8) (ABC transporter ABCI.8) (AtABCI8) (Non-intrinsic ABC protein 1) (Protein ABC1) (Plastid sufB-like protein) (Protein LONG AFTER FAR-RED 6)	Green Pepper and Arabidopsis
A0A2G2Y352	Q9ZPE7	Protein EXORDIUM	Green Pepper and Arabidopsis
A0A2G2ZZK2	Q9SUT5	Protein SGT1 homolog B (AtSGT1b) (Protein ENHANCED DOWNY MILDEW 1) (Protein ENHANCER OF TIR1-1 AUXIN RESISTANCE 3) (Suppressor of G2 allele of SKP1 homolog B)	Green Pepper and Arabidopsis
A0A2G3AEJ8	Q9SU40	Monocopper oxidase-like protein SKU5 (Skewed roots)	Green Pepper and Arabidopsis
A0A2G2ZL09	Q94AR8	3-isopropylmalate dehydratase large subunit, chloroplastic (EC 4.2.1.33) (2-(omega-methylthio)alkylmalate dehydratase large subunit) (EC 4.2.1.170) (AtLEUC) (Isopropylmalate isomerase large subunit 1) (AtIIL1) (IPMI LSU1) (Methylthioalkylmalate isomerase large subunit) (MAM-IL)	Green Pepper and Arabidopsis
A0A2G2ZJS8	O23254	Serine hydroxymethyltransferase 4 (AtSHMT4) (EC 2.1.2.1) (Glycine hydroxymethyltransferase 4) (Serine methylase 4)	Green Pepper and Arabidopsis
A0A1U8GD16	P29511	Tubulin alpha-6 chain (EC 3.6.5.-)	Green Pepper and Arabidopsis
A0A1U8HIT8	F4JMJ1	Heat shock 70 kDa protein 17 (Heat shock protein 70-17) (AtHsp70-17)	Green Pepper and Arabidopsis
A0A2G2XWR4	Q8H100	Probable ADP-ribosylation factor GTPase-activating protein AGD8 (ARF GAP AGD8) (Protein ARF-GAP DOMAIN 8) (AtAGD8)	Green Pepper and Arabidopsis
A0A2G2YJA3	P16127	Magnesium-chelatase subunit ChlI-1, chloroplastic (Mg-chelatase subunit I-1) (EC 6.6.1.1) (Mg-protoporphyrin IX chelatase subunit ChlI-1) (Protein CHLORINA 42)	Green Pepper and Arabidopsis
A0A1U8FU52	Q8H121	Glutathione S-transferase family protein	Green Pepper and Arabidopsis
A0A2G3A1B8	P17745	Elongation factor Tu, chloroplastic (EF-Tu) (Ras-related protein RABE1b) (AtRABE1b) (Ras-related protein Rab8D) (AtRab8D)	Green Pepper and Arabidopsis
A0A2G3AEG8	Q93YR3	FAM10 family protein At4g22670	Green Pepper and Arabidopsis
A0A2G3ADD4	Q9T0A0	Long chain acyl-CoA synthetase 4 (EC 6.2.1.3)	Green Pepper and Arabidopsis
A0A1U8EP46	Q9SZX3	Argininosuccinate synthase, chloroplastic (EC 6.3.4.5) (Citrulline--aspartate ligase)	Green Pepper and Arabidopsis
A0A2G2Z8F0	P54150	Peptide methionine sulfoxide reductase A4, chloroplastic (AtMSRA4) (EC 1.8.4.11) (Peptide-methionine (S)-S-oxide reductase) (Peptide Met(O) reductase) (Protein-methionine-S-oxide reductase)	Green Pepper and Arabidopsis
A0A1U8E1S6	O23247	Arginine--tRNA ligase, chloroplastic/mitochondrial (EC 6.1.1.19) (Arginyl-tRNA synthetase) (ArgRS) (Protein EMBRYO DEFECTIVE 1027)	Green Pepper and Arabidopsis
A0A1U8FVZ0	Q93V62	AT4g27450/F27G19_50 (Aluminum induced protein with YGL and LRDR motifs)	Green Pepper and Arabidopsis
A0A2G2XVE4	Q9M084	Aspartate--tRNA ligase 2, cytoplasmic (EC 6.1.1.12) (Aspartyl-tRNA synthetase) (AspRS) (Protein IMPAIRED IN BABA-INDUCED DISEASE IMMUNITY 1)	Green Pepper and Arabidopsis
A0A2G2Y9I7	P42731	Polyadenylate-binding protein 2 (PABP-2) (Poly(A)-binding protein 2)	Green Pepper and Arabidopsis
A0A2G2Y3Z8	Q94B35	4-hydroxy-3-methylbut-2-enyl diphosphate reductase, chloroplastic (EC 1.17.7.4) (Protein CHLOROPLAST BIOGENESIS 6)	Green Pepper and Arabidopsis
A0A2G2YKD2	Q8LFC0	Isocitrate dehydrogenase [NAD] regulatory subunit 1, mitochondrial (IDH-I) (Isocitric dehydrogenase 1) (NAD(+)-specific ICDH 1)	Green Pepper and Arabidopsis
A0A2G3AA64	Q96255	Phosphoserine aminotransferase 1, chloroplastic (AtPSAT1) (EC 2.6.1.52) (Phosphohydroxythreonine aminotransferase)	Green Pepper and Arabidopsis
B5LAW1	Q940M2	Alanine--glyoxylate aminotransferase 2 homolog 1, mitochondrial (EC 2.6.1.44) (Beta-alanine-pyruvate aminotransferase 1)	Green Pepper and Arabidopsis
A0A2G2ZE53	Q8L940	Pyridoxal 5'-phosphate synthase subunit PDX1.3 (AtPDX1.3) (AtPDX1;1) (PLP synthase subunit PDX1.3) (EC 4.3.3.6)	Green Pepper and Arabidopsis
A0A2G2YG29	P22953	Heat shock 70 kDa protein 1 (Heat shock cognate 70 kDa protein 1) (Heat shock cognate protein 70-1) (AtHsc70-1) (Heat shock protein 70-1) (AtHsp70-1) (Protein EARLY-RESPONSIVE TO DEHYDRATION 2)	Green Pepper and Arabidopsis
A0A1U8EFW0	Q9LZG0	Adenosine kinase 2 (AK 2) (EC 2.7.1.20) (Adenosine 5'-phosphotransferase 2)	Green Pepper and Arabidopsis
A0A1U8EJ06	Q9C5R8	2-Cys peroxiredoxin BAS1-like, chloroplastic (2-Cys Prx B) (2-Cys peroxiredoxin B) (EC 1.11.1.24) (Thiol-specific antioxidant protein B) (Thioredoxin-dependent peroxiredoxin BAS1-like)	Green Pepper and Arabidopsis
A0A2G2Z6B1	Q43316	Porphobilinogen deaminase, chloroplastic (PBG) (EC 2.5.1.61) (Hydroxymethylbilane synthase) (HMBS) (Pre-uroporphyrinogen synthase) (Protein RUGOSA1)	Green Pepper and Arabidopsis
B5LAU5	Q9LX13	3-hydroxyacyl-[acyl-carrier-protein] dehydratase (EC 4.2.1.59)	Green Pepper and Arabidopsis
A0A2G2YAG0	P51430	Small ribosomal subunit protein eS6y (40S ribosomal protein S6-2) (Protein EMBRYO DEFECTIVE 3010)	Green Pepper and Arabidopsis
A0A1U8E1G8	Q9LEV3	CBS domain-containing protein CBSX3, mitochondrial	Green Pepper and Arabidopsis
A0A2G2ZQV9	Q9LEU8	Argininosuccinate lyase, chloroplastic (EC 4.3.2.1) (Arginosuccinase)	Green Pepper and Arabidopsis
A0A2G3AHD3	Q8H126	Selenoprotein O	Green Pepper and Arabidopsis
A0A2G3ACI6	Q9LF33	UDP-glucose 6-dehydrogenase 3 (UDP-Glc dehydrogenase 3) (UDP-GlcDH 3) (UDPGDH 3) (EC 1.1.1.22) (At-UGD3)	Green Pepper and Arabidopsis
A0A1U8F487	Q93Z72	AT5g16970/F2K13_120 (Putative quinone oxidoreductase) (Zinc-binding dehydrogenase family protein)	Green Pepper and Arabidopsis
A0A2G3AIG1	Q93VS8	ARM repeat superfamily protein	Green Pepper and Arabidopsis
A0A1U8FBZ9	Q949Y3	Bifunctional purple acid phosphatase 26 [Includes: Acid phosphatase (EC 3.1.3.2); Peroxidase (EC 1.11.1.7)]	Green Pepper and Arabidopsis
A0A1U8GMC4	F4K000	Metal-dependent protein hydrolase	Green Pepper and Arabidopsis
A0A2G2YI94	Q96242	Allene oxide synthase, chloroplastic (EC 4.2.1.92) (Cytochrome P450 74A) (Hydroperoxide dehydrase)	Green Pepper and Arabidopsis
A0A1U8FT05	P52410	3-oxoacyl-[acyl-carrier-protein] synthase I, chloroplastic (EC 2.3.1.41) (Beta-ketoacyl-ACP synthase I) (KAS I)	Green Pepper and Arabidopsis
A0A2G2YS29	Q38936	Peptidyl-prolyl cis-trans isomerase FKBP15-2 (PPIase FKBP15-2) (EC 5.2.1.8) (15 kDa FK506-binding protein) (15 kDa FKBP) (FK506-binding protein 15-2) (AtFKBP15-2) (FK506-binding protein 2-2) (Immunophilin FKBP15-2) (Rotamase)	Green Pepper and Arabidopsis
A0A2G3A0K9	Q38799	Pyruvate dehydrogenase E1 component subunit beta-1, mitochondrial (PDHE1-B) (EC 1.2.4.1) (Protein MACCI-BOU)	Green Pepper and Arabidopsis
A0A1U8FZY1	Q9LV09	Protein BOBBER 1	Green Pepper and Arabidopsis
A0A2G2YTC2	Q9ZRA2	Homogentisate 1,2-dioxygenase (EC 1.13.11.5) (Homogentisate oxygenase) (Homogentisic acid oxidase) (Homogentisicase)	Green Pepper and Arabidopsis
A0A1U8FC73	Q38814	Thiamine thiazole synthase, chloroplastic (EC 2.4.2.60) (Thiazole biosynthetic enzyme)	Green Pepper and Arabidopsis
A0A2G2Z636	Q9FLP0	65-kDa microtubule-associated protein 1 (AtMAP65-1)	Green Pepper and Arabidopsis
A0A1U8E398	P92985	Ran-binding protein 1 homolog c	Green Pepper and Arabidopsis
A0A2G2ZGQ6	P42799	Glutamate-1-semialdehyde 2,1-aminomutase 1, chloroplastic (AtGSA1) (GSA 1) (EC 5.4.3.8) (Glutamate-1-semialdehyde aminotransferase 1) (GSA-AT 1)	Green Pepper and Arabidopsis
A0A1U8E675	Q9FMF1	fructose-bisphosphatase (EC 3.1.3.11) (D-fructose-1,6-bisphosphate 1-phosphohydrolase)	Green Pepper and Arabidopsis
A0A2G2ZQP9	F4KHY7	General regulatory factor 8	Green Pepper and Arabidopsis
A0A1U8EMR2	Q9LR75	Coproporphyrinogen-III oxidase 1, chloroplastic (AtCPO-I) (Coprogen oxidase) (Coproporphyrinogenase) (EC 1.3.3.3) (Protein LESION INITIATION 2)	Red Pepper and Arabidopsis
A0A1U8EUV4	Q9MAT3	F13M7.16 protein (Ubiquitin-associated (UBA)/TS-N domain-containing protein)	Red Pepper and Arabidopsis
A0A1U8HAQ7	Q94A68	Uncharacterized oxidoreductase At1g06690, chloroplastic (EC 1.-.-.-)	Red Pepper and Arabidopsis
A0A2G2Z970	Q05431	L-ascorbate peroxidase 1, cytosolic (AP) (AtAPx01) (EC 1.11.1.11)	Red Pepper and Arabidopsis
A0A1U8E5E7	Q8GSJ1	ATP phosphoribosyltransferase 2, chloroplastic (ATP-PRTase 2) (AtATP-PRT2) (EC 2.4.2.17)	Red Pepper and Arabidopsis
A0A1U8FK77	Q9SDS7	V-type proton ATPase subunit C (V-ATPase subunit C) (Vacuolar H(+)-ATPase subunit C) (Vacuolar proton pump subunit C)	Red Pepper and Arabidopsis
A0A2G2XZM1	P93736	Valine--tRNA ligase, mitochondrial 1 (EC 6.1.1.9) (AtSYV1) (Protein TWIN 2) (Valyl-tRNA synthetase) (ValRS)	Red Pepper and Arabidopsis
A0A2G2YVY9	Q8VYI4	aspartate-semialdehyde dehydrogenase (EC 1.2.1.11)	Red Pepper and Arabidopsis
A0A1U8FMQ7	Q8W493	Ferredoxin--NADP reductase, leaf isozyme 2, chloroplastic (EC 1.18.1.2) (Leaf FNR 2) (AtLFNR2) (FNR-2)	Red Pepper and Arabidopsis
A0A2G2YEG3	Q8S528	Aldehyde dehydrogenase family 2 member B7, mitochondrial (ALDH2b) (EC 1.2.1.3)	Red Pepper and Arabidopsis
A0A1U8FS39	Q94F00	Phosphatase IMPL1, chloroplastic (EC 3.1.3.25) (Protein MYO-INOSITOL MONOPHOSPHATASE-LIKE 1)	Red Pepper and Arabidopsis
A0A1U8GUA7	P25697	Phosphoribulokinase, chloroplastic (PRK) (PRKase) (EC 2.7.1.19) (Phosphopentokinase)	Red Pepper and Arabidopsis
A0A2G3AFN6	Q9FVR6	Uncharacterized protein At1g32220, chloroplastic	Red Pepper and Arabidopsis
A0A2G2YZL5	Q8GUN7	Adenylosuccinate lyase (ASL) (EC 4.3.2.2) (Adenylosuccinase)	Red Pepper and Arabidopsis
A0A2G2ZRV1	Q9S7T8	Serpin-ZX (ArathZx) (AtSerpin1) (Serpin-1)	Red Pepper and Arabidopsis
A0A2G3A0V6	F4HYF3	Bifunctional D-cysteine desulfhydrase/1-aminocyclopropane-1-carboxylate deaminase, mitochondrial (EC 3.5.99.7) (EC 4.4.1.15) (1-aminocyclopropane-1-carboxylic acid deaminase 1) (AtACD1) (AtD-CDes1) (D-CDes1) (D-CDES)	Red Pepper and Arabidopsis
A0A2G2ZYI2	Q43348	Acid beta-fructofuranosidase 3, vacuolar (At beta fruct3) (AtBETAFRUCT3) (EC 3.2.1.26) (Acid invertase 3) (AI 3) (Acid sucrose hydrolase 3) (Vacuolar invertase 3) (Inv-V3) (VAC-INV 3) (VI 3)	Red Pepper and Arabidopsis
A0A2G2YW44	Q9SRZ6	Cytosolic isocitrate dehydrogenase [NADP] (EC 1.1.1.42)	Red Pepper and Arabidopsis
A0A1U8F8G5	Q9XEX2	Peroxiredoxin-2B (EC 1.11.1.25) (Glutaredoxin-dependent peroxiredoxin) (Peroxiredoxin IIB) (Peroxiredoxin TPx1) (Thioredoxin peroxidase 2B) (Thioredoxin-dependent peroxidase 1)	Red Pepper and Arabidopsis
A0A1U8GVS3	Q9SSK9	MLP-like protein 28	Red Pepper and Arabidopsis
A0A2G3A202	Q9C9C4	Enolase 1, chloroplastic (EC 4.2.1.11) (2-phospho-D-glycerate hydro-lyase 1) (2-phosphoglycerate dehydratase 1)	Red Pepper and Arabidopsis
A0A2G3A844	Q9M8D3	Probable phosphoribosylformylglycinamidine synthase, chloroplastic/mitochondrial (FGAM synthase) (FGAMS) (EC 6.3.5.3) (Formylglycinamide ribonucleotide amidotransferase) (FGAR amidotransferase) (FGAR-AT) (Formylglycinamide ribotide amidotransferase)	Red Pepper and Arabidopsis
A0A1U8DV81	P69834	2-C-methyl-D-erythritol 4-phosphate cytidylyltransferase, chloroplastic (EC 2.7.7.60) (4-diphosphocytidyl-2C-methyl-D-erythritol synthase) (MEP cytidylyltransferase) (AtMECT) (AtMEPCT)	Red Pepper and Arabidopsis
A0A2G2Z5K7	Q9SIB9	Aconitate hydratase 3, mitochondrial (Aconitase 3) (mACO1) (EC 4.2.1.3) (Citrate hydro-lyase 3)	Red Pepper and Arabidopsis
A0A1U8E914	O81147	Proteasome subunit alpha type-6-B (20S proteasome subunit alpha A-2) (Proteasome subunit alpha type-1)	Red Pepper and Arabidopsis
A0A2G3AHH4	Q9SLA8	Enoyl-[acyl-carrier-protein] reductase [NADH], chloroplastic (ENR) (EC 1.3.1.9) (NADH-dependent enoyl-ACP reductase 1) (Protein MOSAIC DEATH 1)	Red Pepper and Arabidopsis
A0A2G2Y3D1	Q0WM29	Methylmalonate-semialdehyde dehydrogenase [acylating], mitochondrial (MM-ALDH) (MMSDH) (Malonate-semialdehyde dehydrogenase [acylating]) (EC 1.2.1.27) (Aldehyde dehydrogenase family 6 member B2)	Red Pepper and Arabidopsis
A0A2G3A6G7	Q39161	Ferredoxin--nitrite reductase, chloroplastic (NiR) (EC 1.7.7.1)	Red Pepper and Arabidopsis
A0A2G3AMN9	Q9SJV2	NAD(P)-linked oxidoreductase superfamily protein (Putative NADPH-dependent mannose 6-phosphate reductase)	Red Pepper and Arabidopsis
A0A1U8DYR9	O48782	Heme oxygenase 1, chloroplastic (AtHO1) (EC 1.14.14.18) (Protein GENOMES UNCOUPLED 2) (Protein REVERSAL OF THE DET PHENOTYPE 4)	Red Pepper and Arabidopsis
A0A1U8GE96	Q56WD9	3-ketoacyl-CoA thiolase 2, peroxisomal (EC 2.3.1.16) (Acetyl-CoA acyltransferase 2) (Beta-ketothiolase 2) (Peroxisomal 3-oxoacyl-CoA thiolase 2) (Peroxisome defective protein 1)	Red Pepper and Arabidopsis
A0A1U8GAR2	O22809	NAD(P)-binding Rossmann-fold superfamily protein (Putative cinnamoyl-CoA reductase)	Red Pepper and Arabidopsis
A0A1U8ET35	O64688	Pyruvate dehydrogenase E1 component subunit beta-3, chloroplastic (EC 1.2.4.1)	Red Pepper and Arabidopsis
A0A2G2YQV3	Q9ZUR7	Arginine biosynthesis bifunctional protein ArgJ, chloroplastic [Cleaved into: Arginine biosynthesis bifunctional protein ArgJ alpha chain; Arginine biosynthesis bifunctional protein ArgJ beta chain] [Includes: Glutamate N-acetyltransferase (GAT) (EC 2.3.1.35) (Ornithine acetyltransferase) (OATase) (Ornithine transacetylase); Amino-acid acetyltransferase (EC 2.3.1.1) (N-acetylglutamate synthase) (…	Red Pepper and Arabidopsis
A0A2G2ZX54	Q9T0P4	Ferredoxin-dependent glutamate synthase 2, chloroplastic (EC 1.4.7.1) (Fd-GOGAT 2)	Red Pepper and Arabidopsis
A0A2G2ZYA5	Q84W89	DEAD-box ATP-dependent RNA helicase 37 (EC 3.6.4.13)	Red Pepper and Arabidopsis
A0A1U8EHS3	O80575	6,7-dimethyl-8-ribityllumazine synthase, chloroplastic (DMRL synthase) (LS) (Lumazine synthase) (EC 2.5.1.78)	Red Pepper and Arabidopsis
A0A1U8GGG2	Q9FVC8	4-hydroxy-tetrahydrodipicolinate synthase 2, chloroplastic (HTPA synthase 2) (EC 4.3.3.7)	Red Pepper and Arabidopsis
A0A1U8FSF5	Q9S850	Sulfite oxidase (EC 1.8.3.1) (Moco-containing protein AtMCP) (At-SO) (AtSOX)	Red Pepper and Arabidopsis
A0A1U8EKL9	Q9SRT9	UDP-arabinopyranose mutase 1 (EC 5.4.99.30) (Reversibly glycosylated polypeptide 1) (AtRGP1) (UDP-L-arabinose mutase 1)	Red Pepper and Arabidopsis
A0A2G2Y5S2	Q9M879	Stearoyl-[acyl-carrier-protein] 9-desaturase 5, chloroplastic (Stearoyl-ACP desaturase 5) (EC 1.14.19.2) (Acyl-[acyl-carrier-protein] desaturase 5)	Red Pepper and Arabidopsis
A0A2G2Y0A5	Q8RY11	Aminopeptidase P2 (AtAPP2) (EC 3.4.11.9)	Red Pepper and Arabidopsis
A0A2G2YL80	Q8VZW6	Elongation factor P (EF-P) family protein (Putative elongation factor P (EF-P))	Red Pepper and Arabidopsis
A0A2G2ZJC1	O81235	Superoxide dismutase [Mn] 1, mitochondrial (EC 1.15.1.1) (Protein MANGANESE SUPEROXIDE DISMUTASE 1) (AtMSD1) (Protein MATERNAL EFFECT EMBRYO ARREST 33)	Red Pepper and Arabidopsis
A0A1U8HJM9	P19171	Basic endochitinase B (EC 3.2.1.14) (Pathogenesis-related protein 3) (AtChiB) (PR-3)	Red Pepper and Arabidopsis
A0A1U8G1C5	Q9LVJ1	Subtilisin-like protease SBT1.4 (EC 3.4.21.-) (Subtilase subfamily 1 member 4) (AtSBT1.4)	Red Pepper and Arabidopsis
A0A2G2Z524	Q9SEU6	Thioredoxin M4, chloroplastic (AtTrxm4)	Red Pepper and Arabidopsis
A0A2G2ZC51	Q38882	Phospholipase D alpha 1 (AtPLDalpha1) (PLD alpha 1) (EC 3.1.4.4) (Choline phosphatase 1) (PLDalpha) (Phosphatidylcholine-hydrolyzing phospholipase D 1)	Red Pepper and Arabidopsis
B5LAT8	P48523	Cinnamyl alcohol dehydrogenase 4 (AtCAD4) (EC 1.1.1.195) (Cinnamyl alcohol dehydrogenase C)	Red Pepper and Arabidopsis
A0A2G2ZTR4	P48641	Glutathione reductase, cytosolic (GR) (GRase) (EC 1.8.1.7) (OBP29)	Red Pepper and Arabidopsis
A0A1U8FHX3	Q38950	Serine/threonine-protein phosphatase 2A 65 kDa regulatory subunit A beta isoform (AtA beta) (PP2A, subunit A, beta isoform)	Red Pepper and Arabidopsis
A0A1U8EIE7	Q9SQI8	Dihydrolipoyllysine-residue acetyltransferase component 4 of pyruvate dehydrogenase complex, chloroplastic (EC 2.3.1.12) (Dihydrolipoamide S-acetyltransferase component 4 of pyruvate dehydrogenase complex) (Pyruvate dehydrogenase complex component E2 4) (PDC-E2 4) (PDCE2 4) (plE2)	Red Pepper and Arabidopsis
A0A1U8EVY7	O23710	Proteasome subunit beta type-7-A (EC 3.4.25.1) (20S proteasome beta subunit B-1) (Proteasome component FA) (Proteasome component FB) (Proteasome subunit beta type-2)	Red Pepper and Arabidopsis
A0A1U8EWA6	Q56WF8	Serine carboxypeptidase-like 48 (EC 3.4.16.-)	Red Pepper and Arabidopsis
A0A1U8G5G0	Q9SN86	Malate dehydrogenase, chloroplastic (EC 1.1.1.37) (Chloroplastic malate dehydrogenase) (Chloroplastic MDH) (cpNAD-MDH) (Plastidic NAD-dependent malate dehydrogenase) (pNAD-MDH)	Red Pepper and Arabidopsis
A0A2G2YQR1	Q9LFG2	Diaminopimelate epimerase, chloroplastic (DAP epimerase) (EC 5.1.1.7)	Red Pepper and Arabidopsis
A0A1U8E874	Q9M1H3	ABC transporter F family member 4 (ABC transporter ABCF.4) (AtABCF4) (GCN20-type ATP-binding cassette protein GCN4)	Red Pepper and Arabidopsis
A0A2G3A551	Q9M060	Eukaryotic translation initiation factor 6-2 (AteIF-6;2)	Red Pepper and Arabidopsis
A0A1U8EU36	Q38867	Peptidyl-prolyl cis-trans isomerase CYP19-3 (PPIase CYP19-3) (EC 5.2.1.8) (Cyclophilin of 19 kDa 3) (Cyclophilin-4) (Rotamase cyclophilin-2)	Red Pepper and Arabidopsis
A0A2G3AN00	B9DFR6	Cysteine synthase (EC 2.5.1.47)	Red Pepper and Arabidopsis
A0A1U8ELY2	Q9M0X9	4-coumarate--CoA ligase-like 7 (EC 6.2.1.-) (4-coumarate--CoA ligase isoform 6) (At4CL6)	Red Pepper and Arabidopsis
A0A1U8FJG3	Q9M0V6	Ferredoxin--NADP reductase, root isozyme 1, chloroplastic (EC 1.18.1.2) (Root FNR 1) (AtRFNR1)	Red Pepper and Arabidopsis
A0A1U8GVB0	P46637	Arginase 1, mitochondrial (EC 3.5.3.1) (Agmatinase ARGAH1) (EC 3.5.3.11) (Arginine amidohydrolase 1) (AtARGAH1)	Red Pepper and Arabidopsis
A0A1U8F4P4	F4JLM5	Isoleucine--tRNA ligase, cytoplasmic (EC 6.1.1.5) (Isoleucyl-tRNA synthetase) (IleRS)	Red Pepper and Arabidopsis
A0A2G3AL55	O23404	Pyruvate, phosphate dikinase 1, chloroplastic (EC 2.7.9.1) (Pyruvate, orthophosphate dikinase 1)	Red Pepper and Arabidopsis
A0A2G3AJ13	F4JL11	Importin subunit alpha-2 (IMPa-2)	Red Pepper and Arabidopsis
A0A1U8FWN9	Q8VZJ2	Probable glucan endo-1,3-beta-glucosidase At4g16260 (EC 3.2.1.39)	Red Pepper and Arabidopsis
A0A2G3AF35	Q8LB10	ATP-dependent Clp protease proteolytic subunit-related protein 4, chloroplastic (ClpR4) (Protein HAPPY ON NORFLURAZON 5)	Red Pepper and Arabidopsis
A0A1U8FKT0	P56820	Eukaryotic translation initiation factor 3 subunit D (eIF3d) (Eukaryotic translation initiation factor 3 subunit 7) (eIF-3-zeta) (p66)	Red Pepper and Arabidopsis
A0A2G2YY11	Q93Y35	26S proteasome non-ATPase regulatory subunit 6 homolog (26S proteasome regulatory subunit RPN7) (AtRPN7) (26S proteasome regulatory subunit S10 homolog)	Red Pepper and Arabidopsis
A0A2G2YUX4	Q9SCV0	Beta-galactosidase 12 (Lactase 12) (EC 3.2.1.23)	Red Pepper and Arabidopsis
A0A2G2Z5T3	Q9SUA1	DEK domain-containing chromatin-associated protein 3 (At-DEK3) (AtDEK-3) (Protein DEK 3)	Red Pepper and Arabidopsis
A0A2G2Z1J1	Q9SZD6	Polyprotein of EF-Ts, chloroplastic (150 kDa pro-protein) (Protein EMBRYO DEFECTIVE 2726) [Cleaved into: Plastid-specific ribosomal protein-7, chloroplastic; Elongation factor Ts, chloroplastic (EF-Ts)]	Red Pepper and Arabidopsis
A0A1U8E2Q2	Q8GY91	Putative L-ascorbate peroxidase 6 (AtAPx08) (EC 1.11.1.11)	Red Pepper and Arabidopsis
A0A2G2ZS00	P34802	Heterodimeric geranylgeranyl pyrophosphate synthase large subunit 1, chloroplastic (GGPP synthase 1) (GGPS1) (EC 2.5.1.-) ((2E,6E)-farnesyl diphosphate synthase 1) (Dimethylallyltranstransferase 1) (EC 2.5.1.1) (Farnesyl diphosphate synthase 1) (Farnesyltranstransferase 1) (EC 2.5.1.29) (Geranyltranstransferase 1) (EC 2.5.1.10)	Red Pepper and Arabidopsis
A0A2G3AAY2	Q9SZJ5	Serine hydroxymethyltransferase 1, mitochondrial (AtSHMT1) (EC 2.1.2.1) (Glycine hydroxymethyltransferase 1) (Serine Transhydroxymethyltransferase) (STM) (Serine methylase 1)	Red Pepper and Arabidopsis
A0A2G2YPL2	Q39108	Heterodimeric geranylgeranyl pyrophosphate synthase small subunit, chloroplastic	Red Pepper and Arabidopsis
A0A2G3AA34	P55034	26S proteasome non-ATPase regulatory subunit 4 homolog (26S proteasome regulatory subunit RPN10) (AtRPN10) (26S proteasome regulatory subunit S5A homolog) (Multiubiquitin chain-binding protein 1) (AtMCB1)	Red Pepper and Arabidopsis
A0A2G2YN95	Q9FPT1	Ubiquitin C-terminal hydrolase 12 (EC 3.4.19.12) (Deubiquitinating enzyme 12) (AtUBP12) (Ubiquitin thioesterase 12) (Ubiquitin-specific-processing protease 12)	Red Pepper and Arabidopsis
A0A2G2Y751	F4KFD7	26S proteasome regulatory subunit, putative (RPN5)	Red Pepper and Arabidopsis
A0A1U8DSA1	Q9LYE7	BIIDXI-like protein At5g11420	Red Pepper and Arabidopsis
A0A075B8I5	Q9LYV6	GEM-like protein 5	Red Pepper and Arabidopsis
A0A1U8FYB4	Q9LFL3	TOM1-like protein 1	Red Pepper and Arabidopsis
A0A2G2ZMQ2	Q39173	NADP-dependent alkenal double bond reductase P2 (EC 1.3.1.74)	Red Pepper and Arabidopsis
A0A2G2ZHT2	F4KH14	phosphoglucomutase (alpha-D-glucose-1,6-bisphosphate-dependent) (EC 5.4.2.2)	Red Pepper and Arabidopsis
A0A1U8E9N3	Q43314	Glutamate dehydrogenase 1 (GDH 1) (EC 1.4.1.3)	Red Pepper and Arabidopsis
A0A1U8GVW6	P83291	NADH-cytochrome b5 reductase-like protein (B5R) (EC 1.6.2.2)	Red Pepper and Arabidopsis
K4FZR6	Q8LAD2	Succinate--CoA ligase [ADP-forming] subunit alpha-2, mitochondrial (EC 6.2.1.5) (Succinyl-CoA synthetase subunit alpha-2) (SCS-alpha-2)	Red Pepper and Arabidopsis
A0A2G2XUT9	Q84WV1	T-complex protein 1 subunit gamma (TCP-1-gamma) (CCT-gamma) (Chaperonin CCT3)	Red Pepper and Arabidopsis
A0A2G2ZR28	Q94C74	Serine hydroxymethyltransferase 2, mitochondrial (AtSHMT2) (EC 2.1.2.1) (Glycine hydroxymethyltransferase 2) (Serine methylase 2)	Red Pepper and Arabidopsis
A0A2G3AD03	B9DGD6	Acetyl-coenzyme A synthetase, chloroplastic/glyoxysomal (EC 6.2.1.1) (Acetate--CoA ligase) (Acetyl-CoA synthetase)	Red Pepper and Arabidopsis
A0A1U8G5I0	Q9FG81	Aluminum induced protein with YGL and LRDR motifs (Aluminum-induced protein-like) (Putative aluminum-induced protein)	Red Pepper and Arabidopsis
A0A2G2YJE3	F4KG14	Guanylate-binding family protein	Red Pepper and Arabidopsis
A0A2G2ZYT0	Q9SCY0	Phosphoglucomutase, chloroplastic (PGM) (EC 5.4.2.2) (Glucose phosphomutase) (Protein REDUCED GRAVITROPIC 2)	Red Pepper and Arabidopsis
A0A2G2ZCR2	O64903	Nucleoside diphosphate kinase II, chloroplastic (NDK II) (NDP kinase II) (NDPK II) (NDPK Ia) (EC 2.7.4.6)	Red Pepper and Arabidopsis
A0A1U8DW84	P47924	Bifunctional riboflavin biosynthesis protein RIBA 1, chloroplastic (AtRIBA1) [Includes: 3,4-dihydroxy-2-butanone 4-phosphate synthase (DHBP synthase) (EC 4.1.99.12); GTP cyclohydrolase-2 (EC 3.5.4.25) (GTP cyclohydrolase II)]	Red Pepper and Arabidopsis
A0A1U8EWW1	Q9LV91	4-alpha-glucanotransferase DPE1, chloroplastic/amyloplastic (EC 2.4.1.25) (Amylomaltase) (Disproportionating enzyme) (D-enzyme) (Protein DISPROPORTIONATING ENZYME 1)	Red Pepper and Arabidopsis
A0A1U8FWS6	Q9FYA6	Branched-chain-amino-acid aminotransferase 5, chloroplastic (Atbcat-5) (EC 2.6.1.42)	Red Pepper and Arabidopsis
A0A2G3AAF5	Q9FJY6	glucose-6-phosphate 1-epimerase (EC 5.1.3.15)	Red Pepper and Arabidopsis
A0A2G2ZTJ5	P56797	Small ribosomal subunit protein uS2c (30S ribosomal protein S2, chloroplastic)	Red Pepper and Arabidopsis
A0A2G3AK98	P56772	Chloroplastic ATP-dependent Clp protease proteolytic subunit 1 (EC 3.4.21.92) (Endopeptidase ClpP1) (pClpP)	Red Pepper and Arabidopsis
A0A2G2Z291	P92549	ATP synthase subunit alpha, mitochondrial	Red Pepper and Arabidopsis
A0A1U8HCB0	P49209	Large ribosomal subunit protein uL6z/uL6y (60S ribosomal protein L9-1)	Both Pepper fruits and Arabidopsis
A0A2G2XYS8	Q93VC9	Cathepsin B-like protease 2 (EC 3.4.22.-) (Cathepsin B2) (AtCathB2)	Both Pepper fruits and Arabidopsis
A0A2G3AL19	Q9ZVS4	Eukaryotic aspartyl protease family protein (F15K9.17 protein)	Both Pepper fruits and Arabidopsis
A0A2G2XVN9	Q38858	Calreticulin-2	Both Pepper fruits and Arabidopsis
A0A2G2XXQ3	O80526	ATP-citrate synthase alpha chain protein 3 (ATP-citrate synthase A-3) (EC 2.3.3.8) (ATP-citrate lyase A-3) (Citrate cleavage enzyme A-3)	Both Pepper fruits and Arabidopsis
A0A2G2YHE8	O04487	Probable elongation factor 1-gamma 1 (EF-1-gamma 1) (eEF-1B gamma 1)	Both Pepper fruits and Arabidopsis
A0A1U8HA96	O04499	2,3-bisphosphoglycerate-independent phosphoglycerate mutase 1 (BPG-independent PGAM 1) (Phosphoglyceromutase 1) (EC 5.4.2.12) (PGAM-I 1)	Both Pepper fruits and Arabidopsis
A0A2G2YEX8	Q9SAC6	Alpha-glucan water dikinase 1, chloroplastic (EC 2.7.9.4) (Protein starch excess 1) (Protein starch-related R1)	Both Pepper fruits and Arabidopsis
A0A1U8FLK7	O65398	Lactoylglutathione lyase GLX1 (EC 4.4.1.5) (Glyoxalase I) (AtGLX1) (GlyI)	Both Pepper fruits and Arabidopsis
A0A1U8DV20	O65390	Aspartic proteinase A1 (EC 3.4.23.-)	Both Pepper fruits and Arabidopsis
A0A2G3AEK0	Q39041	Acid beta-fructofuranosidase 4, vacuolar (At beta fruct4) (AtBETAFRUCT4) (EC 3.2.1.26) (Acid invertase 4) (AI 4) (Acid sucrose hydrolase 4) (Vacuolar invertase 4) (Inv-V4) (VAC-INV 4) (VI 4)	Both Pepper fruits and Arabidopsis
A0A2G2ZGT7	Q9LPW0	Glyceraldehyde-3-phosphate dehydrogenase GAPA2, chloroplastic (EC 1.2.1.13) (NADP-dependent glyceraldehydephosphate dehydrogenase A subunit 2)	Both Pepper fruits and Arabidopsis
Q6S021	Q9XI91	Eukaryotic translation initiation factor 5A-1 (AtELF5A-1) (eIF-5A-1)	Both Pepper fruits and Arabidopsis
A0A1U8EXD0	Q9XI55	F9L1.8 protein (FAD/NAD(P)-binding oxidoreductase)	Both Pepper fruits and Arabidopsis
A0A1U8G334	O04130	D-3-phosphoglycerate dehydrogenase 2, chloroplastic (PGDH) (EC 1.1.1.95)	Both Pepper fruits and Arabidopsis
A0A089FZ95	Q9FWR4	Glutathione S-transferase DHAR1, mitochondrial (EC 2.5.1.18) (Chloride intracellular channel homolog 1) (CLIC homolog 1) (Glutathione-dependent dehydroascorbate reductase 1) (AtDHAR1) (GSH-dependent dehydroascorbate reductase 1) (mtDHAR) (EC 1.8.5.1)	Both Pepper fruits and Arabidopsis
A0A1U8GX36	Q9XI01	Protein disulfide isomerase-like 1-1 (AtPDIL1-1) (EC 5.3.4.1) (Protein disulfide-isomerase 1) (PDI 1) (Protein disulfide-isomerase 5) (AtPDI5)	Both Pepper fruits and Arabidopsis
A0A2G2YV42	Q56ZI2	Patellin-2	Both Pepper fruits and Arabidopsis
A0A2G2ZCU2	P33207	3-oxoacyl-[acyl-carrier-protein] reductase, chloroplastic (EC 1.1.1.100) (3-ketoacyl-acyl carrier protein reductase)	Both Pepper fruits and Arabidopsis
A0A1U8GM20	O23627	Glycine--tRNA ligase, mitochondrial 1 (EC 6.1.1.14) (Diadenosine tetraphosphate synthetase) (Ap4A synthetase) (EC 2.7.7.-) (Glycyl-tRNA synthetase 1) (GlyRS-1)	Both Pepper fruits and Arabidopsis
A0A1U8GF05	Q9SA18	Bifunctional aspartokinase/homoserine dehydrogenase 1, chloroplastic (AK-HD 1) (AK-HSDH 1) (Beta-aspartyl phosphate homoserine 1) [Includes: Aspartokinase (EC 2.7.2.4); Homoserine dehydrogenase (EC 1.1.1.3)]	Both Pepper fruits and Arabidopsis
A0A1U8GRH5	Q93Z53	Plastidial pyruvate kinase 3, chloroplastic (PKp3) (EC 2.7.1.40) (Pyruvate kinase I) (Pyruvate kinase isozyme B2, chloroplastic) (PKP-BETA2) (Plastidic pyruvate kinase beta subunit 2)	Both Pepper fruits and Arabidopsis
A0A2G2YA75	P25857	Glyceraldehyde-3-phosphate dehydrogenase GAPB, chloroplastic (EC 1.2.1.13) (NADP-dependent glyceraldehydephosphate dehydrogenase B)	Both Pepper fruits and Arabidopsis
A0A1U8ESQ6	P43297	Cysteine proteinase RD21A (EC 3.4.22.-) (Protein RESPONSIVE TO DEHYDRATION 21) (RD21)	Both Pepper fruits and Arabidopsis
A0A1U8GZI9	Q9M5K3	Dihydrolipoyl dehydrogenase 1, mitochondrial (AtmLPD1) (mtLPD1) (EC 1.8.1.4) (Dihydrolipoamide dehydrogenase 1) (Glycine cleavage system L protein 1) (Pyruvate dehydrogenase complex E3 subunit 1) (E3-1) (PDC-E3 1)	Both Pepper fruits and Arabidopsis
A0A2G2ZG40	P57720	Chorismate synthase, chloroplastic (EC 4.2.3.5) (5-enolpyruvylshikimate-3-phosphate phospholyase) (Protein EMBRYO DEFECTIVE 1144)	Both Pepper fruits and Arabidopsis
A0A1U8DZF4	Q9FXA2	Polyadenylate-binding protein 8 (PABP-8) (Poly(A)-binding protein 8)	Both Pepper fruits and Arabidopsis
A0A2G3A0H6	P36428	Alanine--tRNA ligase (EC 6.1.1.7) (Alanyl-tRNA synthetase) (AlaRS)	Both Pepper fruits and Arabidopsis
A0A2G2Z4B9	Q9MAH0	Phosphoenolpyruvate carboxylase 1 (AtPPC1) (PEPC 1) (PEPCase 1) (EC 4.1.1.31) (107-kDa PEPC polypeptide)	Both Pepper fruits and Arabidopsis
A0A1U8FTF8	Q9SYG7	Aldehyde dehydrogenase family 7 member B4 (EC 1.2.1.3) (Antiquitin-1) (Turgor-responsive ALDH)	Both Pepper fruits and Arabidopsis
A0A1U8E233	Q9ASR1	Elongation factor 2 (EF-2) (EC 3.6.5.-) (Protein LOW EXPRESSION OF OSMOTICALLY RESPONSIVE GENES 1)	Both Pepper fruits and Arabidopsis
A0A1U8EUA7	P52901	Pyruvate dehydrogenase E1 component subunit alpha-1, mitochondrial (PDHE1-A) (EC 1.2.4.1)	Both Pepper fruits and Arabidopsis
A0A2G2ZSN5	O80763	Probable nucleoredoxin 1 (AtNrx1) (EC 1.8.1.8)	Both Pepper fruits and Arabidopsis
A0A2G2Y0P8	O22707	Probable aldo-keto reductase 3 (EC 1.1.1.-)	Both Pepper fruits and Arabidopsis
A0A1U8GC69	Q5XEP2	Hsp70-Hsp90 organizing protein 2 (AtHop2)	Both Pepper fruits and Arabidopsis
A0A2G3AEH8	Q9SI75	Elongation factor G, chloroplastic (cEF-G) (Elongation factor EF-G/SCO1) (Protein SNOWY COTYLEDON 1, chloroplastic) (AtSCO1)	Both Pepper fruits and Arabidopsis
A0A2G3ADX0	Q8H0S9	Puromycin-sensitive aminopeptidase (PSA) (EC 3.4.11.14) (Cytosol alanyl aminopeptidase) (AAP-S) (Meiotic prophase aminopeptidase 1)	Both Pepper fruits and Arabidopsis
A0A2G3ADP6	P92947	Monodehydroascorbate reductase, chloroplastic/mitochondrial (EC 1.6.5.4) (Monodehydroascorbate reductase 5, mitochondrial) (AtMDAR5) (Monodehydroascorbate reductase 6, chloroplastic) (AtMDAR6)	Both Pepper fruits and Arabidopsis
A0A1U8G337	Q9SGW3	26S proteasome non-ATPase regulatory subunit 8 homolog A (26S proteasome regulatory subunit RPN12a) (AtRPN12a) (26S proteasome regulatory subunit S14 homolog A)	Both Pepper fruits and Arabidopsis
A0A2G2YUJ2	Q8W593	Probable lactoylglutathione lyase, chloroplastic (EC 4.4.1.5) (Glyoxalase I)	Both Pepper fruits and Arabidopsis
A0A1U8FBG2	Q9SFH9	Delta-aminolevulinic acid dehydratase 1, chloroplastic (ALADH1) (EC 4.2.1.24) (Porphobilinogen synthase)	Both Pepper fruits and Arabidopsis
A0A1U8GM07	Q9SGC1	Probable phosphoglucomutase, cytoplasmic 2 (PGM 2) (EC 5.4.2.2) (Glucose phosphomutase 2)	Both Pepper fruits and Arabidopsis
A0A2G2ZB77	Q9LDV4	Alanine aminotransferase 2, mitochondrial (AtAlaAT2) (AtAlaATm) (EC 2.6.1.2) (Alanine-2-oxoglutarate aminotransferase 3) (EC 2.6.1.-)	Both Pepper fruits and Arabidopsis
A0A1U8GBM0	O50039	Ornithine transcarbamylase, chloroplastic (OTCase) (EC 2.1.3.3) (Ornithine carbamoyltransferase, chloroplastic)	Both Pepper fruits and Arabidopsis
A0A1U8GAH7	Q9SGR6	AT1G76160 protein (SKU5 similar 5) (T23E18.10)	Both Pepper fruits and Arabidopsis
A0A2G2ZJK3	Q9SRG3	Protein disulfide isomerase-like 1-2 (AtPDIL1-2) (EC 5.3.4.1) (Protein disulfide-isomerase 2) (PDI 2) (Protein disulfide-isomerase 6) (AtPDI6)	Both Pepper fruits and Arabidopsis
A0A2G2Z4L0	Q9ZRW8	Glutathione S-transferase U19 (AtGSTU19) (EC 2.5.1.18) (GST class-tau member 19) (Glutathione S-transferase 8)	Both Pepper fruits and Arabidopsis
A0A1U8FAN4	O23654	V-type proton ATPase catalytic subunit A (V-ATPase subunit A) (EC 7.1.2.2) (V-ATPase 69 kDa subunit) (Vacuolar H(+)-ATPase subunit A) (Vacuolar proton pump subunit alpha)	Both Pepper fruits and Arabidopsis
A0A2G2Z692	O64530	Thiosulfate/3-mercaptopyruvate sulfurtransferase 1, mitochondrial (EC 2.8.1.1) (EC 2.8.1.2) (AtMST1) (Rhodanese homolog protein 1) (AtRDH1) (Sulfurtransferase 1) (AtStr1)	Both Pepper fruits and Arabidopsis
A0A1U8ETH0	Q9CA83	NADP-dependent malic enzyme 4, chloroplastic (AtNADP-ME4) (NADP-malic enzyme 4) (EC 1.1.1.40)	Both Pepper fruits and Arabidopsis
A0A1U8EMG9	Q9ZU52	Fructose-bisphosphate aldolase 3, chloroplastic (AtFBA3) (EC 4.1.2.13) (Protein PIGMENT DEFECTIVE 345)	Both Pepper fruits and Arabidopsis
A0A1U8ELM1	Q9SIF2	Heat shock protein 90-5, chloroplastic (AtHSP90.5) (AtHsp90-5) (Heat shock protein 88-1) (Hsp88-1) (Hsp90C) (Protein EMBRYO DEFECTIVE 1956) (Protein chlorate-resistance 88)	Both Pepper fruits and Arabidopsis
A0A1U8HAK9	O82662	Succinate--CoA ligase [ADP-forming] subunit beta, mitochondrial (EC 6.2.1.5) (Succinyl-CoA synthetase beta chain) (SCS-beta)	Both Pepper fruits and Arabidopsis
A0A2G2Y2N1	Q9SKP6	Triosephosphate isomerase, chloroplastic (TIM) (Triose-phosphate isomerase) (EC 5.3.1.1)	Both Pepper fruits and Arabidopsis
A0A1U8H309	P21238	Chaperonin 60 subunit alpha 1, chloroplastic (CPN-60 alpha 1) (Protein SCHLEPPERLESS) (RuBisCO large subunit-binding protein subunit alpha 1)	Both Pepper fruits and Arabidopsis
A0A1U8HA99	O04922	Probable glutathione peroxidase 2 (EC 1.11.1.9)	Both Pepper fruits and Arabidopsis
A0A2G2ZJX6	O48844	26S proteasome non-ATPase regulatory subunit 1 homolog A (26S proteasome regulatory subunit RPN2a) (AtRPN2a) (26S proteasome regulatory subunit S1 homolog A)	Both Pepper fruits and Arabidopsis
A0A1U8G5P8	Q96250	ATP synthase subunit gamma, mitochondrial (F-ATPase gamma subunit)	Both Pepper fruits and Arabidopsis
A0A2G2YPL3	Q9SJQ9	Fructose-bisphosphate aldolase 6, cytosolic (AtFBA6) (EC 4.1.2.13) (Cytosolic aldolase 2) (cAld2)	Both Pepper fruits and Arabidopsis
A0A2G2ZF64	O81644	Villin-2	Both Pepper fruits and Arabidopsis
A0A2G2ZI14	F4IW47	Transketolase-2, chloroplastic (TK) (EC 2.2.1.1)	Both Pepper fruits and Arabidopsis
A0A2G2YJU1	O82790	AT2G45990 protein (Expressed protein) (Ribosomal RNA small subunit methyltransferase G)	Both Pepper fruits and Arabidopsis
A0A1U8DUR9	O22263	Protein disulfide-isomerase like 2-1 (AtPDIL2-1) (EC 5.3.4.1) (P5) (Protein MATERNAL EFFECT EMBRYO ARREST 30) (Protein UNFERTILIZED EMBRYO SAC 5) (Protein disulfide isomerase 11) (AtPDI11) (Protein disulfide-isomerase A6) (Protein disulfide-isomerase like 4-1) (AtPDIL4-1)	Both Pepper fruits and Arabidopsis
A0A1U8F9M6	Q94K05	T-complex protein 1 subunit theta (TCP-1-theta) (CCT-theta) (Chaperonin CCT8) (Chaperonin containing TCP1 8) (TCP1-ring complex)	Both Pepper fruits and Arabidopsis
A0A2G2YZ20	P25858	Glyceraldehyde-3-phosphate dehydrogenase GAPC1, cytosolic (EC 1.2.1.12) (NAD-dependent glyceraldehydephosphate dehydrogenase C subunit 1)	Both Pepper fruits and Arabidopsis
A0A1U8F3C9	Q9ZPI5	Peroxisomal fatty acid beta-oxidation multifunctional protein MFP2 (AtMPF2) [Includes: Enoyl-CoA hydratase/3-2-trans-enoyl-CoA isomerase/3-hydroxybutyryl-CoA epimerase (EC 4.2.1.17) (EC 5.1.2.3) (EC 5.3.3.8); 3-hydroxyacyl-CoA dehydrogenase (EC 1.1.1.35)]	Both Pepper fruits and Arabidopsis
A0A2G2ZQF7	Q9S7W4	thiohydroximate-O-sulfate sulfate/sulfur-lyase (nitrile-forming) (EC 4.8.1.5)	Both Pepper fruits and Arabidopsis
A0A1U8H3K8	Q9ZPI1	Lysine--tRNA ligase, cytoplasmic (EC 6.1.1.6) (Lysyl-tRNA synthetase) (LysRS) (Lysyl-tRNA synthetase 1) (AtKRS-1)	Both Pepper fruits and Arabidopsis
A0A2G2XVS9	P53496	Actin-11 (EC 3.6.4.-)	Both Pepper fruits and Arabidopsis
A0A1U8GLV8	Q9LHA8	Heat shock 70 kDa protein 4 (Heat shock cognate 70 kDa protein 4) (Heat shock cognate protein 70-4) (AtHsc70-4) (Heat shock protein 70-4) (AtHsp70-4)	Both Pepper fruits and Arabidopsis
A0A2G3AJ36	Q9LJE4	Chaperonin 60 subunit beta 2, chloroplastic (CPN-60 beta 2)	Both Pepper fruits and Arabidopsis
A0A2G3A3T3	O49006	Pectinesterase/pectinesterase inhibitor 3 (Protein OVERLY ZINC SENSITIVE 2) [Cleaved into: Pectinesterase 3 of 42 kDa; Pectinesterase 3 of 38 kDa] [Includes: Pectinesterase inhibitor 3 (Pectin methylesterase inhibitor 3); Pectinesterase 3 (PE 3) (EC 3.1.1.11) (Pectin methylesterase 27) (AtPME27) (Pectin methylesterase 3) (AtPME3)]	Both Pepper fruits and Arabidopsis
A0A1U8F1N7	Q9LRR9	Glycolate oxidase 1 (AtGLO1) (GOX1) (EC 1.1.3.15) ((S)-2-hydroxy-acid oxidase GLO1) (Short chain alpha-hydroxy acid oxidase GLO1)	Both Pepper fruits and Arabidopsis
A0A2G2XX28	P31265	Translationally-controlled tumor protein 1 (TCTP1)	Both Pepper fruits and Arabidopsis
B5LAW5	A8MS68	Dihydrolipoyl dehydrogenase 1, chloroplastic (ptLPD1) (EC 1.8.1.4) (Dihydrolipoamide dehydrogenase 1) (Protein LIPOAMIDE DEHYDROGENASE 1) (Pyruvate dehydrogenase complex E3 subunit 1) (E3-1) (PDC-E3 1)	Both Pepper fruits and Arabidopsis
A0A2G3ADM5	P49077	Aspartate carbamoyltransferase, chloroplastic (EC 2.1.3.2) (Aspartate transcarbamylase) (ATCase)	Both Pepper fruits and Arabidopsis
A0A1U8FNG0	O81148	Proteasome subunit alpha type-4-A (20S proteasome alpha subunit C-1) (Proteasome 27 kDa subunit) (Proteasome component 9) (Proteasome subunit alpha type-3)	Both Pepper fruits and Arabidopsis
A0A1U8GCZ8	Q9LIK0	Plastidial pyruvate kinase 1, chloroplastic (PK1) (PKp1) (EC 2.7.1.40) (Pyruvate kinase II) (Pyruvate kinase isozyme A) (PKP-ALPHA)	Both Pepper fruits and Arabidopsis
A0A2G2ZK49	Q9LIR4	Dihydroxy-acid dehydratase, chloroplastic (AthDHAD) (DAD) (EC 4.2.1.9)	Both Pepper fruits and Arabidopsis
A0A1U8G5L2	P29197	Chaperonin CPN60, mitochondrial (HSP60)	Both Pepper fruits and Arabidopsis
A0A1U8GFE1	Q9LIB2	Alpha-glucan phosphorylase 1 (AtPHS1) (EC 2.4.1.1) (Alpha-glucan phosphorylase, L isozyme) (Starch phosphorylase L)	Both Pepper fruits and Arabidopsis
A0A1U8G625	Q9SU63	Aldehyde dehydrogenase family 2 member B4, mitochondrial (ALDH2a) (EC 1.2.1.3)	Both Pepper fruits and Arabidopsis
A0A1U8FIW0	Q9SMT7	Oxalate--CoA ligase (EC 6.2.1.8) (4-coumarate--CoA ligase isoform 8) (At4CL8) (4-coumarate--CoA ligase-like 10) (Acyl-activating enzyme 3) (Adenosine monophosphate binding protein 3) (AtMPBP3) (Oxalyl-CoA synthetase)	Both Pepper fruits and Arabidopsis
A0A2G2Z9C6	Q96327	ERBB-3 BINDING PROTEIN 1 (AtEBP1) (Proliferation-associated protein G2p) (AtG2) (Protein CELL-PROLIFERATION-RELATED) (AtCPR)	Both Pepper fruits and Arabidopsis
A0A2G2YPA9	Q9LFA3	Monodehydroascorbate reductase 1, peroxisomal (AtMDAR1) (EC 1.6.5.4)	Both Pepper fruits and Arabidopsis
A0A2G2YMS7	Q949U7	Peroxiredoxin-2E, chloroplastic (EC 1.11.1.25) (Glutaredoxin-dependent peroxiredoxin) (Peroxiredoxin IIE) (Thioredoxin peroxidase 2E)	Both Pepper fruits and Arabidopsis
A0A1U8EAH7	Q94KE3	Pyruvate kinase (EC 2.7.1.40)	Both Pepper fruits and Arabidopsis
A0A2G2YYV2	Q9M2U7	AT3g54400/T12E18_90 (Eukaryotic aspartyl protease family protein) (Nucleoid DNA-binding-like protein)	Both Pepper fruits and Arabidopsis
A0A1U8G9K5	Q05728	Phosphoribosylformylglycinamidine cyclo-ligase, chloroplastic (EC 6.3.3.1) (AIR synthase) (AIRS) (Phosphoribosyl-aminoimidazole synthetase)	Both Pepper fruits and Arabidopsis
A0A1U8F591	F4IWV2	2-oxoglutarate dehydrogenase, mitochondrial (EC 1.2.4.2) (2-oxoglutarate dehydrogenase complex component E1)	Both Pepper fruits and Arabidopsis
K4FXE7	P48491	Triosephosphate isomerase, cytosolic (TIM) (Triose-phosphate isomerase) (EC 5.3.1.1)	Both Pepper fruits and Arabidopsis
A0A1U8GZ15	P46283	Sedoheptulose-1,7-bisphosphatase, chloroplastic (EC 3.1.3.37) (SED(1,7)P2ase) (Sedoheptulose bisphosphatase) (SBPase)	Both Pepper fruits and Arabidopsis
A0A2G2Z4D9	Q05758	Ketol-acid reductoisomerase, chloroplastic (EC 1.1.1.86) (Acetohydroxy-acid reductoisomerase) (Alpha-keto-beta-hydroxylacyl reductoisomerase)	Both Pepper fruits and Arabidopsis
A0A1U8DRB7	O24653	Guanosine nucleotide diphosphate dissociation inhibitor 2 (AtGDI2)	Both Pepper fruits and Arabidopsis
A0A2G2YKL2	Q8RWV0	Transketolase-1, chloroplastic (TK) (EC 2.2.1.1)	Both Pepper fruits and Arabidopsis
A0A1U8FPN0	P42742	Proteasome subunit beta type-1 (20S proteasome beta subunit F-1) (Proteasome component 5) (Proteasome subunit beta type-6) (TAS-F22/FAFP98) (TAS-G39.20)	Both Pepper fruits and Arabidopsis
Q42493	O81439	Probable plastid-lipid-associated protein 1, chloroplastic (AtPap1) (Fibrillin-1a) (Plastoglobulin 35) (AtPGL35)	Both Pepper fruits and Arabidopsis
A0A1U8EKT2	P39207	Nucleoside diphosphate kinase 1 (EC 2.7.4.6) (Nucleoside diphosphate kinase I) (NDK I) (NDP kinase I) (NDPK I)	Both Pepper fruits and Arabidopsis
A0A1U8EGT3	Q9LD55	Eukaryotic translation initiation factor 3 subunit A (eIF3a) (Eukaryotic translation initiation factor 3 large subunit) (Eukaryotic translation initiation factor 3 subunit 10) (eIF-3-theta) (p114)	Both Pepper fruits and Arabidopsis
A0A2G2Z1D1	Q9T0K7	3-hydroxyisobutyryl-CoA hydrolase-like protein 3, mitochondrial (EC 3.1.2.-)	Both Pepper fruits and Arabidopsis
A0A2G2XZ82	O23255	Adenosylhomocysteinase 1 (AdoHcyase 1) (EC 3.13.2.1) (Protein EMBRYO DEFECTIVE 1395) (Protein HOMOLOGY-DEPENDENT GENE SILENCING 1) (S-adenosyl-L-homocysteine hydrolase 1) (SAH hydrolase 1)	Both Pepper fruits and Arabidopsis
A0A1U8GCP9	P47998	Cysteine synthase 1 (EC 2.5.1.47) (At.OAS.5-8) (Beta-substituted Ala synthase 1;1) (ARAth-Bsas1;1) (CSase A) (AtCS-A) (Cys-3A) (O-acetylserine (thiol)-lyase 1) (OAS-TL A) (O-acetylserine sulfhydrylase) (Protein ONSET OF LEAF DEATH 3)	Both Pepper fruits and Arabidopsis
A0A1U8GN34	O65202	Peroxisomal acyl-coenzyme A oxidase 1 (AOX 1) (EC 1.3.3.6) (Long-chain acyl-CoA oxidase) (AtCX1)	Both Pepper fruits and Arabidopsis
A0A2G3A7P9	Q8VYA4	At4g18810 (NAD(P)-binding Rossmann-fold superfamily protein)	Both Pepper fruits and Arabidopsis
A0A1U8EHG4	O81862	Class V chitinase (AtChiC) (EC 3.2.1.14) (EC 3.2.1.200)	Both Pepper fruits and Arabidopsis
A0A2G2ZZ50	F4JVN6	Tripeptidyl-peptidase 2 (EC 3.4.14.10) (Tripeptidyl-peptidase II) (TPPII)	Both Pepper fruits and Arabidopsis
A0A1U8FL37	O65423	AT4g21580/F18E5_200 (Oxidoreductase, zinc-binding dehydrogenase family protein) (Putative NADPH quinone oxidoreductase)	Both Pepper fruits and Arabidopsis
A0A1U8GLX0	Q8H103	Glucose-6-phosphate isomerase 1, chloroplastic (GPI 1) (EC 5.3.1.9) (Phosphoglucose isomerase 1) (PGI 1) (Phosphohexose isomerase) (PHI)	Both Pepper fruits and Arabidopsis
A0A2G2XUA1	O65570	Villin-4	Both Pepper fruits and Arabidopsis
A0A2G2YVK5	Q944P7	Leucine aminopeptidase 2, chloroplastic (EC 3.4.11.1) (Leucyl aminopeptidase 2) (AtLAP2) (Proline aminopeptidase 2) (EC 3.4.11.5) (Prolyl aminopeptidase 2)	Both Pepper fruits and Arabidopsis
A0A1U8GUL7	Q8GUP3	Sister chromatid cohesion protein PDS5 homolog C (Precocious dissociation of sisters protein 5-C) (AtPDS5C)	Both Pepper fruits and Arabidopsis
A0A2G2YA60	Q94JQ3	Serine hydroxymethyltransferase 3, chloroplastic (AtSHM3) (AtSHMT3) (EC 2.1.2.1) (Glycine hydroxymethyltransferase 3) (Serine methylase 3)	Both Pepper fruits and Arabidopsis
A0A1U8E2S3	Q94B78	Glycine dehydrogenase (decarboxylating) 1, mitochondrial (EC 1.4.4.2) (Glycine cleavage system P protein 1) (Glycine decarboxylase 1) (Glycine decarboxylase P-protein 1) (AtGLDP1) (Glycine dehydrogenase (aminomethyl-transferring) 1)	Both Pepper fruits and Arabidopsis
A0A1U8DRG8	O48917	UDP-sulfoquinovose synthase, chloroplastic (EC 3.13.1.1) (Sulfite:UDP-glucose sulfotransferase) (Sulfolipid biosynthesis protein)	Both Pepper fruits and Arabidopsis
A0A1U8DRZ6	Q8VZH2	Aminopeptidase M1 (EC 3.4.11.2) (Alpha-aminoacylpeptide hydrolase)	Both Pepper fruits and Arabidopsis
A0A2G2ZD36	Q93ZN9	LL-diaminopimelate aminotransferase, chloroplastic (AtDAP-AT) (DAP-AT) (DAP-aminotransferase) (LL-DAP-aminotransferase) (EC 2.6.1.83) (Protein ABERRANT GROWTH AND DEATH 2)	Both Pepper fruits and Arabidopsis
A0A1U8FY27	O49485	D-3-phosphoglycerate dehydrogenase 1, chloroplastic (EC 1.1.1.95) (Protein EMBRYO SAC DEVELOPMENT ARREST 9)	Both Pepper fruits and Arabidopsis
A0A2G2YLB7	F4JTQ0	Vacuolar proton pump subunit B (V-ATPase subunit B) (Vacuolar proton pump subunit B)	Both Pepper fruits and Arabidopsis
A0A2G3A4H8	Q944G9	Fructose-bisphosphate aldolase 2, chloroplastic (AtFBA2) (EC 4.1.2.13)	Both Pepper fruits and Arabidopsis
A0A2G3AAU7	Q945K7	Isocitrate dehydrogenase [NAD] catalytic subunit 5, mitochondrial (EC 1.1.1.41) (IDH-V) (Isocitric dehydrogenase 5) (NAD(+)-specific ICDH 5)	Both Pepper fruits and Arabidopsis
A0A2G3ANJ0	Q9ZNZ7	Ferredoxin-dependent glutamate synthase 1, chloroplastic/mitochondrial (EC 1.4.7.1) (Fd-GOGAT 1)	Both Pepper fruits and Arabidopsis
A0A2G2YFY5	Q9LZ66	Assimilatory sulfite reductase (ferredoxin), chloroplastic (AtSiR) (EC 1.8.7.1) (Sulfite reductase (ferredoxin))	Both Pepper fruits and Arabidopsis
A0A2G2Y1P8	Q93Y22	Coatomer subunit delta (Delta-coat protein) (Delta-COP)	Both Pepper fruits and Arabidopsis
A0A2G2YQE7	Q9M5J9	Polygalacturonase inhibitor 1 (Polygalacturonase-inhibiting protein 1) (PGIP-1)	Both Pepper fruits and Arabidopsis
A0A2G2ZI24	Q9C5A9	ATP synthase subunit beta-3, mitochondrial (EC 7.1.2.2)	Both Pepper fruits and Arabidopsis
A0A2G2Y3C6	Q9LDZ0	Heat shock 70 kDa protein 10, mitochondrial (Chaperone protein HscA homolog 2) (AtHscA2) (Heat shock protein 70-10) (AtHsp70-10) (Mitochondrial heat shock protein 70-2) (mtHsc70-2)	Both Pepper fruits and Arabidopsis
A0A2G2Y3B2	Q9LXC9	Soluble inorganic pyrophosphatase 6, chloroplastic (EC 3.6.1.1) (Inorganic pyrophosphatase 6) (Pyrophosphate phospho-hydrolase 6) (PPase 6)	Both Pepper fruits and Arabidopsis
A0A2G2Y8W6	P53492	Actin-7 (EC 3.6.4.-) (Actin-2)	Both Pepper fruits and Arabidopsis
A0A1U8EW17	Q84WM9	Elongation factor 1-beta 1 (EF-1-beta 1) (Elongation factor 1-beta' 1) (EF-1-beta' 1) (Elongation factor 1B-alpha 1) (eEF-1B alpha 1)	Both Pepper fruits and Arabidopsis
A0A1U8F4J3	Q9LYR4	Aldolase-type TIM barrel family protein (Putative transaldolase) (Transaldolase-like protein)	Both Pepper fruits and Arabidopsis
A0A2G3ACG7	Q9LF37	Chaperone protein ClpB3, chloroplastic (ATP-dependent Clp protease ATP-binding subunit ClpB homolog 3) (Casein lytic proteinase B3) (Protein ALBINO OR PALE GREEN 6)	Both Pepper fruits and Arabidopsis
A0A2G2ZH00	Q9FFE0	Putative 4-hydroxy-4-methyl-2-oxoglutarate aldolase 2 (HMG aldolase 2) (EC 4.1.3.17) (Oxaloacetate decarboxylase) (OAA decarboxylase) (EC 4.1.1.112) (Regulator of ribonuclease activity homolog 2) (RraA-like protein 2)	Both Pepper fruits and Arabidopsis
A0A2G2ZP98	Q39172	NADPH-dependent oxidoreductase 2-alkenal reductase (AtAER) (EC 1.3.1.-) (EC 1.3.1.74) (NADP-dependent alkenal double bond reductase P1) (DBR1) (NADPH-azodicarbonyl/quinone reductase) (NADPH:2-alkenal/one alpha,beta-hydrogenase) (ALH) (P1-zeta-crystallin protein) (P1-ZCr)	Both Pepper fruits and Arabidopsis
A0A2G2ZK77	P57751	UTP--glucose-1-phosphate uridylyltransferase 1 (EC 2.7.7.9) (UDP-glucose pyrophosphorylase 1) (AtUGP1) (UDPGP 1) (UGPase 1)	Both Pepper fruits and Arabidopsis
A0A2G3AAP4	Q9LF46	2-hydroxyacyl-CoA lyase (EC 4.1.2.63) (2-hydroxyphytanoyl-CoA lyase) (2-HPCL) (Oxalyl-CoA decarboxylase)	Both Pepper fruits and Arabidopsis
A0A2G2YNR6	O50008	5-methyltetrahydropteroyltriglutamate--homocysteine methyltransferase 1 (EC 2.1.1.14) (Cobalamin-independent methionine synthase 1) (AtMS1) (Vitamin-B12-independent methionine synthase 1)	Both Pepper fruits and Arabidopsis
A0A1U8E900	O65282	20 kDa chaperonin, chloroplastic (Chaperonin 10) (Ch-CPN10) (Cpn10) (Chaperonin 20) (Protein Cpn21)	Both Pepper fruits and Arabidopsis
A0A2G2YHG6	Q940P8	T-complex protein 1 subunit beta (TCP-1-beta) (CCT-beta) (Chaperonin CCT2)	Both Pepper fruits and Arabidopsis
A0A1U8G5F8	Q93VR3	GDP-mannose 3,5-epimerase (GDP-Man 3,5-epimerase) (EC 5.1.3.18)	Both Pepper fruits and Arabidopsis
B5LAS7	O04983	Biotin carboxylase, chloroplastic (EC 6.3.4.14) (Acetyl-coenzyme A carboxylase biotin carboxylase subunit A)	Both Pepper fruits and Arabidopsis
A0A1U8GMR8	Q56WN1	Glutamine synthetase cytosolic isozyme 1-1 (EC 6.3.1.2) (Glutamate--ammonia ligase GLN1;1) (GLN1;1)	Both Pepper fruits and Arabidopsis
A0A1U8FHS3	P42644	14-3-3-like protein GF14 psi (General regulatory factor 3) (Protein RARE COLD INDUCIBLE 1A)	Both Pepper fruits and Arabidopsis
A0A2G3ACK0	F4KHD5	A-kinase anchor-like protein	Both Pepper fruits and Arabidopsis
S5U252	Q39043	Heat shock 70 kDa protein BIP2 (Heat shock 70 kDa protein 12) (Heat shock protein 70-12) (AtHsp70-12) (Luminal-binding protein 2) (AtBP2) (BiP2)	Both Pepper fruits and Arabidopsis
A0A2G2ZXC6	P34795	Glucose-6-phosphate isomerase, cytosolic (GPI) (EC 5.3.1.9) (Phosphoglucose isomerase) (PGI) (Phosphohexose isomerase) (PHI)	Both Pepper fruits and Arabidopsis
A0A1U8G3L8	P57106	Malate dehydrogenase 2, cytoplasmic (EC 1.1.1.37) (Cytosolic NAD-dependent malate dehydrogenase 2) (cNAD-MDH2) (Cytosolic malate dehydrogenase 2) (Cytosolic MDH2)	Both Pepper fruits and Arabidopsis
A0A1U8E3G8	Q96533	Alcohol dehydrogenase class-3 (EC 1.1.1.1) (Alcohol dehydrogenase class-III) (Glutathione-dependent formaldehyde dehydrogenase) (FALDH) (FDH) (GSH-FDH) (EC 1.1.1.-) (S-(hydroxymethyl)glutathione dehydrogenase) (EC 1.1.1.284)	Both Pepper fruits and Arabidopsis
A0A1U8G2J5	Q09152	Farnesyl pyrophosphate synthase 1, mitochondrial (FPP synthase 1) (FPS 1) (EC 2.5.1.10) ((2E,6E)-farnesyl diphosphate synthase 1) (Dimethylallyltranstransferase 1) (EC 2.5.1.1) (Farnesyl diphosphate synthase 1) (Geranyltranstransferase 1)	Both Pepper fruits and Arabidopsis
A0A2G2ZZB8	Q9LUB2	indole-3-glycerol-phosphate synthase (EC 4.1.1.48)	Both Pepper fruits and Arabidopsis
A0A1U8HH05	Q8S4Y1	Acetyl-CoA acetyltransferase 2 (EC 2.3.1.9) (Acetoacetyl-CoA thiolase 2) (Thiolase 2) (Protein EMBRYO DEFECTIVE 1276)	Both Pepper fruits and Arabidopsis
A0A1U8F6G0	Q9FGX1	ATP-citrate synthase beta chain protein 2 (ATP-citrate synthase B-2) (EC 2.3.3.8) (ATP-citrate lyase B-2) (Citrate cleavage enzyme B-2)	Both Pepper fruits and Arabidopsis
A0A1U8E6Q9	Q9LTX9	Heat shock 70 kDa protein 7, chloroplastic (Chloroplast heat shock protein 70-2) (cpHsc70-2) (Heat shock protein 70-7) (AtHsp70-7)	Both Pepper fruits and Arabidopsis
A0A2G3A2X5	Q9FI56	Chaperone protein ClpC1, chloroplastic (ATP-dependent Clp protease ATP-binding subunit ClpC homolog 1) (Casein lytic proteinase C1) (Protein DE-REGULATED CAO ACCUMULATION 1) (Protein IRON-RESCUED MUTANT 1)	Both Pepper fruits and Arabidopsis
A0A2G2ZZW0	Q9FJD4	Importin subunit beta-1 (Karyopherin subunit beta-1) (ATKPNB1)	Both Pepper fruits and Arabidopsis
A0A1U8FZR2	P81760	Thylakoid lumenal 17.4 kDa protein, chloroplastic (P17.4)	Both Pepper fruits and Arabidopsis
A0A2G2YIG2	O03986	Heat shock protein 90-4 (AtHSP90.4) (AtHsp90-4) (Heat shock protein 81-4) (Hsp81-4)	Both Pepper fruits and Arabidopsis
A0A2G2YNK4	Q9SW96	Asparagine--tRNA ligase, cytoplasmic 1 (EC 6.1.1.22) (Asparaginyl-tRNA synthetase 1) (AsnRS 1) (Protein EMBRYO DEFECTIVE 2755)	Both Pepper fruits and Arabidopsis
A0A1U8H8G3	Q9FKK7	Xylose isomerase (EC 5.3.1.5)	Both Pepper fruits and Arabidopsis
A0A2G2YZV3	Q93ZT6	Eukaryotic translation initiation factor isoform 4G-1 (eIF(iso)4G-1)	Both Pepper fruits and Arabidopsis
A0A1U8ESC0	Q8H1E2	Malate dehydrogenase [NADP], chloroplastic (EC 1.1.1.82) (NADP-MDH)	Both Pepper fruits and Arabidopsis
A0A1U8EJF5	F4K0E8	4-hydroxy-3-methylbut-2-en-1-yl diphosphate synthase (ferredoxin), chloroplastic (EC 1.17.7.1) (1-hydroxy-2-methyl-2-(E)-butenyl 4-diphosphate synthase) (Protein CHLOROPLAST BIOGENESIS 4) (Protein CONSTITUTIVE SUBTILISIN 3)	Both Pepper fruits and Arabidopsis
A0A2G2YHV6	Q9FF55	Protein disulfide isomerase-like 1-4 (AtPDIL1-4) (EC 5.3.4.1) (Protein disulfide isomerase 2) (AtPDI2) (Protein disulfide isomerase-like 2-2) (AtPDIL2-2)	Both Pepper fruits and Arabidopsis
A0A1U8GME3	Q9FFP6	Pyruvate kinase (EC 2.7.1.40)	Both Pepper fruits and Arabidopsis
A0A2G2Y364	Q9FLG1	Beta-D-xylosidase 4 (AtBXL4) (EC 3.2.1.37)	Both Pepper fruits and Arabidopsis
J7H6W5	P19366	ATP synthase subunit beta, chloroplastic (EC 7.1.2.2) (ATP synthase F1 sector subunit beta) (F-ATPase subunit beta)	Both Pepper fruits and Arabidopsis
A0A2G3AK72	O03042	Ribulose bisphosphate carboxylase large chain (RuBisCO large subunit) (EC 4.1.1.39)	Both Pepper fruits and Arabidopsis
