# Supplementary material for: Persulfidome of Sweet Pepper Fruits during Ripening: The Case Study of Leucine Aminopeptidase That Is Positively Modulated by H2S
Source: Antioxidants (Basel). 2024 Jun 13;13(6):719. doi: 10.3390/antiox13060719 (PMC11200738; doi:10.3390/antiox13060719)
Supplement: Supplementary file 1 [file antioxidants-13-00719-s001.zip › Supplementary Table S4. The list of the proteins shown in the MapMan categories.xlsx]

## Sheet: Hoja1
Category	Subcategory	UniProt ID	Name	Fruit
Photosynthesis	photophosphorylation	A0A1U8FC47	Chlorophyll a-b binding protein, chloroplastic	-2
Photosynthesis	photophosphorylation	A0A1U8GR74	Chlorophyll a-b binding protein, chloroplastic	-2
Photosynthesis	photophosphorylation	A0A1U8HAX7	Chlorophyll a-b binding protein, chloroplastic	-2
Photosynthesis	photophosphorylation	A0A2G3A7Q1	Chlorophyll a-b binding protein, chloroplastic	-2
Photosynthesis	photophosphorylation	A0A2G2YS55	Chlorophyll a-b binding protein, chloroplastic	-2
Photosynthesis	photophosphorylation	J7H3S6	Photosystem II D2 protein (PSII D2 protein) (EC 1.10.3.9) (Photosystem Q(A) protein)	-2
Photosynthesis	photophosphorylation	A0A2G2XVH6	Photosystem II D2 protein	-2
Photosynthesis	photophosphorylation	A0A2G2YFA9	Photosystem II CP47 reaction center protein	-2
Photosynthesis	photophosphorylation	A0A1U8FJN4	Oxygen-evolving enhancer protein 1, chloroplastic	-2
Photosynthesis	photophosphorylation	A0A1U8FZN5	Oxygen-evolving enhancer protein 1, chloroplastic	-2
Photosynthesis	photophosphorylation	A0A2G2Z212	23 kDa subunit of oxygen evolving system of photosystem II (23 kDa thylakoid membrane protein) (OEC 23 kDa subunit)	-2
Photosynthesis	photophosphorylation	A0A1U8E5D6	UPF0603 protein, chloroplastic	-2
Photosynthesis	photophosphorylation	A0A1U8E3E3	Thioredoxin M-type, chloroplastic	2
Photosynthesis	photophosphorylation	A0A1U8E6Y3	Thioredoxin M3, chloroplastic	2
Photosynthesis	photophosphorylation	A0A2G2Z524	Thioredoxin M1, chloroplastic	2
Photosynthesis	photophosphorylation	A0A1U8GAG1	ATP-dependent zinc metalloprotease FTSH, chloroplastic	0
Photosynthesis	photophosphorylation	A0A2G2Z460	ATP-dependent zinc metalloprotease FTSH 8, chloroplastic	0
Photosynthesis	photophosphorylation	A0A1U8HLF6	Thioredoxin-like protein, chloroplastic	2
Photosynthesis	photophosphorylation	A0A2G2YZX1	Photosystem I P700 chlorophyll a apoprotein A1 (EC 1.97.1.12) (PSI-A) (PsaA)	-2
Photosynthesis	photophosphorylation	A0A1U8GVK4	Photosystem I reaction center subunit II, chloroplastic	-2
Photosynthesis	photophosphorylation	A0A1U8EMK1	PSI-K (Photosystem I subunit X)	-2
Photosynthesis	photophosphorylation	A0A1U8H8Y5	PSI subunit V	-2
Photosynthesis	photophosphorylation	A0A1U8HAW7	PSI subunit V	-2
Photosynthesis	photophosphorylation	A0A1U8EZE3	Photosystem I reaction center subunit N, chloroplastic	-2
Photosynthesis	photophosphorylation	A0A1U8FMQ7	Ferredoxin--NADP reductase, chloroplastic (FNR) (EC 1.18.1.2)	2
Photosynthesis	photophosphorylation	A0A1U8H309	RuBisCO large subunit-binding protein subunit alpha, chloroplastic	-2
Photosynthesis	photophosphorylation	A0A2G2YI86	RuBisCO large subunit-binding protein subunit alpha, chloroplastic	0
Photosynthesis	photophosphorylation	A0A2G3AJ36	RuBisCO large subunit-binding protein subunit beta, chloroplastic	0
Photosynthesis	photophosphorylation	A0A2G3AJI4	DNA-directed RNA polymerase (EC 2.7.7.6)	2
Photosynthesis	photophosphorylation	A0A2G2Z0D4	ATP synthase subunit b, chloroplastic	2
Photosynthesis	photophosphorylation	A0A2G2ZTJ5	ATP synthase subunit b, chloroplastic	2
Photosynthesis	photophosphorylation	J7H6W5	ATP synthase subunit beta, chloroplastic (EC 7.1.2.2) (ATP synthase F1 sector subunit beta) (F-ATPase subunit beta)	0
Photosynthesis	calvin cycle	A0A2G2Z7Q2	Ribulose bisphosphate carboxylase large chain (EC 4.1.1.39)	-2
Photosynthesis	calvin cycle	A0A023JGD7	Ribulose bisphosphate carboxylase small subunit, chloroplastic (RuBisCO small subunit)	-2
Photosynthesis	calvin cycle	A0A1U8H309	RuBisCO large subunit-binding protein subunit alpha, chloroplastic	-2
Photosynthesis	calvin cycle	A0A2G2YI86	RuBisCO large subunit-binding protein subunit alpha, chloroplastic	0
Photosynthesis	calvin cycle	A0A2G3AJ36	RuBisCO large subunit-binding protein subunit beta, chloroplastic	0
Photosynthesis	calvin cycle	A0A1U8HGQ0	10 kDa chaperonin	0
Photosynthesis	calvin cycle	A0A1U8ED17	10 kDa chaperonin 1, chloroplastic-like	2
Photosynthesis	calvin cycle	A0A2G2YR82	Ribulose bisphosphate carboxylase/oxygenase activase, chloroplastic (RA) (RuBisCO activase)	0
Photosynthesis	calvin cycle	A0A2G2Z688	Phosphoglycerate kinase (EC 2.7.2.3)	0
Photosynthesis	calvin cycle	A0A1U8GHN3	Glyceraldehyde-3-phosphate dehydrogenase (EC 1.2.1.-)	0
Photosynthesis	calvin cycle	A0A2G2YA75	Glyceraldehyde-3-phosphate dehydrogenase (EC 1.2.1.-)	2
Photosynthesis	calvin cycle	A0A2G2ZGT7	Glyceraldehyde-3-phosphate dehydrogenase (EC 1.2.1.-)	0
Photosynthesis	calvin cycle	A0A1U8EMG9	Fructose-bisphosphate aldolase (EC 4.1.2.13)	0
Photosynthesis	calvin cycle	A0A2G3A4H8	Fructose-bisphosphate aldolase (EC 4.1.2.13)	0
Photosynthesis	calvin cycle	A0A2G3AA97	Fructose-bisphosphate aldolase (EC 4.1.2.13)	0
Photosynthesis	calvin cycle	A0A2G3AH23	Fructose-bisphosphate aldolase (EC 4.1.2.13)	0
Photosynthesis	calvin cycle	A0A1U8EG73	fructose-bisphosphatase (EC 3.1.3.11) (D-fructose-1,6-bisphosphate 1-phosphohydrolase)	-2
Photosynthesis	calvin cycle	A0A2G2YKL2	transketolase (EC 2.2.1.1)	0
Photosynthesis	calvin cycle	A0A2G2ZI14	transketolase (EC 2.2.1.1)	0
Photosynthesis	calvin cycle	A0A1U8GZ15	Sedoheptulose-1,7-bisphosphatase, chloroplastic	0
Photosynthesis	calvin cycle	A0A1U8GUA7	Phosphoribulokinase (EC 2.7.1.19)	2
Photosynthesis	calvin cycle	A0A1U8ESC0	Malate dehydrogenase [NADP], chloroplastic (EC 1.1.1.82) (NADP-MDH)	0
Photosynthesis	photorespiration	A0A1U8EX10	Phosphoglycolate phosphatase 1A, chloroplastic	2
Photosynthesis	photorespiration	A0A1U8F1N7	(S)-2-hydroxy-acid oxidase (EC 1.1.3.15)	0
Photosynthesis	photorespiration	A0A1U8E2S3	Glycine cleavage system P protein (EC 1.4.4.2)	0
Photosynthesis	photorespiration	A0A1U8FUP9	Aminomethyltransferase (EC 2.1.2.10) (Glycine cleavage system T protein)	-2
Photosynthesis	photorespiration	A0A1U8GZI9	Dihydrolipoyl dehydrogenase (EC 1.8.1.4)	0
Photosynthesis	photorespiration	A0A2G2YB87	Dihydrolipoyl dehydrogenase (EC 1.8.1.4)	-2
Photosynthesis	photorespiration	A0A1U8FKG0	Glycine cleavage system H protein	-2
Photosynthesis	photorespiration	A0A2G3AAY2	Serine hydroxymethyltransferase (EC 2.1.2.1)	2
Photosynthesis	photorespiration	A0A2G2ZR28	Serine hydroxymethyltransferase (EC 2.1.2.1)	2
Photosynthesis	photorespiration	A0A1U8FV49	D-glycerate 3-kinase, chloroplastic	-2
Photosynthesis	CAM/C4 photosynthesis	A0A1U8EMD1	phosphoenolpyruvate carboxylase (EC 4.1.1.31)	-2
Photosynthesis	CAM/C4 photosynthesis	A0A2G2Z4B9	phosphoenolpyruvate carboxylase (EC 4.1.1.31)	0
Photosynthesis	CAM/C4 photosynthesis	A0A1U8G3L8	Malate dehydrogenase (EC 1.1.1.37)	0
Cellular respiration	glycolysis	A0A1U8F3J4	ATP-dependent 6-phosphofructokinase (ATP-PFK) (Phosphofructokinase) (EC 2.7.1.11) (Phosphohexokinase)	-2
Cellular respiration	glycolysis	A0A1U8FN75	Pyrophosphate--fructose 6-phosphate 1-phosphotransferase subunit beta (PFP) (EC 2.7.1.90) (6-phosphofructokinase, pyrophosphate dependent) (PPi-PFK) (Pyrophosphate-dependent 6-phosphofructose-1-kinase)	-2
Cellular respiration	glycolysis	A0A1U8GHK4	Pyrophosphate--fructose 6-phosphate 1-phosphotransferase subunit alpha (PFP) (6-phosphofructokinase, pyrophosphate dependent) (PPi-PFK) (Pyrophosphate-dependent 6-phosphofructose-1-kinase)	-2
Cellular respiration	glycolysis	A0A1U8EHW1	Fructose-bisphosphate aldolase (EC 4.1.2.13)	0
Cellular respiration	glycolysis	A0A2G2YPL3	Fructose-bisphosphate aldolase (EC 4.1.2.13)	0
Cellular respiration	glycolysis	K4FXE7	Triose phosphate isomerase cytosolic isoform-like protein (Triosephosphate isomerase, cytosolic)	0
Cellular respiration	glycolysis	A0A1U8F1D8	Glyceraldehyde-3-phosphate dehydrogenase (EC 1.2.1.-)	0
Cellular respiration	glycolysis	A0A1U8GME3	Pyruvate kinase (EC 2.7.1.40)	0
Cellular respiration	glycolysis	A0A1U8ELJ3	Lactoylglutathione lyase (EC 4.4.1.5) (Glyoxalase I)	-2
Cellular respiration	glycolysis	A0A1U8FLK7	Lactoylglutathione lyase (EC 4.4.1.5) (Glyoxalase I)	0
Cellular respiration	glycolysis	A0A2G2YUJ2	lactoylglutathione lyase (EC 4.4.1.5)	0
Cellular respiration	glycolysis	A0A1U8FLW7	Protein DJ-1-like protein D	-2
Cellular respiration	pyruvate oxidation	A0A1U8EUA7	Pyruvate dehydrogenase E1 component subunit alpha (EC 1.2.4.1)	0
Cellular respiration	pyruvate oxidation	A0A2G3A0K9	Pyruvate dehydrogenase E1 component subunit beta (EC 1.2.4.1)	-2
Cellular respiration	pyruvate oxidation	A0A1U8F4C0	Dihydrolipoamide acetyltransferase component of pyruvate dehydrogenase complex (EC 2.3.1.-)	0
Cellular respiration	pyruvate oxidation	A0A1U8HER3	Acetyltransferase component of pyruvate dehydrogenase complex (EC 2.3.1.12)	0
Cellular respiration	pyruvate oxidation	A0A1U8GZI9	Dihydrolipoyl dehydrogenase (EC 1.8.1.4)	0
Cellular respiration	pyruvate oxidation	A0A2G2YB87	Dihydrolipoyl dehydrogenase (EC 1.8.1.4)	-2
Cellular respiration	tricarboxylic acid cycle	A0A2G2Z5K7	Aconitate hydratase (Aconitase) (EC 4.2.1.3)	2
Cellular respiration	tricarboxylic acid cycle	A0A2G2Z3B6	Aconitate hydratase, cytoplasmic	2
Cellular respiration	tricarboxylic acid cycle	A0A2G3AAI2	Isocitrate dehydrogenase [NAD] catalytic subunit 6, mitochondrial	0
Cellular respiration	tricarboxylic acid cycle	A0A2G3AAU7	Isocitrate dehydrogenase [NAD] catalytic subunit 6, mitochondrial	2
Cellular respiration	tricarboxylic acid cycle	A0A2G2YKD2	Isocitrate dehydrogenase [NAD] regulatory subunit 3, mitochondrial	-2
Cellular respiration	tricarboxylic acid cycle	A0A1U8F591	oxoglutarate dehydrogenase (succinyl-transferring) (EC 1.2.4.2)	0
Cellular respiration	tricarboxylic acid cycle	A0A1U8GZI9	Dihydrolipoyl dehydrogenase (EC 1.8.1.4)	0
Cellular respiration	tricarboxylic acid cycle	A0A2G2YB87	Dihydrolipoyl dehydrogenase (EC 1.8.1.4)	-2
Cellular respiration	tricarboxylic acid cycle	K4FZR6	Succinate--CoA ligase [ADP-forming] subunit alpha, mitochondrial (EC 6.2.1.5) (Succinyl-CoA synthetase subunit alpha) (SCS-alpha)	2
Cellular respiration	tricarboxylic acid cycle	A0A1U8HAK9	Succinate--CoA ligase [ADP-forming] subunit beta, mitochondrial (EC 6.2.1.5) (Succinyl-CoA synthetase beta chain) (SCS-beta)	0
Cellular respiration	tricarboxylic acid cycle	A0A2G2Z6H8	fumarate hydratase (EC 4.2.1.2)	-2
Cellular respiration	tricarboxylic acid cycle	A0A2G2Z511	Malate dehydrogenase (EC 1.1.1.37)	0
Cellular respiration	tricarboxylic acid cycle	A0A2G2YXI1	Malic enzyme	-2
Cellular respiration	oxidative phosphorylation	A0A1U8EU30	NADH-ubiquinone oxidoreductase 75 kDa subunit, mitochondrial	0
Cellular respiration	oxidative phosphorylation	A0A1U8E1T5	Putative mitochondrial-processing peptidase subunit alpha-1	-2
Cellular respiration	oxidative phosphorylation	A0A2G2YD43	Mitochondrial-processing peptidase subunit beta	0
Cellular respiration	oxidative phosphorylation	A0A075W1C1	ATP synthase protein MI25	2
Cellular respiration	oxidative phosphorylation	A0A2G2ZDR2	ATP synthase protein MI25	2
Cellular respiration	oxidative phosphorylation	A0A2G2ZPY9	Putative ATP synthase 24 kDa subunit, mitochondrial	0
Cellular respiration	oxidative phosphorylation	A0A2G2ZI24	ATP synthase subunit beta (EC 7.1.2.2)	0
Cellular respiration	oxidative phosphorylation	A0A1U8G5P8	ATP synthase subunit gamma, mitochondrial	0
Carbohydrate metabolism	sucrose metabolism	K4FXE7	Triose phosphate isomerase cytosolic isoform-like protein (Triosephosphate isomerase, cytosolic)	0
Carbohydrate metabolism	sucrose metabolism	A0A1U8EHW1	Fructose-bisphosphate aldolase (EC 4.1.2.13)	0
Carbohydrate metabolism	sucrose metabolism	A0A2G2YPL3	Fructose-bisphosphate aldolase (EC 4.1.2.13)	0
Carbohydrate metabolism	sucrose metabolism	A0A2G2ZXC6	Glucose-6-phosphate isomerase (EC 5.3.1.9)	0
Carbohydrate metabolism	sucrose metabolism	A0A1U8E8L6	phosphoglucomutase (alpha-D-glucose-1,6-bisphosphate-dependent) (EC 5.4.2.2)	0
Carbohydrate metabolism	sucrose metabolism	A0A1U8GM07	phosphoglucomutase (alpha-D-glucose-1,6-bisphosphate-dependent) (EC 5.4.2.2)	0
Carbohydrate metabolism	sucrose metabolism	A0A2G2Y4H0	UTP--glucose-1-phosphate uridylyltransferase (EC 2.7.7.9)	0
Carbohydrate metabolism	sucrose metabolism	A0A2G2ZK77	UTP--glucose-1-phosphate uridylyltransferase (EC 2.7.7.9)	0
Carbohydrate metabolism	sucrose metabolism	A0A1U8H9A4	Sucrose-phosphate synthase (EC 2.4.1.14)	-2
Carbohydrate metabolism	sucrose metabolism	A0A2G2ZYI2	beta-fructofuranosidase (EC 3.2.1.26)	2
Carbohydrate metabolism	sucrose metabolism	A0A2G3AEK0	Acid beta-fructofuranosidase	0
Carbohydrate metabolism	sucrose metabolism	A0A1U8GCL2	Sucrose synthase (EC 2.4.1.13)	0
Carbohydrate metabolism	sucrose metabolism	A0A2G2YV19	Sucrose synthase (EC 2.4.1.13)	0
Carbohydrate metabolism	sucrose metabolism	A0A1U8HCC9	Fructokinase-2	-2
Carbohydrate metabolism	starch metabolism	A0A1U8GLX0	Glucose-6-phosphate isomerase (EC 5.3.1.9)	0
Carbohydrate metabolism	starch metabolism	A0A2G2ZYT0	phosphoglucomutase (alpha-D-glucose-1,6-bisphosphate-dependent) (EC 5.4.2.2)	2
Carbohydrate metabolism	starch metabolism	A0A1U8FQ92	Starch synthase, chloroplastic/amyloplastic (EC 2.4.1.-)	-2
Carbohydrate metabolism	starch metabolism	A0A2G3A918	Soluble starch synthase 3, chloroplastic/amyloplastic	-2
Carbohydrate metabolism	starch metabolism	A0A2G2YPP0	1,4-alpha-glucan branching enzyme (EC 2.4.1.18)	2
Carbohydrate metabolism	starch metabolism	A0A2G2ZST0	1,4-alpha-glucan branching enzyme (EC 2.4.1.18)	0
Carbohydrate metabolism	starch metabolism	A0A2G2YEX8	Alpha-glucan water dikinase, chloroplastic	0
Carbohydrate metabolism	starch metabolism	A0A2G2ZRN7	Alpha-amylase (EC 3.2.1.1) (1,4-alpha-D-glucan glucanohydrolase)	2
Carbohydrate metabolism	starch metabolism	A0A1U8EWW1	4-alpha-glucanotransferase (EC 2.4.1.25) (Amylomaltase) (Disproportionating enzyme)	2
Carbohydrate metabolism	starch metabolism	A0A1U8GFE1	Alpha-1,4 glucan phosphorylase (EC 2.4.1.1)	0
Carbohydrate metabolism	starch metabolism	A0A2G2YDS4	Alpha-1,4 glucan phosphorylase (EC 2.4.1.1)	0
Carbohydrate metabolism	sorbitol metabolism	A0A2G3AMN9	NADP-dependent D-sorbitol-6-phosphate dehydrogenase	2
Carbohydrate metabolism	mannose metabolism	A0A2G2ZHT2	phosphoglucomutase (alpha-D-glucose-1,6-bisphosphate-dependent) (EC 5.4.2.2)	2
Carbohydrate metabolism	mannose metabolism	A0A2G3AMN9	NADP-dependent D-sorbitol-6-phosphate dehydrogenase	2
Carbohydrate metabolism	ribose metabolism	A0A2G2Z4W0	Ribokinase (RK) (EC 2.7.1.15)	-2
Carbohydrate metabolism	oxidative pentose phosphate pathway	A0A2G2YKL2	transketolase (EC 2.2.1.1)	0
Carbohydrate metabolism	oxidative pentose phosphate pathway	A0A2G2ZI14	transketolase (EC 2.2.1.1)	0
Carbohydrate metabolism	oxidative pentose phosphate pathway	A0A1U8F4J3	transaldolase (EC 2.2.1.2)	0
Carbohydrate metabolism	gluconeogenesis	A0A2G3AL55	pyruvate, phosphate dikinase (EC 2.7.9.1)	2
Carbohydrate metabolism	fermentation	A0A2G2YL93	pyruvate decarboxylase (EC 4.1.1.1)	-2
Carbohydrate metabolism	fermentation	A0A1U8G625	Aldehyde dehydrogenase, mitochondrial	0
Carbohydrate metabolism	fermentation	A0A2G2YEG3	Aldehyde dehydrogenase, mitochondrial	2
Carbohydrate metabolism	plastidial glycolysis	A0A1U8EMG9	Fructose-bisphosphate aldolase (EC 4.1.2.13)	0
Carbohydrate metabolism	plastidial glycolysis	A0A2G3A4H8	Fructose-bisphosphate aldolase (EC 4.1.2.13)	0
Carbohydrate metabolism	plastidial glycolysis	A0A2G3AA97	Fructose-bisphosphate aldolase (EC 4.1.2.13)	0
Carbohydrate metabolism	plastidial glycolysis	A0A2G3AH23	Fructose-bisphosphate aldolase (EC 4.1.2.13)	0
Carbohydrate metabolism	plastidial glycolysis	A0A2G2Z688	Phosphoglycerate kinase (EC 2.7.2.3)	0
Carbohydrate metabolism	plastidial glycolysis	A0A2G2ZQB2	2,3-bisphosphoglycerate-dependent phosphoglycerate mutase	2
Carbohydrate metabolism	plastidial glycolysis	A0A1U8GCZ8	Pyruvate kinase (EC 2.7.1.40)	0
Carbohydrate metabolism	plastidial glycolysis	A0A1U8GRH5	Pyruvate kinase (EC 2.7.1.40)	0
Carbohydrate metabolism	nucleotide sugar biosynthesis	A0A1U8FQ24	UDP-glucose 6-dehydrogenase (EC 1.1.1.22)	-2
Carbohydrate metabolism	nucleotide sugar biosynthesis	A0A2G3ACI6	UDP-glucose 6-dehydrogenase (EC 1.1.1.22)	-2
Carbohydrate metabolism	nucleotide sugar biosynthesis	A0A1U8GTU5	UDP-glucuronate decarboxylase (EC 4.1.1.35)	-2
Carbohydrate metabolism	nucleotide sugar biosynthesis	A0A2G2YJ75	UDP-glucose 4,6-dehydratase	-2
Carbohydrate metabolism	nucleotide sugar biosynthesis	A0A2G2Z4Q2	Uncharacterized protein	-2
Carbohydrate metabolism	nucleotide sugar biosynthesis	A0A1U8EKL9	UDP-arabinopyranose mutase (EC 5.4.99.30)	2
Amino acid metabolism	glutamate group amino acid biosynthesis	A0A1U8E8L1	N-acetyl-gamma-glutamyl-phosphate reductase	0
Amino acid metabolism	glutamate group amino acid biosynthesis	A0A2G3AE76	acetylornithine transaminase (EC 2.6.1.11)	-2
Amino acid metabolism	glutamate group amino acid biosynthesis	A0A2G2YQV3	Arginine biosynthesis bifunctional protein ArgJ, chloroplastic [Cleaved into: Arginine biosynthesis bifunctional protein ArgJ alpha chain; Arginine biosynthesis bifunctional protein ArgJ beta chain] [Includes: Glutamate N-acetyltransferase (GAT) (EC 2.3.1.35) (Ornithine acetyltransferase) (OATase) (Ornithine transacetylase); Amino-acid acetyltransferase (EC 2.3.1.1) (N-acetylglutamate synthase) (…	2
Amino acid metabolism	glutamate group amino acid biosynthesis	A0A1U8GBM0	ornithine carbamoyltransferase (EC 2.1.3.3)	0
Amino acid metabolism	glutamate group amino acid biosynthesis	A0A1U8EP46	argininosuccinate synthase (EC 6.3.4.5) (Citrulline--aspartate ligase)	-2
Amino acid metabolism	glutamate group amino acid biosynthesis	A0A2G2ZQV9	Argininosuccinate lyase, chloroplastic	-2
Amino acid metabolism	glutamate group amino acid biosynthesis	A0A2G2Y519	Glutamate decarboxylase (EC 4.1.1.15)	0
Amino acid metabolism	glutamate group amino acid biosynthesis	A0A2G3A0R2	Glutamate decarboxylase (EC 4.1.1.15)	0
Amino acid metabolism	glutamate group amino acid biosynthesis	A0A2G2Z8V8	Delta-1-pyrroline-5-carboxylate synthase	2
Amino acid metabolism	glutamate group amino acid biosynthesis	A0A1U8HC78	Ribose-phosphate pyrophosphokinase 4	-2
Amino acid metabolism	glutamate group amino acid biosynthesis	A0A1U8E5E7	ATP phosphoribosyltransferase (EC 2.4.2.17)	2
Amino acid metabolism	glutamate group amino acid biosynthesis	A0A2G2YBC7	Histidine biosynthesis bifunctional protein hisIE, chloroplastic	-2
Amino acid metabolism	aspartate group amino acid biosynthesis	A0A2G2YVY9	aspartate-semialdehyde dehydrogenase (EC 1.2.1.11)	2
Amino acid metabolism	aspartate group amino acid biosynthesis	A0A1U8GGG2	4-hydroxy-tetrahydrodipicolinate synthase (EC 4.3.3.7)	2
Amino acid metabolism	aspartate group amino acid biosynthesis	A0A2G2ZD36	LL-diaminopimelate aminotransferase, chloroplastic	0
Amino acid metabolism	aspartate group amino acid biosynthesis	A0A2G2YQR1	diaminopimelate epimerase (EC 5.1.1.7)	2
Amino acid metabolism	aspartate group amino acid biosynthesis	A0A2G3AES2	Diaminopimelate decarboxylase 2, chloroplastic	0
Amino acid metabolism	aspartate group amino acid biosynthesis	A0A1U8GF05	Bifunctional aspartokinase/homoserine dehydrogenase 1, chloroplastic	0
Amino acid metabolism	aspartate group amino acid biosynthesis	A0A2G2YNR6	5-methyltetrahydropteroyltriglutamate--homocysteine S-methyltransferase (EC 2.1.1.14)	0
Amino acid metabolism	aspartate group amino acid biosynthesis	A0A2G2YJ24	Ribonuclease	0
Amino acid metabolism	aspartate group amino acid biosynthesis	A0A1U8G8Y5	Methionine gamma-lyase	-2
Amino acid metabolism	aspartate group amino acid biosynthesis	A0A2G2Z4D9	Acetohydroxy-acid reductoisomerase (Alpha-keto-beta-hydroxylacyl reductoisomerase)	0
Amino acid metabolism	aspartate group amino acid biosynthesis	A0A2G2ZK49	dihydroxy-acid dehydratase (EC 4.2.1.9)	0
Amino acid metabolism	aspartate group amino acid biosynthesis	A0A1U8FWS6	Branched-chain-amino-acid aminotransferase (EC 2.6.1.42)	2
Amino acid metabolism	pyruvate group amino acid biosynthesis	A0A2G2ZB77	alanine transaminase (EC 2.6.1.2)	2
Amino acid metabolism	pyruvate group amino acid biosynthesis	A0A2G3A3T6	alanine transaminase (EC 2.6.1.2)	0
Amino acid metabolism	pyruvate group amino acid biosynthesis	A0A2G2Z4D9	Acetohydroxy-acid reductoisomerase (Alpha-keto-beta-hydroxylacyl reductoisomerase)	0
Amino acid metabolism	pyruvate group amino acid biosynthesis	A0A2G2ZK49	dihydroxy-acid dehydratase (EC 4.2.1.9)	0
Amino acid metabolism	pyruvate group amino acid biosynthesis	A0A1U8FWS6	Branched-chain-amino-acid aminotransferase (EC 2.6.1.42)	2
Amino acid metabolism	pyruvate group amino acid biosynthesis	A0A2G2ZL09	3-isopropylmalate dehydratase (EC 4.2.1.33)	-2
Amino acid metabolism	pyruvate group amino acid biosynthesis	A0A2G2ZAA2	3-isopropylmalate dehydratase small subunit 1	-2
Amino acid metabolism	serine group amino acid biosynthesis	A0A1U8FY27	D-3-phosphoglycerate dehydrogenase (EC 1.1.1.95)	0
Amino acid metabolism	serine group amino acid biosynthesis	A0A1U8G334	D-3-phosphoglycerate dehydrogenase (EC 1.1.1.95)	0
Amino acid metabolism	serine group amino acid biosynthesis	A0A2G3AA64	Phosphoserine aminotransferase (EC 2.6.1.52)	-2
Amino acid metabolism	serine group amino acid biosynthesis	A0A1U8GCP9	Cysteine synthase (EC 2.5.1.47)	0
Amino acid metabolism	serine group amino acid biosynthesis	A0A2G3AN00	Cysteine synthase (EC 2.5.1.47)	2
Amino acid metabolism	serine group amino acid biosynthesis	A0A2G3AAY2	Serine hydroxymethyltransferase (EC 2.1.2.1)	2
Amino acid metabolism	serine group amino acid biosynthesis	A0A2G2YA60	Serine hydroxymethyltransferase (EC 2.1.2.1)	0
Amino acid metabolism	serine group amino acid biosynthesis	A0A2G2ZJS8	Serine hydroxymethyltransferase (EC 2.1.2.1)	-2
Amino acid metabolism	serine group amino acid biosynthesis	A0A2G2ZR28	Serine hydroxymethyltransferase (EC 2.1.2.1)	2
Amino acid metabolism	shikimate group amino acid biosynthesis	A0A2G2ZG40	Chorismate synthase (EC 4.2.3.5)	0
Amino acid metabolism	shikimate group amino acid biosynthesis	A0A2G2ZZB8	indole-3-glycerol-phosphate synthase (EC 4.1.1.48)	0
Amino acid metabolism	amino acid degradation	A0A1U8GVB0	Arginase 1, mitochondrial	2
Amino acid metabolism	amino acid degradation	A0A2G2ZUK2	Succinate-semialdehyde dehydrogenase (EC 1.2.1.24)	-2
Amino acid metabolism	amino acid degradation	A0A1U8E404	Glyoxylate/succinic semialdehyde reductase 2, chloroplastic	-2
Amino acid metabolism	amino acid degradation	A0A2G2Z2M4	Saccharopine dehydrogenase-like C-terminal domain-containing protein	2
Amino acid metabolism	amino acid degradation	A0A1U8FTF8	aldehyde dehydrogenase (NAD(+)) (EC 1.2.1.3)	0
Amino acid metabolism	amino acid degradation	A0A2G2Z692	Sulfurtransferase	0
Amino acid metabolism	amino acid degradation	A0A1U8FWS6	Branched-chain-amino-acid aminotransferase (EC 2.6.1.42)	2
Amino acid metabolism	amino acid degradation	B5LAT5	Dihydrolipoamide acetyltransferase component of pyruvate dehydrogenase complex (EC 2.3.1.-)	2
Amino acid metabolism	amino acid degradation	A0A1U8GZI9	Dihydrolipoyl dehydrogenase (EC 1.8.1.4)	0
Amino acid metabolism	amino acid degradation	A0A2G2YB87	Dihydrolipoyl dehydrogenase (EC 1.8.1.4)	-2
Amino acid metabolism	amino acid degradation	A0A2G2Y3D1	methylmalonate-semialdehyde dehydrogenase (CoA acylating) (EC 1.2.1.27)	2
Amino acid metabolism	amino acid degradation	A0A2G2YTC2	homogentisate 1,2-dioxygenase (EC 1.13.11.5)	-2
Amino acid metabolism	amino acid degradation	A0A2G2XXP7	glutathione transferase (EC 2.5.1.18)	-2
Amino acid metabolism	amino acid degradation	A0A1U8G8Y5	Methionine gamma-lyase	-2
Lipid metabolism	fatty acid metabolism	A0A1U8HMF6	Mitochondrial dicarboxylate/tricarboxylate transporter DTC	0
Lipid metabolism	fatty acid metabolism	A0A2G2XXQ3	ATP citrate synthase (EC 2.3.3.8)	0
Lipid metabolism	fatty acid metabolism	A0A2G2YEK3	ATP citrate synthase (EC 2.3.3.8)	-2
Lipid metabolism	fatty acid metabolism	A0A1U8F6G0	ATP citrate synthase (EC 2.3.3.8)	0
Lipid metabolism	fatty acid metabolism	A0A2G3AJ33	ATP citrate synthase (EC 2.3.3.8)	-2
Lipid metabolism	fatty acid metabolism	A0A1U8G3L8	Malate dehydrogenase (EC 1.1.1.37)	0
Lipid metabolism	fatty acid metabolism	A0A1U8E7W8	Malic enzyme	-2
Lipid metabolism	fatty acid metabolism	A0A1U8ETH0	Malic enzyme	0
Lipid metabolism	fatty acid metabolism	A0A1U8GCZ8	Pyruvate kinase (EC 2.7.1.40)	0
Lipid metabolism	fatty acid metabolism	A0A1U8GRH5	Pyruvate kinase (EC 2.7.1.40)	0
Lipid metabolism	fatty acid metabolism	B5LAW2	Pyruvate dehydrogenase E1 component subunit alpha (EC 1.2.4.1)	-2
Lipid metabolism	fatty acid metabolism	A0A1U8ET35	Pyruvate dehydrogenase E1 component subunit beta (EC 1.2.4.1)	2
Lipid metabolism	fatty acid metabolism	A0A1U8GMI8	Pyruvate dehydrogenase E1 component subunit beta (EC 1.2.4.1)	2
Lipid metabolism	fatty acid metabolism	A0A1U8EIE7	Dihydrolipoamide acetyltransferase component of pyruvate dehydrogenase complex (EC 2.3.1.-)	2
Lipid metabolism	fatty acid metabolism	B5LAW5	Dihydrolipoyl dehydrogenase 2, chloroplastic (Putative pyruvate dehydrogenase E3 subunit)	0
Lipid metabolism	fatty acid metabolism	A0A2G3AD03	Acetyl-coenzyme A synthetase (EC 6.2.1.1)	2
Lipid metabolism	fatty acid metabolism	B5LAS6	acetyl-CoA carboxytransferase (EC 2.1.3.15)	-2
Lipid metabolism	fatty acid metabolism	B5LAS7	Biotin carboxylase (EC 6.3.4.14) (Acetyl-coenzyme A carboxylase biotin carboxylase subunit A)	0
Lipid metabolism	fatty acid metabolism	A0A1U8FI08	Biotin carboxyl carrier protein of acetyl-CoA carboxylase	-2
Lipid metabolism	fatty acid metabolism	A0A1U8FT05	beta-ketoacyl-[acyl-carrier-protein] synthase I (EC 2.3.1.41)	-2
Lipid metabolism	fatty acid metabolism	B5LAU5	3-hydroxyacyl-[acyl-carrier-protein] dehydratase (EC 4.2.1.59)	-2
Lipid metabolism	fatty acid metabolism	A0A2G2ZCU2	3-oxoacyl-[acyl-carrier-protein] reductase (EC 1.1.1.100)	0
Lipid metabolism	fatty acid metabolism	A0A2G3AHH4	Enoyl-[acyl-carrier-protein] reductase [NADH], chloroplastic	2
Lipid metabolism	fatty acid metabolism	B5LAV8	[acyl-carrier-protein] S-malonyltransferase (EC 2.3.1.39)	-2
Lipid metabolism	fatty acid metabolism	A0A1U8F6Y1	NADH-cytochrome b5 reductase (EC 1.6.2.2)	-2
Lipid metabolism	fatty acid metabolism	A0A2G2Y5S2	Acyl-[acyl-carrier-protein] desaturase (EC 1.14.19.-)	2
Lipid metabolism	fatty acid metabolism	A0A1U8E5V9	Protein FATTY ACID EXPORT 3, chloroplastic	-2
Lipid metabolism	fatty acid metabolism	A0A1U8F3C9	Glyoxysomal fatty acid beta-oxidation multifunctional protein MFP-a	0
Lipid metabolism	fatty acid metabolism	A0A1U8GE96	3-ketoacyl-CoA thiolase B, peroxisomal	2
Lipid metabolism	fatty acid metabolism	A0A2G2YTL0	Citrate synthase (EC 2.3.3.16)	-2
Lipid metabolism	fatty acid metabolism	A0A2G2Z5K7	Aconitate hydratase (Aconitase) (EC 4.2.1.3)	2
Lipid metabolism	fatty acid metabolism	A0A2G2Z3B6	Aconitate hydratase, cytoplasmic	2
Lipid metabolism	glycerolipid metabolism	A0A2G2ZVT2	Putative phospholipid:diacylglycerol acyltransferase 2	-2
Lipid metabolism	glycerolipid metabolism	A0A2G2ZC51	Phospholipase D (EC 3.1.4.4)	2
Lipid metabolism	galactolipid and sulfolipid biosynthesis	A0A1U8DRG8	UDP-sulfoquinovose synthase, chloroplastic	0
Lipid metabolism	phytosterol metabolism	A0A1U8FQK2	Delta(24)-sterol reductase	-2
Lipid metabolism	lipid trafficking	A0A2G2Y0B8	Acyl-CoA-binding domain-containing protein 4	-2
Lipid metabolism	lipid trafficking	A0A2G3A9J3	Protein TRIGALACTOSYLDIACYLGLYCEROL 2, chloroplastic	-2
Lipid metabolism	plastoglobule-associated activities	Q42493	Fibrillin (Fibrillin 1 protein) (Light-induced protein, chloroplastic) (Plastid-lipid-associated protein) (Plastoglobules associated protein)	0
Lipid metabolism	plastoglobule-associated activities	A0A1U8GD50	Putative plastid-lipid-associated protein 6, chloroplastic	0
Nucleotide metabolism	purines	A0A2G3A844	phosphoribosylformylglycinamidine synthase (EC 6.3.5.3) (Formylglycinamide ribonucleotide amidotransferase) (Formylglycinamide ribotide amidotransferase)	2
Nucleotide metabolism	purines	A0A1U8G9K5	phosphoribosylformylglycinamidine cyclo-ligase (EC 6.3.3.1)	0
Nucleotide metabolism	purines	A0A2G2YZL5	Adenylosuccinate lyase (ASL) (EC 4.3.2.2) (Adenylosuccinase)	2
Nucleotide metabolism	purines	A0A1U8GC10	adenine phosphoribosyltransferase (EC 2.4.2.7)	-2
Nucleotide metabolism	purines	A0A1U8EFW0	Adenosine kinase (AK) (EC 2.7.1.20) (Adenosine 5'-phosphotransferase)	-2
Nucleotide metabolism	pyrimidines	A0A2G3ADM5	aspartate carbamoyltransferase (EC 2.1.3.2)	0
Nucleotide metabolism	pyrimidines	A0A1U8E220	Dihydroorotate dehydrogenase (quinone), mitochondrial (DHOdehase) (EC 1.3.5.2)	-2
Nucleotide metabolism	pyrimidines	A0A1U8EL35	Uridine 5'-monophosphate synthase (EC 2.4.2.10) (EC 4.1.1.23)	-2
Nucleotide metabolism	pyrimidines	A0A2G2ZAS8	uridine/cytidine kinase (EC 2.7.1.48)	-2
Nucleotide metabolism	pyrimidines	B5LAW1	Alanine--glyoxylate aminotransferase 2-like protein 1, mitochondrial (Putative aminotransferase)	-2
Nucleotide metabolism	deoxynucleotides	A0A1U8EKT2	Nucleoside diphosphate kinase (EC 2.7.4.6)	0
Nucleotide metabolism	deoxynucleotides	A0A1U8FXC0	Nucleoside diphosphate kinase (EC 2.7.4.6)	2
Nucleotide metabolism	deoxynucleotides	A0A2G2ZCR2	Nucleoside diphosphate kinase (EC 2.7.4.6)	2
Coenzyme metabolism	thiamine pyrophosphate biosynthesis	A0A1U8FC73	Thiamine thiazole synthase, chloroplastic (Thiazole biosynthetic enzyme) (EC 2.4.2.60)	-2
Coenzyme metabolism	S-adenosyl methionine (SAM) cycle	B5LAW6	S-adenosylmethionine synthase (EC 2.5.1.6)	-2
Coenzyme metabolism	S-adenosyl methionine (SAM) cycle	A0A2G2XZ82	Adenosylhomocysteinase (EC 3.13.2.1)	0
Coenzyme metabolism	tetrahydrofolate metabolism	A0A1U8F633	Methylenetetrahydrofolate reductase	-2
Coenzyme metabolism	pyridoxal-phosphate homeostasis	A0A2G2ZE53	Putative pyridoxal 5'-phosphate synthase subunit PDX1.1	-2
Coenzyme metabolism	prenylquinone biosynthesis	A0A2G2Z1I4	Ubiquinone biosynthesis protein	0
Coenzyme metabolism	FMN/FAD biosynthesis	A0A1U8DW84	GTP cyclohydrolase II (EC 3.5.4.25)	2
Coenzyme metabolism	FMN/FAD biosynthesis	A0A1U8EHS3	6,7-dimethyl-8-ribityllumazine synthase (DMRL synthase) (EC 2.5.1.78)	2
Coenzyme metabolism	FMN/FAD biosynthesis	A0A1U8F770	6,7-dimethyl-8-ribityllumazine synthase (DMRL synthase) (EC 2.5.1.78)	2
Coenzyme metabolism	phosphoadenosine phosphosulfate (PAPS) homeostasis	A0A2G2ZV32	sulfate adenylyltransferase (EC 2.7.7.4)	-2
Coenzyme metabolism	iron-sulfur cluster assembly machinery	A0A2G3A971	UPF0051 protein	-2
Coenzyme metabolism	iron-sulfur cluster assembly machinery	A0A2G3APL6	Protein ABCI7, chloroplastic	-2
Coenzyme metabolism	iron-sulfur cluster assembly machinery	A0A2G2Y3C6	Heat shock 70 kDa protein, mitochondrial	0
Coenzyme metabolism	tetrapyrrole biosynthesis	A0A2G2ZGQ6	glutamate-1-semialdehyde 2,1-aminomutase (EC 5.4.3.8)	-2
Coenzyme metabolism	tetrapyrrole biosynthesis	A0A1U8FBG2	Delta-aminolevulinic acid dehydratase (EC 4.2.1.24)	0
Coenzyme metabolism	tetrapyrrole biosynthesis	A0A2G2Z6B1	hydroxymethylbilane synthase (EC 2.5.1.61) (Hydroxymethylbilane synthase)	-2
Coenzyme metabolism	tetrapyrrole biosynthesis	A0A1U8EMR2	coproporphyrinogen oxidase (EC 1.3.3.3)	2
Coenzyme metabolism	heme biosynthesis	A0A1U8DYR9	Heme oxygenase 1, chloroplastic	2
Coenzyme metabolism	heme biosynthesis	A0A1U8EZN6	Heme-binding protein 2-like	-2
Coenzyme metabolism	chlorophyll metabolism	A0A2G2YJA3	Mg-protoporphyrin IX chelatase (EC 6.6.1.1)	-2
Coenzyme metabolism	chlorophyll metabolism	A0A1U8F9Y7	NADPH-protochlorophyllide oxidoreductase (EC 1.3.1.33)	-2
Coenzyme metabolism	chlorophyll metabolism	A0A2G2XZH3	NADPH-protochlorophyllide oxidoreductase (EC 1.3.1.33)	-2
Coenzyme metabolism	chlorophyll metabolism	A0A2G2YHJ4	Pheophorbide a oxygenase, chloroplastic	2
Coenzyme metabolism	chlorophyll metabolism	A0A2G3AAP4	2-hydroxyacyl-CoA lyase	0
Coenzyme metabolism	chlorophyll metabolism	A0A1U8E3W9	Acyltransferase-like protein, chloroplastic	2
Coenzyme metabolism	chlorophyll metabolism	A0A2G3A097	Cytochrome 89A9	2
Polyamine metabolism	putrescine biosynthesis	A0A1U8GVB0	Arginase 1, mitochondrial	2
Polyamine metabolism	spermidine biosynthesis	A0A088DA02	spermidine synthase (EC 2.5.1.16)	-2
Secondary metabolism	terpenoids	A0A1U8HH05	Putative acetyl-CoA acetyltransferase, cytosolic 2	0
Secondary metabolism	terpenoids	A0A2G2Y6C6	Diphosphomevalonate decarboxylase	-2
Secondary metabolism	terpenoids	A0A2G3A1W2	1-deoxy-D-xylulose-5-phosphate reductoisomerase (EC 1.1.1.267)	-2
Secondary metabolism	terpenoids	A0A1U8DV81	2-C-methyl-D-erythritol 4-phosphate cytidylyltransferase, chloroplastic	2
Secondary metabolism	terpenoids	A0A1U8EJF5	4-hydroxy-3-methylbut-2-en-1-yl diphosphate synthase (Ferredoxin), chloroplastic	0
Secondary metabolism	terpenoids	A0A2G2Y3Z8	4-hydroxy-3-methylbut-2-enyl diphosphate reductase	-2
Secondary metabolism	terpenoids	A0A2G2YPL2	Heterodimeric geranylgeranyl pyrophosphate synthase small subunit, chloroplastic	2
Secondary metabolism	terpenoids	A0A1U8G2J5	Farnesyl pyrophosphate synthase 1	0
Secondary metabolism	terpenoids	A0A2G2YPL2	Heterodimeric geranylgeranyl pyrophosphate synthase small subunit, chloroplastic	2
Secondary metabolism	terpenoids	A0A2G2ZPP0	Terpene cyclase/mutase family member (EC 5.4.99.-)	-2
Secondary metabolism	terpenoids	A0A2G2ZPP0	Terpene cyclase/mutase family member (EC 5.4.99.-)	-2
Secondary metabolism	terpenoids	A0A2G3AKA3	Carotenoid 9,10(9',10')-cleavage dioxygenase 1	-2
Secondary metabolism	phenolics	A0A1U8GE96	3-ketoacyl-CoA thiolase B, peroxisomal	2
Secondary metabolism	betaines	A0A1U8G676	Betaine aldehyde dehydrogenase, chloroplastic	-2
Redox homeostasis	reactive oxygen scavenging	A0A2G2ZJC1	Superoxide dismutase (EC 1.15.1.1)	2
Redox homeostasis	reactive oxygen scavenging	A0A2G2YAT8	Catalase (EC 1.11.1.6)	0
Redox homeostasis	reactive oxygen scavenging	A0A1U8HA99	Glutathione peroxidase	0
Redox homeostasis	reactive oxygen scavenging	A0A1U8EXY8	Glutathione peroxidase	0
Redox homeostasis	glutathione-based redox regulation	A0A2G2XXP7	glutathione transferase (EC 2.5.1.18)	-2
Redox homeostasis	glutathione-based redox regulation	A0A1U8HCC7	glutathione transferase (EC 2.5.1.18)	0
Redox homeostasis	glutathione-based redox regulation	A0A1U8HKJ3	glutathione transferase (EC 2.5.1.18)	-2
Redox homeostasis	glutathione-based redox regulation	A0A2G2Z4L0	glutathione transferase (EC 2.5.1.18)	2
Redox homeostasis	glutathione-based redox regulation	A0A2G2Z4X3	glutathione transferase (EC 2.5.1.18)	2
Redox homeostasis	glutathione-based redox regulation	C0LF68	glutathione transferase (EC 2.5.1.18)	-2
Redox homeostasis	thiol-based redox regulation	A0A1U8EJ06	thioredoxin-dependent peroxiredoxin (EC 1.11.1.24)	-2
Redox homeostasis	thiol-based redox regulation	A0A1U8EB70	Glutaredoxin-dependent peroxiredoxin (EC 1.11.1.25)	-2
Redox homeostasis	thiol-based redox regulation	A0A1U8F8G5	Glutaredoxin-dependent peroxiredoxin (EC 1.11.1.25)	2
Redox homeostasis	thiol-based redox regulation	A0A2G2YMS7	Glutaredoxin-dependent peroxiredoxin (EC 1.11.1.25)	0
Redox homeostasis	thiol-based redox regulation	A0A2G3AK54	Glutaredoxin-dependent peroxiredoxin (EC 1.11.1.25)	2
Redox homeostasis	thiol-based redox regulation	A0A1U8FUI2	Thioredoxin-like protein CXXS1	2
Redox homeostasis	thiol-based redox regulation	A0A1U8GAI6	Thioredoxin-like protein CDSP32, chloroplastic	-2
Redox homeostasis	thiol-based redox regulation	A0A2G2ZSN5	Thioredoxin domain-containing protein	0
Redox homeostasis	thiol-based redox regulation	A0A1U8G894	peptide-methionine (S)-S-oxide reductase (EC 1.8.4.11) (Peptide-methionine (S)-S-oxide reductase) (Protein-methionine-S-oxide reductase)	-2
Redox homeostasis	thiol-based redox regulation	A0A2G2Z8F0	peptide-methionine (S)-S-oxide reductase (EC 1.8.4.11) (Peptide-methionine (S)-S-oxide reductase) (Protein-methionine-S-oxide reductase)	-2
Redox homeostasis	ascorbate-based redox regulation	A0A2G2YQK0	L-ascorbate peroxidase, cytosolic	-2
Redox homeostasis	ascorbate-based redox regulation	A0A2G2Z970	L-ascorbate peroxidase 1, cytosolic	2
Redox homeostasis	ascorbate-based redox regulation	A0A1U8DY53	Putative L-ascorbate peroxidase 3	-2
Redox homeostasis	ascorbate-based redox regulation	A0A2G2YPA9	Monodehydroascorbate reductase	0
Redox homeostasis	ascorbate-based redox regulation	A0A2G3ADP6	Monodehydroascorbate reductase, chloroplastic	0
Redox homeostasis	ascorbate-based redox regulation	A0A089FZ95	Dehydroascorbate reductase (EC 1.8.5.1) (Putative glutathione S-transferase DHAR4)	0
Redox homeostasis	ascorbate-based redox regulation	A0A2G2ZTR4	Glutathione reductase (GRase) (EC 1.8.1.7)	2
Redox homeostasis	ascorbate-based redox regulation	A0A2G2ZXU0	Glutathione reductase, chloroplastic	-2
Redox homeostasis	ascorbate-based redox regulation	A0A1U8G5F8	GDP-mannose 3,5-epimerase 1	0
Redox homeostasis	reactive oxygen-induced signalling	A0A2G2Z460	ATP-dependent zinc metalloprotease FTSH 8, chloroplastic	0
Redox homeostasis	reactive electrophilic lipid homeostasis	A0A2G2Y0T3	Lipoxygenase (EC 1.13.11.-)	-2
Redox homeostasis	reactive electrophilic lipid homeostasis	A0A1U8FBV9	Enoyl reductase (ER) domain-containing protein	0
Phytohormone	abscisic acid	A0A1U8ETR2	Indole-3-acetaldehyde oxidase	2
Phytohormone	abscisic acid	A0A1U8GAR2	NAD-dependent epimerase/dehydratase domain-containing protein	2
Phytohormone	auxin	A0A1U8FU03	IAA-amino acid hydrolase ILR1-like 1	-2
Phytohormone	brassinosteroid	A0A2G2YH19	Serine/threonine-protein phosphatase (EC 3.1.3.16)	2
Phytohormone	brassinosteroid	A0A2G3AIB0	Serine/threonine-protein phosphatase (EC 3.1.3.16)	2
Phytohormone	jasmonic acid	F2YL87	Lipoxygenase (EC 1.13.11.-)	-2
Phytohormone	jasmonic acid	A0A2G2YI94	Allene oxide synthase, chloroplastic	-2
Phytohormone	jasmonic acid	A0A2G3AAE3	allene-oxide cyclase (EC 5.3.99.6)	-2
Phytohormone	jasmonic acid	A0A1U8GN34	Acyl-coenzyme A oxidase	0
Phytohormone	signalling peptides	A0A1U8FJN9	STS14 protein	-2
Chromatin organisation	chromatin structure	A0A1U8DWB7	Histone H3	0
Chromatin organisation	chromatin structure	A0A1U8F6I8	Histone H3	0
Chromatin organisation	chromatin structure	A0A1U8FF14	Histone H3	0
Chromatin organisation	chromatin structure	A0A1U8GKB4	Histone H3	2
Chromatin organisation	chromatin structure	A0A2G2Y674	Histone H3.2	0
Chromatin organisation	chromatin structure	A0A2G2Z5T3	DEK C-terminal domain-containing protein	2
Chromatin organisation	histone chaperone activities	A0A2G2ZVW0	Uncharacterized protein	-2
Chromatin organisation	histone chaperone activities	A0A1U8GMY0	Histone chaperone domain-containing protein	-2
Chromatin organisation	post-translational histone modification	A0A2G2ZM22	RuvB-like helicase (EC 3.6.4.12)	-2
Chromatin organisation	post-translational histone modification	A0A2G3A292	Histone deacetylase 5	-2
Chromatin organisation	post-translational histone modification	A0A2G2YPM8	Histone deacetylase HDT1	-2
Chromatin organisation	nucleosome remodeling	A0A2G2ZM22	RuvB-like helicase (EC 3.6.4.12)	-2
Chromatin organisation	epigenetic state regulation	A0A1U8HA05	Protein argonaute 9	-2
Cell division	DNA replication	A0A2G2Z352	DNA topoisomerase I (EC 5.6.2.1) (DNA topoisomerase 1)	-2
Cell division	cell cycle organisation	A0A1U8GUL7	Uncharacterized protein	0
Cell division	cytokinesis	A0A1U8FHX3	Serine/threonine-protein phosphatase 2A 65 kDa regulatory subunit A alpha isoform	2
Cell division	cytokinesis	A0A2G2YC97	Serine/threonine-protein phosphatase 2A 65 kDa regulatory subunit A alpha isoform	2
Cell division	cytokinesis	A0A2G2YMA4	Syntaxin-72	-2
Cell division	cytokinesis	A0A2G2Z636	65-kDa microtubule-associated protein 1	-2
Cell division	cytokinesis	A0A2G2XXF0	Protein ROOT HAIR DEFECTIVE 3 homolog (EC 3.6.5.-) (Protein SEY1 homolog)	-2
Cell division	plastid division	A0A1U8E8E6	Cell division protein FtsZ	-2
Cell division	plastid division	A0A1U8EHX5	Cell division protein FtsZ	-2
Cell division	plastid division	A0A1U8F657	Membrane-associated protein VIPP1, chloroplastic	0
Cell division	plastid division	A0A2G2YMB5	ATP-grasp domain-containing protein	2
Cell division	mitochondrion/peroxisome binary fission	A0A2G2Y3C9	Dynamin-related protein 3B	2
Cell division	mitochondrion/peroxisome binary fission	A0A2G3AK42	Clustered mitochondria protein	-2
Cell division	asymmetric cell division	A0A2G2YH19	Serine/threonine-protein phosphatase (EC 3.1.3.16)	2
Cell division	asymmetric cell division	A0A2G3AIB0	Serine/threonine-protein phosphatase (EC 3.1.3.16)	2
DNA damage	nucleotide excision repair (NER)	A0A2G2YN95	ubiquitinyl hydrolase 1 (EC 3.4.19.12)	2
RNA biosynthesis	transcriptional regulation	A0A2G3ACI6	UDP-glucose 6-dehydrogenase (EC 1.1.1.22)	-2
RNA biosynthesis	organelle machinery	A0A1U8H5G9	Superoxide dismutase (EC 1.15.1.1)	0
RNA biosynthesis	organelle machinery	A0A1U8H5G9	Superoxide dismutase (EC 1.15.1.1)	0
RNA processing	pre-RNA splicing	A0A2G2XX50	U6 snRNA-associated Sm-like protein LSm4	2
RNA processing	pre-RNA splicing	A0A2G3A0B6	Exportin-1	-2
RNA processing	pre-RNA splicing	A0A2G2ZG00	Cell division cycle 5-like protein	-2
RNA processing	pre-RNA splicing	A0A2G2Y017	U5 small nuclear ribonucleoprotein kDa helicase	-2
RNA processing	pre-RNA splicing	A0A2G2Z1B3	Pre-mRNA-processing-splicing factor 8	2
RNA processing	RNA modification	A0A2G2Z692	Sulfurtransferase	0
RNA processing	RNA homeostasis	A0A2G2YL31	Cold shock domain-containing protein 4	-2
RNA processing	RNA homeostasis	A0A2G2ZQ89	SAP domain-containing protein	2
RNA processing	RNA homeostasis	A0A1U8GR87	Eukaryotic peptide chain release factor subunit 1	-2
RNA processing	RNA homeostasis	A0A2G2Y6K9	Eukaryotic peptide chain release factor subunit 1	-2
RNA processing	RNA homeostasis	A0A1U8G2F0	G3BP-like protein	-2
RNA processing	RNA homeostasis	A0A2G3A2U9	Ribonuclease	0
RNA processing	RNA homeostasis	A0A1U8DT92	ATP-dependent RNA helicase (EC 3.6.4.13)	-2
RNA processing	mRNA silencing	A0A2G3A0W3	Protein argonaute 1A	-2
RNA processing	mRNA silencing	A0A1U8GC41	Importin beta-like SAD2	-2
Protein biosynthesis	ribosome biogenesis	A0A2G2YHE0	60S ribosomal protein L10a	2
Protein biosynthesis	ribosome biogenesis	A0A1U8HD11	60S ribosomal protein L8	-2
Protein biosynthesis	ribosome biogenesis	A0A1U8DVF8	60S ribosomal protein L3	0
Protein biosynthesis	ribosome biogenesis	A0A1U8DVW7	60S ribosomal protein L3	-2
Protein biosynthesis	ribosome biogenesis	A0A2G2YQK1	60S ribosomal protein L4	0
Protein biosynthesis	ribosome biogenesis	A0A2G2YJ05	60S ribosomal protein L11	0
Protein biosynthesis	ribosome biogenesis	A0A2G2YTV2	60S ribosomal protein L11	2
Protein biosynthesis	ribosome biogenesis	A0A2G2Z401	60S ribosomal protein L11	2
Protein biosynthesis	ribosome biogenesis	A0A2G3AAV7	60S ribosomal protein L11	2
Protein biosynthesis	ribosome biogenesis	A0A1U8HCB0	60S ribosomal protein L9	0
Protein biosynthesis	ribosome biogenesis	A0A2G2ZK37	60S ribosomal protein L6	2
Protein biosynthesis	ribosome biogenesis	A0A1U8FJI2	60S acidic ribosomal protein P0	0
Protein biosynthesis	ribosome biogenesis	Q6RJY1	60S ribosomal protein L12	-2
Protein biosynthesis	ribosome biogenesis	A0A1U8FD63	Ribosomal protein L14e domain-containing protein	0
Protein biosynthesis	ribosome biogenesis	A0A2G2ZEK9	Ribosomal protein L14e domain-containing protein	-2
Protein biosynthesis	ribosome biogenesis	A0A2G2XU62	60S ribosomal protein L23	-2
Protein biosynthesis	ribosome biogenesis	A0A2G2ZEU2	60S ribosomal protein L23	-2
Protein biosynthesis	ribosome biogenesis	A0A2G2ZA51	Ribosomal protein L15	0
Protein biosynthesis	ribosome biogenesis	A0A2G2ZPD1	Ribosomal protein L15	0
Protein biosynthesis	ribosome biogenesis	A0A2G3AJR1	Ribosomal protein L15	0
Protein biosynthesis	ribosome biogenesis	A0A2G2YWT8	60S ribosomal protein L18a	2
Protein biosynthesis	ribosome biogenesis	A0A1U8E9L8	60S ribosomal protein L21-2	2
Protein biosynthesis	ribosome biogenesis	A0A1U8EK12	60S ribosomal protein L21-2	2
Protein biosynthesis	ribosome biogenesis	A0A2G2ZCL8	50S ribosomal protein L22, chloroplastic	2
Protein biosynthesis	ribosome biogenesis	A0A2G3A164	50S ribosomal protein L22, chloroplastic	2
Protein biosynthesis	ribosome biogenesis	A0A1U8DUK2	60S ribosomal protein L22-2	0
Protein biosynthesis	ribosome biogenesis	A0A1U8H3W7	60S ribosomal protein L27	-2
Protein biosynthesis	ribosome biogenesis	A0A2G3AGA4	60S ribosomal protein L7	-2
Protein biosynthesis	ribosome biogenesis	A0A1U8G0A7	60S ribosomal protein L34	0
Protein biosynthesis	ribosome biogenesis	A0A1U8GY55	60S ribosomal protein L34	0
Protein biosynthesis	ribosome biogenesis	A0A2G2Z8V1	60S ribosomal protein L36	0
Protein biosynthesis	ribosome biogenesis	A0A2G2ZZ61	60S ribosomal protein L36	2
Protein biosynthesis	ribosome biogenesis	A0A2G3AJI4	DNA-directed RNA polymerase (EC 2.7.7.6)	2
Protein biosynthesis	ribosome biogenesis	A0A1U8H2T8	Proliferation-associated protein 2G4	0
Protein biosynthesis	ribosome biogenesis	A0A2G2Z9C6	Proliferation-associated protein 2G4	-2
Protein biosynthesis	ribosome biogenesis	A0A2G3A551	Eukaryotic translation initiation factor 6 (eIF-6)	2
Protein biosynthesis	ribosome biogenesis	A0A1U8H9E3	40S ribosomal protein S3-1	0
Protein biosynthesis	ribosome biogenesis	A0A2G2ZHG6	40S ribosomal protein S9	2
Protein biosynthesis	ribosome biogenesis	A0A1U8EPE0	40S ribosomal protein S9	2
Protein biosynthesis	ribosome biogenesis	A0A2G2YAG0	40S ribosomal protein S6	-2
Protein biosynthesis	ribosome biogenesis	A0A1U8EKR1	40S ribosomal protein S5	-2
Protein biosynthesis	ribosome biogenesis	A0A2G2YIY9	40S ribosomal protein S8	2
Protein biosynthesis	ribosome biogenesis	A0A2G2Z5W1	40S ribosomal protein S8	-2
Protein biosynthesis	ribosome biogenesis	A0A1U8DZA9	40S ribosomal protein S16	2
Protein biosynthesis	ribosome biogenesis	A0A2G2XX00	40S ribosomal protein S10	-2
Protein biosynthesis	ribosome biogenesis	A0A2G2YPH6	40S ribosomal protein S14	0
Protein biosynthesis	ribosome biogenesis	A0A1U8G3N2	40S ribosomal protein S19	-2
Protein biosynthesis	ribosome biogenesis	A0A1U8FVI7	Guanine nucleotide-binding protein subunit beta-like protein	-2
Protein biosynthesis	aminoacyl-tRNA synthetase activities	A0A2G3A0H6	Alanine--tRNA ligase (EC 6.1.1.7) (Alanyl-tRNA synthetase) (AlaRS)	0
Protein biosynthesis	aminoacyl-tRNA synthetase activities	A0A1U8E1S6	arginine--tRNA ligase (EC 6.1.1.19) (Arginyl-tRNA synthetase)	-2
Protein biosynthesis	aminoacyl-tRNA synthetase activities	A0A2G2YNK4	asparagine--tRNA ligase (EC 6.1.1.22)	0
Protein biosynthesis	aminoacyl-tRNA synthetase activities	A0A2G2XVE4	aspartate--tRNA ligase (EC 6.1.1.12)	-2
Protein biosynthesis	aminoacyl-tRNA synthetase activities	A0A1U8GM20	30S ribosomal protein S15, chloroplastic (EC 6.1.1.14) (Diadenosine tetraphosphate synthetase)	-2
Protein biosynthesis	aminoacyl-tRNA synthetase activities	A0A2G3A2W4	glycine--tRNA ligase (EC 6.1.1.14) (Diadenosine tetraphosphate synthetase)	0
Protein biosynthesis	aminoacyl-tRNA synthetase activities	A0A1U8DV83	Histidine--tRNA ligase, cytoplasmic	-2
Protein biosynthesis	aminoacyl-tRNA synthetase activities	A0A1U8F4P4	isoleucine--tRNA ligase (EC 6.1.1.5) (Isoleucyl-tRNA synthetase)	2
Protein biosynthesis	aminoacyl-tRNA synthetase activities	A0A2G2XZ91	leucine--tRNA ligase (EC 6.1.1.4) (Leucyl-tRNA synthetase)	-2
Protein biosynthesis	aminoacyl-tRNA synthetase activities	A0A1U8H3K8	Lysine--tRNA ligase (EC 6.1.1.6) (Lysyl-tRNA synthetase)	0
Protein biosynthesis	aminoacyl-tRNA synthetase activities	A0A2G2XZM1	valine--tRNA ligase (EC 6.1.1.9) (Valyl-tRNA synthetase)	2
Protein biosynthesis	translation initiation	A0A1U8EGT3	Eukaryotic translation initiation factor 3 subunit A (eIF3a) (Eukaryotic translation initiation factor 3 subunit 10)	0
Protein biosynthesis	translation initiation	A0A2G2XXL6	Eukaryotic translation initiation factor 3 subunit C (eIF3c) (Eukaryotic translation initiation factor 3 subunit 8) (eIF3 p110)	-2
Protein biosynthesis	translation initiation	A0A1U8FKT0	Eukaryotic translation initiation factor 3 subunit D (eIF3d) (Eukaryotic translation initiation factor 3 subunit 7) (eIF-3-zeta)	2
Protein biosynthesis	translation initiation	A0A1U8GXM8	Eukaryotic translation initiation factor 3 subunit G (eIF3g) (Eukaryotic translation initiation factor 3 RNA-binding subunit) (eIF-3 RNA-binding subunit) (Eukaryotic translation initiation factor 3 subunit 4)	0
Protein biosynthesis	translation initiation	A0A1U8E1F5	ATP-dependent RNA helicase (EC 3.6.4.13)	-2
Protein biosynthesis	translation initiation	A0A1U8EU79	ATP-dependent RNA helicase (EC 3.6.4.13)	-2
Protein biosynthesis	translation initiation	A0A2G2YA61	ATP-dependent RNA helicase (EC 3.6.4.13)	-2
Protein biosynthesis	translation initiation	A0A2G2YVJ0	Eukaryotic translation initiation factor isoform 4G-1	0
Protein biosynthesis	translation initiation	A0A2G2YZV3	Eukaryotic translation initiation factor isoform 4G-1	-2
Protein biosynthesis	translation initiation	A0A1U8DZF4	Polyadenylate-binding protein (PABP)	0
Protein biosynthesis	translation initiation	A0A2G2Y9I7	Polyadenylate-binding protein (PABP)	-2
Protein biosynthesis	translation initiation	A0A2G3AN44	Eukaryotic translation initiation factor 2A (eIF-2A)	-2
Protein biosynthesis	translation elongation	A0A1U8EL12	Elongation factor 1-alpha	0
Protein biosynthesis	translation elongation	A0A1U8ELC6	Elongation factor 1-alpha	-2
Protein biosynthesis	translation elongation	A0A1U8EW17	Elongation factor 1-beta	0
Protein biosynthesis	translation elongation	A0A2G2YHE8	Elongation factor 1-gamma	0
Protein biosynthesis	translation elongation	A0A1U8DS26	Elongation factor 2	0
Protein biosynthesis	translation elongation	A0A1U8E233	Elongation factor 2	0
Protein biosynthesis	translation elongation	A0A1U8G5J2	Eukaryotic translation initiation factor 5A (eIF-5A)	-2
Protein biosynthesis	translation elongation	Q6S021	Eukaryotic translation initiation factor 5A (eIF-5A)	2
Protein biosynthesis	organelle machinery	A0A2G2YJ05	60S ribosomal protein L11	0
Protein biosynthesis	organelle machinery	A0A2G3A1B8	Elongation factor Tu	-2
Protein biosynthesis	organelle machinery	A0A2G2Z1J1	Elongation factor Ts, mitochondrial (EF-Ts) (EF-TsMt)	2
Protein biosynthesis	organelle machinery	A0A2G3AEH8	Elongation factor G	0
Protein biosynthesis	organelle machinery	A0A2G2YL80	Elongation factor P	2
Protein modification	glycosylation	A0A1U8GJE2	Dolichyl-diphosphooligosaccharide--protein glycosyltransferase subunit 1	-2
Protein modification	glycosylation	A0A1U8GNB7	Dolichyl-diphosphooligosaccharide--protein glycosyltransferase subunit 2 (Ribophorin-2)	-2
Protein modification	glycosylation	A0A1U8H9L5	Dolichyl-diphosphooligosaccharide--protein glycosyltransferase subunit 2 (Ribophorin-2)	-2
Protein modification	glycosylation	A0A2G2YBK1	Glucosidase 2 subunit beta	-2
Protein modification	phosphorylation	A0A2G2ZW14	Putative inactive receptor kinase	0
Protein modification	phosphorylation	A0A2G3A301	Putative inactive receptor kinase	-2
Protein modification	phosphorylation	A0A1U8DUB7	Sucrose nonfermenting 4-like protein	-2
Protein modification	phosphorylation	A0A1U8EMK5	non-specific serine/threonine protein kinase (EC 2.7.11.1)	-2
Protein modification	phosphorylation	A0A2G2Z669	Calcium-dependent protein kinase 4	-2
Protein modification	phosphorylation	A0A1U8FHX3	Serine/threonine-protein phosphatase 2A 65 kDa regulatory subunit A alpha isoform	2
Protein modification	phosphorylation	A0A2G2YC97	Serine/threonine-protein phosphatase 2A 65 kDa regulatory subunit A alpha isoform	2
Protein modification	phosphorylation	A0A2G2YH19	Serine/threonine-protein phosphatase (EC 3.1.3.16)	2
Protein modification	phosphorylation	A0A2G3AIB0	Serine/threonine-protein phosphatase (EC 3.1.3.16)	2
Protein modification	phosphorylation	A0A1U8GMD5	PPM-type phosphatase domain-containing protein	2
Protein modification	phosphorylation	A0A2G2Z504	PPM-type phosphatase domain-containing protein	-2
Protein modification	S-nitrosylation	A0A1U8E3G8	S-(hydroxymethyl)glutathione dehydrogenase (EC 1.1.1.284)	0
Protein modification	targeting peptide maturation	A0A1U8E1T5	Putative mitochondrial-processing peptidase subunit alpha-1	-2
Protein modification	targeting peptide maturation	A0A2G2YD43	Mitochondrial-processing peptidase subunit beta	0
Protein modification	cysteine disulfide formation	A0A1U8GVQ2	Protein disulfide-isomerase (EC 5.3.4.1)	0
Protein modification	cysteine disulfide formation	A0A1U8GX36	Protein disulfide-isomerase (EC 5.3.4.1)	0
Protein modification	cysteine disulfide formation	A0A2G2YHV6	Protein disulfide-isomerase (EC 5.3.4.1)	-2
Protein modification	cysteine disulfide formation	A0A2G2ZJK3	protein disulfide-isomerase (EC 5.3.4.1)	0
Protein modification	cysteine disulfide formation	A0A2G3AFP1	Protein disulfide-isomerase (EC 5.3.4.1)	0
Protein modification	cysteine disulfide formation	A0A1U8G1Y1	Protein disulfide isomerase-like 1-5	-2
Protein modification	cysteine disulfide formation	A0A1U8DUR9	Thioredoxin domain-containing protein	0
Protein modification	cysteine disulfide formation	A0A1U8DUR9	Thioredoxin domain-containing protein	0
Protein modification	protein folding	A0A1U8EU36	Peptidyl-prolyl cis-trans isomerase (PPIase) (EC 5.2.1.8)	2
Protein modification	protein folding	A0A2G2YS29	peptidylprolyl isomerase (EC 5.2.1.8)	-2
Protein homeostasis	protein quality control	A0A2G3A2T4	Calnexin-like protein	-2
Protein homeostasis	protein quality control	A0A2G2XVN9	Calreticulin	0
Protein homeostasis	protein quality control	A0A1U8F4Q1	Heat shock 70 kDa protein 14	-2
Protein homeostasis	protein quality control	A0A1U8HIT8	Heat shock 70 kDa protein 17	-2
Protein homeostasis	protein quality control	A0A2G2Y3C6	Heat shock 70 kDa protein, mitochondrial	0
Protein homeostasis	protein quality control	A0A1U8HJG4	GrpE protein homolog	-2
Protein homeostasis	protein quality control	A0A1U8E6Q9	Heat shock 70 kDa protein 7, chloroplastic	0
Protein homeostasis	protein quality control	A0A2G2XUI6	Stromal 70 kDa heat shock-related protein, chloroplastic	0
Protein homeostasis	protein quality control	A0A1U8EIB5	Uncharacterized protein	-2
Protein homeostasis	protein quality control	A0A1U8GLV8	Heat shock cognate 70 kDa protein	2
Protein homeostasis	protein quality control	A0A2G2YG29	Putative mediator of RNA polymerase II transcription subunit 37c	-2
Protein homeostasis	protein quality control	A0A2G2YQT1	Heat shock cognate 70 kDa protein	0
Protein homeostasis	protein quality control	A0A1U8ELM1	Histidine kinase/HSP90-like ATPase domain-containing protein	0
Protein homeostasis	protein quality control	A0A1U8GAJ4	Endoplasmin-like protein	0
Protein homeostasis	protein quality control	A0A2G2YIG2	Heat shock protein 90-2	0
Protein homeostasis	protein quality control	A0A2G2ZZK2	Protein SGT1-like protein A	-2
Protein homeostasis	protein quality control	A0A1U8GC69	Hsp70-Hsp90 organizing protein 1	0
Protein homeostasis	protein quality control	A0A1U8G5L2	Chaperonin CPN60-2, mitochondrial	0
Protein homeostasis	protein quality control	A0A1U8GR36	Chaperonin CPN60-2, mitochondrial	0
Protein homeostasis	protein quality control	A0A1U8H309	RuBisCO large subunit-binding protein subunit alpha, chloroplastic	-2
Protein homeostasis	protein quality control	A0A2G2YI86	RuBisCO large subunit-binding protein subunit alpha, chloroplastic	0
Protein homeostasis	protein quality control	A0A2G3AJ36	RuBisCO large subunit-binding protein subunit beta, chloroplastic	0
Protein homeostasis	protein quality control	A0A1U8E900	20 kDa chaperonin, chloroplastic	0
Protein homeostasis	protein quality control	A0A1U8HGQ0	10 kDa chaperonin	0
Protein homeostasis	protein quality control	A0A1U8ED17	10 kDa chaperonin 1, chloroplastic-like	2
Protein homeostasis	ubiquitin-proteasome system	A0A2G2XVB4	Ubiquitin-activating enzyme E1 1	-2
Protein homeostasis	ubiquitin-proteasome system	A0A1U8E8M2	Ubiquitin-conjugating enzyme E2 variant 1C	-2
Protein homeostasis	ubiquitin-proteasome system	A0A1U8ESS8	Ubiquitin-conjugating enzyme E2 variant 1D	-2
Protein homeostasis	ubiquitin-proteasome system	A0A1U8GN82	Ubiquitin-conjugating enzyme E2 variant 1B	-2
Protein homeostasis	ubiquitin-proteasome system	A0A2G2Y7Y7	Ubiquitin-conjugating enzyme E2 variant 1C	-2
Protein homeostasis	ubiquitin-proteasome system	A0A2G2Z3F5	Ubiquitin-conjugating enzyme E2 variant 1C	-2
Protein homeostasis	ubiquitin-proteasome system	A0A1U8F6L3	HECT-type E3 ubiquitin transferase (EC 2.3.2.26)	-2
Protein homeostasis	ubiquitin-proteasome system	A0A1U8G055	Putative ubiquitin conjugation factor E4	-2
Protein homeostasis	ubiquitin-proteasome system	A0A1U8EEI0	Cullin-1	-2
Protein homeostasis	ubiquitin-proteasome system	A0A1U8E6L7	Cullin-associated NEDD8-dissociated protein 1	-2
Protein homeostasis	ubiquitin-proteasome system	A0A2G2YN95	ubiquitinyl hydrolase 1 (EC 3.4.19.12)	2
Protein homeostasis	ubiquitin-proteasome system	A0A2G2Y819	OTU domain-containing protein	-2
Protein homeostasis	ubiquitin-proteasome system	A0A1U8EVJ0	Cell division cycle protein 48-like protein	0
Protein homeostasis	ubiquitin-proteasome system	A0A1U8G4N4	Cell division cycle protein 48-like protein	0
Protein homeostasis	ubiquitin-proteasome system	A0A1U8H311	Cell division cycle protein 48-like protein	0
Protein homeostasis	ubiquitin-proteasome system	A0A2G3AH19	Ubiquitin fusion degradation protein 1-like protein	-2
Protein homeostasis	ubiquitin-proteasome system	A0A2G2ZHN0	Ubiquitin receptor RAD23 (DNA repair protein RAD23)	2
Protein homeostasis	ubiquitin-proteasome system	A0A2G3A4C3	Ubiquitin receptor RAD23 (DNA repair protein RAD23)	-2
Protein homeostasis	ubiquitin-proteasome system	A0A1U8EDM0	DNA damage-inducible protein 1	0
Protein homeostasis	ubiquitin-proteasome system	A0A1U8E914	Proteasome subunit alpha type	2
Protein homeostasis	ubiquitin-proteasome system	A0A1U8FNG0	Proteasome subunit alpha type	0
Protein homeostasis	ubiquitin-proteasome system	A0A1U8E7Y7	Proteasome subunit alpha type	0
Protein homeostasis	ubiquitin-proteasome system	A0A2G3ANC7	Proteasome subunit alpha type-5	2
Protein homeostasis	ubiquitin-proteasome system	A0A1U8E9W3	Proteasome subunit alpha type	-2
Protein homeostasis	ubiquitin-proteasome system	A0A1U8EVY7	Proteasome subunit beta	2
Protein homeostasis	ubiquitin-proteasome system	A0A1U8GB18	Proteasome subunit beta	-2
Protein homeostasis	ubiquitin-proteasome system	A0A1U8FPN0	Proteasome subunit beta	0
Protein homeostasis	ubiquitin-proteasome system	A0A1U8FSM5	Proteasome subunit beta	0
Protein homeostasis	ubiquitin-proteasome system	A0A1U8FAJ3	26S protease regulatory subunit 7	0
Protein homeostasis	ubiquitin-proteasome system	A0A2G3A3S9	26S protease regulatory subunit 7	0
Protein homeostasis	ubiquitin-proteasome system	A0A2G2ZEH3	26S protease regulatory subunit 4	-2
Protein homeostasis	ubiquitin-proteasome system	A0A1U8H284	26S protease regulatory subunit 6B-like protein	0
Protein homeostasis	ubiquitin-proteasome system	A0A2G2Z7D2	26S protease regulatory subunit 6B-like protein	0
Protein homeostasis	ubiquitin-proteasome system	A0A1U8E037	26S protease regulatory subunit 10B	0
Protein homeostasis	ubiquitin-proteasome system	A0A2G2XX05	26S protease regulatory subunit 6A-like protein	0
Protein homeostasis	ubiquitin-proteasome system	A0A2G2YJ34	26S proteasome non-ATPase regulatory subunit 2 homolog	2
Protein homeostasis	ubiquitin-proteasome system	A0A2G2Z400	26S proteasome non-ATPase regulatory subunit 2 homolog	0
Protein homeostasis	ubiquitin-proteasome system	A0A2G2ZJX6	26S proteasome non-ATPase regulatory subunit 1 homolog	0
Protein homeostasis	ubiquitin-proteasome system	A0A2G3AA34	26S proteasome non-ATPase regulatory subunit 4-like protein	2
Protein homeostasis	ubiquitin-proteasome system	A0A1U8DY78	Putative 26S proteasome non-ATPase regulatory subunit 3	-2
Protein homeostasis	ubiquitin-proteasome system	A0A2G2Y751	26S proteasome non-ATPase regulatory subunit 12-like protein B	2
Protein homeostasis	ubiquitin-proteasome system	A0A2G2YY11	26S proteasome non-ATPase regulatory subunit 6	2
Protein homeostasis	ubiquitin-proteasome system	A0A1U8GZM4	26S proteasome non-ATPase regulatory subunit 13-like protein B	2
Protein homeostasis	ubiquitin-proteasome system	A0A1U8G337	26S proteasome non-ATPase regulatory subunit 8-like protein A	0
Protein homeostasis	autophagy	A0A1U8GMK0	UBX domain-containing protein	-2
Protein homeostasis	proteolysis	A0A2G2XYS8	Peptidase C1A papain C-terminal domain-containing protein	0
Protein homeostasis	proteolysis	A0A1U8H9N0	Cysteine proteinase 2	2
Protein homeostasis	proteolysis	A0A1U8ESQ6	Cysteine proteinase RD21a	0
Protein homeostasis	proteolysis	A0A1U8FIT0	Subtilisin-like protease SBT1.9	0
Protein homeostasis	proteolysis	A0A1U8G1C5	Subtilisin-like protease SBT1.6	2
Protein homeostasis	proteolysis	A0A2G3AKE2	Subtilisin-like protease SBT1.9	-2
Protein homeostasis	proteolysis	A0A2G2Y9I5	Phytaspase	-2
Protein homeostasis	proteolysis	A0A1U8EWA6	Carboxypeptidase (EC 3.4.16.-)	2
Protein homeostasis	proteolysis	A0A2G2XV12	Carboxypeptidase (EC 3.4.16.-)	-2
Protein homeostasis	proteolysis	A0A2G2ZDH8	Carboxypeptidase (EC 3.4.16.-)	2
Protein homeostasis	proteolysis	A0A2G3AAM6	Protease Do-like 7	-2
Protein homeostasis	proteolysis	A0A1U8FQ97	Lysosomal Pro-X carboxypeptidase	2
Protein homeostasis	proteolysis	A0A1U8GA15	ATP-dependent Clp protease proteolytic subunit	-2
Protein homeostasis	proteolysis	A0A2G3AF35	ATP-dependent Clp protease proteolytic subunit	2
Protein homeostasis	proteolysis	A0A2G3A2X5	Chaperone protein ClpC1, chloroplastic	-2
Protein homeostasis	proteolysis	A0A1U8DV20	Aspartic proteinase	-2
Protein homeostasis	proteolysis	A0A1U8EXB8	Peptidase A1 domain-containing protein	-2
Protein homeostasis	proteolysis	A0A1U8F5T8	Aspartic proteinase A2	0
Protein homeostasis	proteolysis	A0A2G2YYE7	Peptidase A1 domain-containing protein	-2
Protein homeostasis	proteolysis	A0A2G2YYV2	Peptidase A1 domain-containing protein	0
Protein homeostasis	proteolysis	A0A2G3A3E1	Protein ASPARTIC PROTEASE IN GUARD CELL 1	-2
Protein homeostasis	proteolysis	A0A2G3A999	Aspartic proteinase A3	-2
Protein homeostasis	proteolysis	A0A2G3AL19	Peptidase A1 domain-containing protein	0
Protein homeostasis	proteolysis	A0A2G2YUZ0	Glutathione hydrolase (EC 2.3.2.2) (EC 3.4.19.13) (Gamma-glutamyltransferase) (Gamma-glutamyltranspeptidase)	-2
Protein homeostasis	proteolysis	A0A2G3AAX1	oligopeptidase A (EC 3.4.24.70)	0
Protein homeostasis	proteolysis	A0A2G2ZFC4	Zinc-metallopeptidase, peroxisomal	0
Protein homeostasis	proteolysis	A0A2G2YVK5	Leucine aminopeptidase, chloroplastic	0
Protein homeostasis	proteolysis	A0A1U8ELP4	Leukotriene A-4 hydrolase-like protein	2
Protein homeostasis	proteolysis	A0A2G3ADQ3	Aminopeptidase N	0
Protein homeostasis	proteolysis	A0A1U8DRZ6	Aminopeptidase (EC 3.4.11.-)	0
Protein homeostasis	proteolysis	A0A2G2Y0A5	Xaa-Pro aminopeptidase P	2
Protein homeostasis	proteolysis	A0A2G2YI35	ATP-dependent zinc metalloprotease FTSH 4, mitochondrial	-2
Protein homeostasis	proteolysis	A0A2G2YWH3	ATP-dependent zinc metalloprotease FTSH 4, mitochondrial	-2
Protein homeostasis	proteolysis	A0A1U8GAG1	ATP-dependent zinc metalloprotease FTSH, chloroplastic	0
Protein homeostasis	proteolysis	A0A2G2Z460	ATP-dependent zinc metalloprotease FTSH 8, chloroplastic	0
Protein homeostasis	proteolysis	A0A2G2ZRV1	Serpin-ZX	2
Protein homeostasis	proteolysis	A0A2G2YNK7	Miraculin-like	-2
Protein homeostasis	protein storage	A0A2G2Y1T9	Cupin type-1 domain-containing protein	2
Cystoskeleton	microtubular network	A0A1U8ES57	Tubulin alpha chain	-2
Cystoskeleton	microtubular network	A0A1U8GD16	Tubulin alpha chain	-2
Cystoskeleton	microtubular network	A0A1U8EHY4	Tubulin beta chain	-2
Cystoskeleton	microtubular network	A0A1U8EJY6	Tubulin beta chain	-2
Cystoskeleton	microtubular network	A4ZYP3	Tubulin beta chain	-2
Cystoskeleton	microtubular network	A0A2G2YN53	Protein WVD2-like 1	-2
Cystoskeleton	microfilament network	A0A1U8EN27	Actin	2
Cystoskeleton	microfilament network	A0A1U8G9J2	Actin-7	-2
Cystoskeleton	microfilament network	A0A1U8GLP8	Actin	0
Cystoskeleton	microfilament network	A0A2G2XVS9	Actin	2
Cystoskeleton	microfilament network	A0A2G2Y790	Actin-51	0
Cystoskeleton	microfilament network	A0A2G2Y8W6	Actin-7	2
Cystoskeleton	microfilament network	A0A2G2YNM7	Actin	0
Cystoskeleton	microfilament network	A0A2G2XU69	HP domain-containing protein	-2
Cystoskeleton	microfilament network	A0A2G2XUA1	Villin-2	2
Cystoskeleton	microfilament network	A0A2G2ZF64	Villin-2	0
Cystoskeleton	actin and tubulin folding	A0A2G3AMG9	T-complex protein 1 subunit alpha (CCT-alpha)	-2
Cystoskeleton	actin and tubulin folding	A0A2G2YHG6	CCT-beta	0
Cystoskeleton	actin and tubulin folding	A0A2G2XUT9	T-complex protein 1 subunit gamma	2
Cystoskeleton	actin and tubulin folding	A0A2G3A331	T-complex protein 1 subunit delta	-2
Cystoskeleton	actin and tubulin folding	A0A088D9X5	T-complex protein 1 subunit zeta (T-complex protein 1 subunit zeta-like chaperone)	-2
Cystoskeleton	actin and tubulin folding	A0A1U8F9M6	CCT-theta	0
Cystoskeleton	nuclear dynamics	A0A2G3A5R2	WPP domain-interacting tail-anchored protein 1	2
Cystoskeleton	nuclear dynamics	A0A2G3AC03	Protein CROWDED NUCLEI 1	2
Cell wall organisation	hemicellulose	A0A2G2YCD7	Putative alpha-xylosidase 2	-2
Cell wall organisation	hemicellulose	A0A2G3A3Q0	O-fucosyltransferase family protein	-2
Cell wall organisation	pectin	A0A2G3A3T3	Pectinesterase (EC 3.1.1.11)	0
Cell wall organisation	pectin	A0A2G3AM19	Pectinesterase inhibitor domain-containing protein	2
Cell wall organisation	pectin	A0A2G2YUX4	Beta-galactosidase (EC 3.2.1.23)	2
Cell wall organisation	pectin	A0A2G2YI88	Beta-galactosidase (EC 3.2.1.23)	-2
Cell wall organisation	pectin	A0A2G2Y364	Beta-D-xylosidase 4	0
Cell wall organisation	pectin	A0A1U8F2I8	Pectin acetylesterase (EC 3.1.1.-)	-2
Cell wall organisation	cell wall proteins	A0A2G2YIH2	Fasciclin-like arabinogalactan protein 2	-2
Cell wall organisation	cell wall proteins	A0A1U8E862	Expansin-like A2	0
Cell wall organisation	cell wall hydroxycinnamic acids	A0A2G2Y495	Glycosyltransferase (EC 2.4.1.-)	2
Cell wall organisation	lignin	B5LAT8	Putative cinnamyl alcohol dehydrogenase (Putative cinnamyl alcohol dehydrogenase 1)	2
Cell wall organisation	cutin and suberin	A0A1U8F6Y1	NADH-cytochrome b5 reductase (EC 1.6.2.2)	-2
Cell wall organisation	cutin and suberin	A0A2G2YB20	AB hydrolase-1 domain-containing protein	2
Cell wall organisation	cutin and suberin	A0A2G3AJP3	AB hydrolase-1 domain-containing protein	2
Cell wall organisation	cutin and suberin	A0A2G2ZA02	Aldehyde dehydrogenase	-2
Vesicle trafficking	anterograde trafficking	A0A2G3AKI6	Protein transport protein SEC31-like protein B	0
Vesicle trafficking	anterograde trafficking	A0A1U8DX63	GTP-binding protein SAR1B	-2
Vesicle trafficking	anterograde trafficking	A0A1U8E222	GTP-binding protein SAR1B	-2
Vesicle trafficking	anterograde trafficking	A0A1U8FAB5	GTP-binding protein SAR1B	-2
Vesicle trafficking	anterograde trafficking	A0A1U8HK32	GTP-binding protein SAR1B	-2
Vesicle trafficking	anterograde trafficking	A0A2G2YLM2	Vacuolar-sorting receptor 1	-2
Vesicle trafficking	retrograde trafficking	A0A2G2Z2H7	Coatomer subunit alpha	-2
Vesicle trafficking	retrograde trafficking	A0A2G2ZSF0	Coatomer subunit alpha	-2
Vesicle trafficking	retrograde trafficking	A0A1U8EI71	Coatomer subunit beta (Beta-coat protein)	2
Vesicle trafficking	retrograde trafficking	A0A2G2Y1P8	Coatomer subunit delta	0
Vesicle trafficking	retrograde trafficking	A0A2G2Y024	ADP-ribosylation factor	0
Vesicle trafficking	retrograde trafficking	A0A2G2YVY3	ADP-ribosylation factor	0
Vesicle trafficking	retrograde trafficking	A0A2G2ZAC9	ADP-ribosylation factor	0
Vesicle trafficking	retrograde trafficking	A0A2G3AK16	ADP-ribosylation factor	0
Vesicle trafficking	retrograde trafficking	A0A2G2YVX7	ADP-ribosylation factor 1	0
Vesicle trafficking	retrograde trafficking	A0A2G2XWR4	Putative ADP-ribosylation factor GTPase-activating protein AGD8	-2
Vesicle trafficking	endocytic trafficking	A0A1U8FYB4	TOM1-like protein 2	2
Vesicle trafficking	endocytic trafficking	A0A2G2ZHG3	BRO1 domain-containing protein	-2
Vesicle trafficking	endocytic trafficking	A0A1U8GF20	Beta-adaptin-like protein	-2
Vesicle trafficking	endocytic trafficking	A0A2G3ABH0	Uncharacterized protein	-2
Vesicle trafficking	exocytic trafficking	A0A1U8EZI1	Exocyst subunit Exo70 family protein	-2
Vesicle trafficking	exocytic trafficking	A0A1U8GM04	Exocyst subunit Exo70 family protein	-2
Vesicle trafficking	exocytic trafficking	A0A1U8EUZ4	Exocyst complex component SEC3A	-2
Vesicle trafficking	exocytic trafficking	A0A2G2Z944	Exocyst complex component SEC3A	-2
Vesicle trafficking	exocytic trafficking	A0A2G2ZPQ1	Exocyst complex component SEC5	-2
Vesicle trafficking	exocytic trafficking	A0A1U8GKX5	Exocyst complex component SEC6	-2
Vesicle trafficking	exocytic trafficking	A0A2G2ZYA5	RNA helicase (EC 3.6.4.13)	2
Vesicle trafficking	multi-pathway trafficking regulation	A0A1U8F1S0	Clathrin heavy chain	-2
Vesicle trafficking	multi-pathway trafficking regulation	A0A2G2ZJB1	Clathrin heavy chain 1	0
Vesicle trafficking	multi-pathway trafficking regulation	A0A1U8E4P5	Clathrin light chain	2
Vesicle trafficking	multi-pathway trafficking regulation	A0A1U8GF20	Beta-adaptin-like protein	-2
Vesicle trafficking	multi-pathway trafficking regulation	A0A1U8GLV5	AP-4 complex subunit epsilon	-2
Vesicle trafficking	multi-pathway trafficking regulation	A0A1U8GM57	dynamin GTPase (EC 3.6.5.5)	0
Vesicle trafficking	multi-pathway trafficking regulation	A0A1U8E6P9	Ras-related protein YPTC6	0
Vesicle trafficking	multi-pathway trafficking regulation	A0A2G2Y594	Ras-related protein RABA4a	0
Vesicle trafficking	multi-pathway trafficking regulation	A0A2G3AHB8	Ras-related protein RABA4c	0
Vesicle trafficking	multi-pathway trafficking regulation	A0A1U8FHK6	GTP-binding protein yptV4	-2
Vesicle trafficking	multi-pathway trafficking regulation	A0A1U8HIL1	GTP-binding protein yptV4	-2
Vesicle trafficking	multi-pathway trafficking regulation	A0A1U8EGP1	Ras-related protein RABE1e	0
Vesicle trafficking	multi-pathway trafficking regulation	A0A1U8FK71	Ras-related protein RABE1e	0
Vesicle trafficking	multi-pathway trafficking regulation	A0A1U8EST5	Ras-related protein Rab7	2
Vesicle trafficking	multi-pathway trafficking regulation	A0A2G2ZQ52	Ras-related protein Rab7	0
Vesicle trafficking	multi-pathway trafficking regulation	A0A1U8DRB7	Guanosine nucleotide diphosphate dissociation inhibitor	0
Vesicle trafficking	multi-pathway trafficking regulation	A0A1U8DRC2	Guanosine nucleotide diphosphate dissociation inhibitor	0
Vesicle trafficking	multi-pathway trafficking regulation	A0A1U8FAJ4	Vacuolar protein sorting-associated protein 11 homolog	-2
Vesicle trafficking	multi-pathway trafficking regulation	A0A2G2YMA4	Syntaxin-72	-2
Vesicle trafficking	multi-pathway trafficking regulation	A0A2G2ZB55	Vesicle-fusing ATPase (EC 3.6.4.6)	0
Protein translocation	chloroplast	A0A2G2ZEA8	Protein TOC75, chloroplastic	-2
Protein translocation	chloroplast	A0A1U8G0U4	Translocase of chloroplast (EC 3.6.5.-)	2
Protein translocation	chloroplast	A0A2G2ZJN6	Translocase of chloroplast (EC 3.6.5.-)	2
Protein translocation	chloroplast	A0A2G2XVT4	Protein, chloroplastic	0
Protein translocation	chloroplast	A0A1U8G5G0	malate dehydrogenase (EC 1.1.1.37)	2
Protein translocation	mitochondrion	A0A2G2Y3C6	Heat shock 70 kDa protein, mitochondrial	0
Protein translocation	endoplasmic reticulum	A0A2G2YL73	Signal recognition particle subunit SRP72	-2
Protein translocation	endoplasmic reticulum	A0A1U8GU61	ATPase (EC 3.6.-.-) (Arsenical pump-driving ATPase) (Arsenite-stimulated ATPase)	-2
Protein translocation	nucleus	A0A2G2ZZW0	Importin subunit beta-1	0
Protein translocation	nucleus	A0A2G3AIG1	Importin N-terminal domain-containing protein	-2
Protein translocation	nucleus	A0A2G3A0B6	Exportin-1	-2
Protein translocation	nucleus	A0A2G2YYL9	Exportin-2	-2
Protein translocation	nucleus	A0A2G3AJ13	Importin subunit alpha	2
Protein translocation	nucleus	A0A2G2YUE8	GTP-binding nuclear protein	0
Protein translocation	nucleus	A0A2G2YUG9	GTP-binding nuclear protein	0
Protein translocation	nucleus	A0A1U8DZ62	RAN GTPase-activating protein 1	-2
Protein translocation	nucleus	A0A1U8EFP6	RAN GTPase-activating protein 1	0
Protein translocation	nucleus	A0A1U8E398	Ran-binding protein 1-like protein b	-2
Solute transport	primary active transport	A0A2G3AGZ7	V-type proton ATPase subunit a	0
Solute transport	primary active transport	A0A1U8FAN4	V-type proton ATPase catalytic subunit A (EC 7.1.2.2) (V-ATPase 69 kDa subunit) (Vacuolar proton pump subunit alpha)	2
Solute transport	primary active transport	A0A2G2Y929	V-type proton ATPase catalytic subunit A (EC 7.1.2.2) (V-ATPase 69 kDa subunit) (Vacuolar proton pump subunit alpha)	-2
Solute transport	primary active transport	A0A2G2Y2U7	Vacuolar proton pump subunit B (V-ATPase subunit B) (Vacuolar proton pump subunit B)	0
Solute transport	primary active transport	A0A2G2YLB7	Vacuolar proton pump subunit B (V-ATPase subunit B) (Vacuolar proton pump subunit B)	2
Solute transport	primary active transport	A0A1U8FK77	V-type proton ATPase subunit C	2
Solute transport	primary active transport	A0A1U8FYZ7	V-type proton ATPase subunit C	2
Solute transport	primary active transport	A0A1U8E721	V-type proton ATPase subunit D	2
Solute transport	primary active transport	A0A1U8GDW0	V-type proton ATPase subunit E	2
Solute transport	primary active transport	A0A2G3A1L7	Plasma membrane ATPase 1	-2
Solute transport	primary active transport	A0A2G2ZYY1	ABC transporter B family member 28	2
Solute transport	primary active transport	A0A2G2ZJV1	Pleiotropic drug resistance protein 1	-2
Solute transport	primary active transport	A0A2G2YVL1	H(+)-exporting diphosphatase (EC 7.1.3.1)	2
Solute transport	primary active transport	A0A2G2Z0I3	H(+)-exporting diphosphatase (EC 7.1.3.1)	2
Solute transport	carrier-mediated transport	A0A2G2Z610	Putative amino acid permease 7	2
Solute transport	carrier-mediated transport	A0A1U8F167	ADP/ATP translocase (ADP,ATP carrier protein)	0
Solute transport	carrier-mediated transport	A0A1U8FC19	ADP/ATP translocase (ADP,ATP carrier protein)	2
Solute transport	carrier-mediated transport	A0A1U8DT53	Mitochondrial adenine nucleotide transporter ADNT1	2
Solute transport	carrier-mediated transport	A0A1U8FRG6	Phosphate carrier protein, mitochondrial	-2
Solute transport	carrier-mediated transport	A0A1U8HMF6	Mitochondrial dicarboxylate/tricarboxylate transporter DTC	0
Solute transport	carrier-mediated transport	A0A2G2ZAG7	Mitochondrial carnitine/acylcarnitine carrier-like protein	2
Solute transport	carrier-mediated transport	A0A1U8HD95	DUF21 domain-containing protein, chloroplastic	2
Solute transport	carrier-mediated transport	A0A2G3AKW5	CNNM transmembrane domain-containing protein	0
Solute transport	channels	A0A1U8ELG6	Uncharacterized protein	0
Solute transport	channels	D1M6Z5	Aquaporin TIP1-1 (Aquaporin-like protein)	-2
Solute transport	porins	A0A1U8FRM7	Mitochondrial outer membrane protein porin of 34 kDa	0
Solute transport	porins	A0A1U8GFJ7	Mitochondrial outer membrane protein porin of 34 kDa	-2
Solute transport	porins	A0A1U8GMQ6	Mitochondrial outer membrane protein porin 2	2
Solute transport	porins	A0A1U8HAV5	Mitochondrial outer membrane protein porin 1	0
Nutrient uptake	nitrogen assimilation	A0A2G3A6G7	Ferredoxin--nitrite reductase, chloroplastic	2
Nutrient uptake	nitrogen assimilation	A0A1U8GMR8	Glutamine synthetase (EC 6.3.1.2)	0
Nutrient uptake	nitrogen assimilation	A0A1U8E9N3	Glutamate dehydrogenase	2
Nutrient uptake	nitrogen assimilation	A0A1U8DRU2	Aspartate aminotransferase (EC 2.6.1.1)	0
Nutrient uptake	sulfur assimilation	A0A2G2YFY5	assimilatory sulfite reductase (ferredoxin) (EC 1.8.7.1)	0
Nutrient uptake	sulfur assimilation	A0A1U8FSF5	Sulfite oxidase	2
Nutrient uptake	transition metal homeostasis	A0A1U8GZ34	Ferritin (EC 1.16.3.1)	2
Nutrient uptake	transition metal homeostasis	A0A2G2Z8H9	Ferritin (EC 1.16.3.1)	2
External stimuli response	temperature	A0A2G3ACG7	Chaperone protein ClpB3, chloroplastic	0
External stimuli response	temperature	A0A2G2YL31	Cold shock domain-containing protein 4	-2
External stimuli response	drought	A0A1U8FC10	Calcium sensing receptor, chloroplastic	-2
External stimuli response	toxic compounds	A0A1U8E3G8	S-(hydroxymethyl)glutathione dehydrogenase (EC 1.1.1.284)	0
External stimuli response	toxic compounds	A0A2G2ZFA7	S-formylglutathione hydrolase (EC 3.1.2.12)	-2
External stimuli response	pathogen	A0A1U8DYD4	LysM domain-containing protein	-2
External stimuli response	pathogen	A0A1U8E874	ABC transporter F family member 4	2
External stimuli response	pathogen	A0A2G3ANJ1	Putative sarcosine oxidase	-2
External stimuli response	pathogen	A0A2G2YQE7	Polygalacturonase inhibitor	0
External stimuli response	pathogen	A0A1U8HJM9	Endochitinase B	2
External stimuli response	pathogen	A0A2G2Z0J1	Defensin-like protein	-2
External stimuli response	pathogen	Q547G9	Defensin (Defensin J1-1) (Gamma thionin)	2
Multi-process regulation	Programmed Cell Death (PCD) system	A0A1U8DZD5	Kynurenine formamidase-like	-2
Multi-process regulation	Programmed Cell Death (PCD) system	A0A1U8GE04	Metacaspase-4	-2
Multi-process regulation	SnRK1-kinase regulatory system	A0A1U8DUB7	Sucrose nonfermenting 4-like protein	-2
Multi-process regulation	14-3-3 regulatory system	A0A1U8ENP8	14-3-3 protein 9	2
Multi-process regulation	14-3-3 regulatory system	A0A1U8FBQ2	14-3-3 protein 9	-2
Multi-process regulation	14-3-3 regulatory system	A0A1U8FHS3	14-3-3-like protein	0
Multi-process regulation	14-3-3 regulatory system	A0A1U8GCY2	14-3-3-like protein	-2
Multi-process regulation	14-3-3 regulatory system	A0A2G2Y5C1	14-3-3-like protein	-2
Multi-process regulation	14-3-3 regulatory system	A0A2G2ZQP9	14-3-3 protein 10	-2
Multi-process regulation	phosphoinositide signalling	A0A1U8EUP0	inositol-3-phosphate synthase (EC 5.5.1.4)	-2
Multi-process regulation	phosphoinositide signalling	A0A1U8GCE5	Purple acid phosphatase (EC 3.1.3.2)	2
Multi-process regulation	phosphoinositide signalling	A0A1U8FS39	Inositol-1-monophosphatase (EC 3.1.3.25)	2
Multi-process regulation	pyrophosphate homeostasis	A0A2G2Y3B2	inorganic diphosphatase (EC 3.6.1.1)	0
Multi-process regulation	pyrophosphate homeostasis	A0A2G2YVL1	H(+)-exporting diphosphatase (EC 7.1.3.1)	2
Multi-process regulation	pyrophosphate homeostasis	A0A2G2Z0I3	H(+)-exporting diphosphatase (EC 7.1.3.1)	2
Multi-process regulation	calcium-dependent signalling	A0A2G2Z669	Calcium-dependent protein kinase 4	-2
Multi-process regulation	calcium-dependent signalling	A0A2G2Z669	Calcium-dependent protein kinase 4	-2
Multi-process regulation	calcium-dependent signalling	A0A1U8EMK5	non-specific serine/threonine protein kinase (EC 2.7.11.1)	-2
Multi-process regulation	TOR (Target Of Rapamycin) signalling	A0A2G2ZW06	MI domain-containing protein	2
Multi-process regulation	UPR (Unfolded Protein Response) signalling	A0A1U8G061	BAG domain-containing protein	-2
Plant repdroduction	flowering	A0A1U8H230	Flowering locus K-like proteiny domain	-2
Plant repdroduction	flowering	A0A1U8H981	RNA-binding KH domain-containing protein PEPPER	-2
Plant repdroduction	flowering	A0A1U8E9J7	Zinc finger CCCH domain-containing protein 14	-2
Clade-specific metabolism	Brassicaceae	A0A2G2ZL09	3-isopropylmalate dehydratase (EC 4.2.1.33)	-2
Clade-specific metabolism	Brassicaceae	A0A2G2ZAA2	3-isopropylmalate dehydratase small subunit 1	-2
Not assigned	not annotated	A0A1U8FQG1	Peroxidase (EC 1.11.1.7)	-2
Not assigned	not annotated	A0A1U8HHN4	Peroxidase (EC 1.11.1.7)	2
Not assigned	not annotated	A0A2G2ZH00	4-hydroxy-4-methyl-2-oxoglutarate aldolase (HMG aldolase) (EC 4.1.1.112) (EC 4.1.3.17) (Oxaloacetate decarboxylase)	0
Not assigned	not annotated	S5U252	ER luminal-binding protein (Luminal-binding protein)	0
Not assigned	not annotated	A0A1U8DTQ7	Calcyclin-binding protein	-2
Not assigned	not annotated	A0A1U8FBZ9	Purple acid phosphatase (EC 3.1.3.2)	-2
Not assigned	not annotated	A0A1U8FQB2	Aldose 1-epimerase (EC 5.1.3.3)	-2
Not assigned	not annotated	A0A1U8GCN1	Major allergen Pru ar 1	0
Not assigned	not annotated	A0A1U8GD20	Methyltransferase (EC 2.1.1.-)	-2
Not assigned	not annotated	A0A1U8GIV4	Methyltransferase (EC 2.1.1.-)	-2
Not assigned	not annotated	A0A1U8GXB8	Protein kinase domain-containing protein	-2
Not assigned	not annotated	A0A2G2XZC4	Methyltransferase (EC 2.1.1.-)	-2
Not assigned	not annotated	A0A2G2YJE3	GB1/RHD3-type G domain-containing protein	2
Not assigned	not annotated	A0A2G2YLS0	phosphopyruvate hydratase (EC 4.2.1.11)	-2
Not assigned	not annotated	A0A2G2Z5P4	glycerophosphodiester phosphodiesterase (EC 3.1.4.46)	0
Not assigned	not annotated	A0A2G2ZAL7	Non-specific lipid-transfer protein	-2
Not assigned	not annotated	A0A2G2ZLT6	LRAT domain-containing protein	-2
Not assigned	not annotated	A0A2G3AAF5	glucose-6-phosphate 1-epimerase (EC 5.1.3.15)	2
Not assigned	not annotated	A0A2G3AAU5	Plastidic glucose transporter 4	-2
Not assigned	not annotated	A0A2G3ADL8	Endoglucanase (EC 3.2.1.4)	2
Not assigned	not annotated	A0A075B8I5	ABA-responsive protein 1 (GEM-like protein 5)	2
Not assigned	not annotated	A0A0G2RJN8	Prolyl endopeptidase (EC 3.4.21.-)	-2
Not assigned	not annotated	A0A1U8DSA1	DUF642 domain-containing protein	2
Not assigned	not annotated	A0A1U8DZK8	Protein CYPRO4	-2
Not assigned	not annotated	A0A1U8E1G8	CBS domain-containing protein CBSX3, mitochondrial	-2
Not assigned	not annotated	A0A1U8E530	Annexin D4	-2
Not assigned	not annotated	A0A1U8E7M2	Golgi apparatus membrane protein TVP15	-2
Not assigned	not annotated	A0A1U8EJ16	K Homology domain-containing protein	-2
Not assigned	not annotated	A0A1U8EK55	Water stress and hypersensitive response domain-containing protein	0
Not assigned	not annotated	A0A1U8ELR8	NAD-dependent epimerase/dehydratase domain-containing protein	-2
Not assigned	not annotated	A0A1U8ELY2	4-coumarate--CoA ligase-like 7	2
Not assigned	not annotated	A0A1U8EPD5	MLP-like protein	-2
Not assigned	not annotated	A0A1U8EPI6	NAD(P)-binding domain-containing protein	-2
Not assigned	not annotated	A0A1U8ESJ2	Bet v I/Major latex protein domain-containing protein	-2
Not assigned	not annotated	A0A1U8ET59	Cyclin-D1-binding protein 1 homolog	-2
Not assigned	not annotated	A0A1U8EUV4	UBA domain-containing protein	2
Not assigned	not annotated	A0A1U8EXD0	FAD-binding FR-type domain-containing protein	0
Not assigned	not annotated	A0A1U8EXD7	Annexin	0
Not assigned	not annotated	A0A1U8EXS4	Amidase domain-containing protein	-2
Not assigned	not annotated	A0A1U8EZ49	DNA-damage-repair/toleration protein	-2
Not assigned	not annotated	A0A1U8EZP6	Bet v I/Major latex protein domain-containing protein	-2
Not assigned	not annotated	A0A1U8F3B7	Remorin	0
Not assigned	not annotated	A0A1U8F7H9	Pathogenesis-related protein R major form	2
Not assigned	not annotated	A0A1U8FGY3	Nodal modulator 1	-2
Not assigned	not annotated	A0A1U8FIW0	Oxalate--CoA ligase	0
Not assigned	not annotated	A0A1U8FQX2	Altered inheritance of mitochondria protein 32-like	2
Not assigned	not annotated	A0A1U8FU52	GST C-terminal domain-containing protein	-2
Not assigned	not annotated	A0A1U8FV12	SH3 domain-containing protein	-2
Not assigned	not annotated	A0A1U8FVZ0	Stem-specific protein TSJT1	-2
Not assigned	not annotated	A0A1U8FYD3	Stomatin-like protein 2, mitochondrial	2
Not assigned	not annotated	A0A1U8FZR2	Thylakoid lumenal 17.4 kDa protein, chloroplastic	0
Not assigned	not annotated	A0A1U8FZY1	Nuclear migration protein nudC	-2
Not assigned	not annotated	A0A1U8G213	Protein CDI	0
Not assigned	not annotated	A0A1U8G5E3	AB hydrolase-1 domain-containing protein	2
Not assigned	not annotated	A0A1U8G5I0	DUF3700 domain-containing protein	2
Not assigned	not annotated	A0A1U8G8A4	PLAT domain-containing protein	-2
Not assigned	not annotated	A0A1U8G8A9	Uncharacterized protein	2
Not assigned	not annotated	A0A1U8GAM5	Uncharacterized protein	2
Not assigned	not annotated	A0A1U8GEQ1	Patellin-5	-2
Not assigned	not annotated	A0A1U8GM31	Nudix hydrolase 3	-2
Not assigned	not annotated	A0A1U8GMC4	UPF0160 protein MYG1, mitochondrial	-2
Not assigned	not annotated	A0A1U8GT38	DUF642 domain-containing protein	-2
Not assigned	not annotated	A0A1U8GVS3	Kirola	2
Not assigned	not annotated	A0A1U8GWG0	GEM-like protein 1	-2
Not assigned	not annotated	A0A1U8GZE8	Uncharacterized protein	0
Not assigned	not annotated	A0A1U8HAQ7	NADP-dependent oxidoreductase domain-containing protein	2
Not assigned	not annotated	A0A1U8HKJ5	UspA domain-containing protein	-2
Not assigned	not annotated	A0A1U8HMY6	TPR_REGION domain-containing protein	-2
Not assigned	not annotated	A0A2G2XVY2	Sanguinarine reductase	-2
Not assigned	not annotated	A0A2G2XWV0	GDSL esterase/lipase	-2
Not assigned	not annotated	A0A2G2XX10	Translationally-controlled tumor protein-like protein	0
Not assigned	not annotated	A0A2G2XX28	Translationally-controlled tumor protein-like protein	0
Not assigned	not annotated	A0A2G2Y1V1	Retinol dehydrogenase 12-like	2
Not assigned	not annotated	A0A2G2Y352	Protein EXORDIUM-like 2	-2
Not assigned	not annotated	A0A2G2Y4R4	N2227 domain-containing protein	-2
Not assigned	not annotated	A0A2G2Y630	Acyl-CoA-binding domain-containing protein 4	-2
Not assigned	not annotated	A0A2G2Y8B0	Chaperone protein ClpC1, chloroplastic	0
Not assigned	not annotated	A0A2G2Y928	ATP-dependent Clp protease proteolytic subunit	2
Not assigned	not annotated	A0A2G2YDF6	K Homology domain-containing protein	2
Not assigned	not annotated	A0A2G2YDY4	Tetratricopeptide repeat protein 38	2
Not assigned	not annotated	A0A2G2YF81	ATP-dependent Clp protease proteolytic subunit	2
Not assigned	not annotated	A0A2G2YG20	Protein RETICULATA-RELATED 4, chloroplastic-like	0
Not assigned	not annotated	A0A2G2YIR3	Phytocyanin domain-containing protein	2
Not assigned	not annotated	A0A2G2YJU1	Uncharacterized protein	0
Not assigned	not annotated	A0A2G2YKK1	Protein RETICULATA-RELATED 3, chloroplastic-like	2
Not assigned	not annotated	A0A2G2YV42	Patellin-1	0
Not assigned	not annotated	A0A2G2YZA8	Branched-chain-amino-acid aminotransferase-like protein 1	0
Not assigned	not annotated	A0A2G2Z291	ATP synthase subunit alpha, mitochondrial	2
Not assigned	not annotated	A0A2G2Z311	Linolenate hydroperoxide lyase, chloroplastic	0
Not assigned	not annotated	A0A2G2Z6M9	Cytochrome c oxidase subunit 2	-2
Not assigned	not annotated	A0A2G2Z7H7	VOC domain-containing protein	2
Not assigned	not annotated	A0A2G2ZB89	Desiccation-related protein PCC13-62-like	2
Not assigned	not annotated	A0A2G2ZBD8	40S ribosomal protein S13	-2
Not assigned	not annotated	A0A2G2ZD43	Stomatin-like protein 2, mitochondrial	2
Not assigned	not annotated	A0A2G2ZEW5	Methyltransferase type 11 domain-containing protein	2
Not assigned	not annotated	A0A2G2ZFT2	Uncharacterized protein	2
Not assigned	not annotated	A0A2G2ZJ49	Glycerate dehydrogenase HPR, peroxisomal	-2
Not assigned	not annotated	A0A2G2ZPA6	F-box domain-containing protein	-2
Not assigned	not annotated	A0A2G2ZQF7	Nitrile-specifier protein 4	0
Not assigned	not annotated	A0A2G2ZR24	K Homology domain-containing protein	-2
Not assigned	not annotated	A0A2G2ZS00	Geranylgeranyl pyrophosphate synthase, chloroplastic	2
Not assigned	not annotated	A0A2G2ZVF5	HMA domain-containing protein	-2
Not assigned	not annotated	A0A2G2ZW32	Serine aminopeptidase S33 domain-containing protein	2
Not assigned	not annotated	A0A2G2ZX54	Glutamate synthase alpha subunit C-terminal domain-containing protein	2
Not assigned	not annotated	A0A2G2ZX64	Ferredoxin-dependent glutamate synthase, chloroplastic	0
Not assigned	not annotated	A0A2G2ZXQ0	NECAP PHear domain-containing protein	-2
Not assigned	not annotated	A0A2G2ZZ70	Tripeptidyl peptidase II Ig-like domain-containing protein	-2
Not assigned	not annotated	A0A2G2ZZ94	C2 domain-containing protein	2
Not assigned	not annotated	A0A2G3A0E4	4-coumarate--CoA ligase 1	2
Not assigned	not annotated	A0A2G3A0V6	Putative D-cysteine desulfhydrase 1, mitochondrial	2
Not assigned	not annotated	A0A2G3A163	DUF4110 domain-containing protein	-2
Not assigned	not annotated	A0A2G3A6C7	Uncharacterized protein	2
Not assigned	not annotated	A0A2G3A7P9	Uncharacterized protein	0
Not assigned	not annotated	A0A2G3ACK0	Titin-like	0
Not assigned	not annotated	A0A2G3ADU7	Mitochondrial acidic protein MAM33	-2
Not assigned	not annotated	A0A2G3ADX0	Puromycin-sensitive aminopeptidase	0
Not assigned	not annotated	A0A2G3AEG8	FAM10 family protein	-2
Not assigned	not annotated	A0A2G3AFN6	NAD(P)-bd_dom domain-containing protein	2
Not assigned	not annotated	A0A2G3AGQ9	Putative carboxylesterase 8	0
Not assigned	not annotated	A0A2G3AHD3	Selenoprotein O	-2
Not assigned	not annotated	A0A2G3AK98	ATP-dependent Clp protease proteolytic subunit	2
Not assigned	not annotated	A0A2G3AKI2	DUF642 domain-containing protein	-2
Not assigned	not annotated	A0A2G3AML8	MD-2-related lipid-recognition domain-containing protein	0
Not assigned	not annotated	A0A2G3ANJ0	Ferredoxin-dependent glutamate synthase	-2
Not assigned	not annotated	B2CZJ9	PR5-like protein	2
Not assigned	not annotated	Q2HPE5	CAPIP2	-2
Not assigned	not annotated	Q42393	Sn-1 protein	0
Not assigned	not annotated	Q42657	Annexin	0
